# Supplementary material for: Dissecting the chromosome-level genome of the Asian Clam (Corbicula fluminea)
Source: Sci Rep. 2021 Jul 22;11:15021. doi: 10.1038/s41598-021-94545-2 (PMC8298618; doi:10.1038/s41598-021-94545-2)
Supplement: Supplementary file 4 — Supplementary Table S8. [file 41598_2021_94545_MOESM4_ESM.xlsx]

## Sheet: Integrated_Function.anno
#GeneID	GO_annotation	KEGG_annotation	KOG_class	KOG_class_annotation	TrEMBL_annotation	nr_annotation
EVM0023827.1	--	--	[T]	Signal transduction mechanisms	Uncharacterized protein {ECO:0000313|EMBL:ESP00016.1} OS=Lottia gigantea (Giant owl limpet) PE=4 SV=1	hypothetical protein LOTGIDRAFT_230973 [Lottia gigantea]
EVM0033068.1	--	--	--	--	Uncharacterized protein {ECO:0000313|EMBL:ELT99561.1, ECO:0000313|EnsemblMetazoa:CapteP197639} OS=Capitella teleta (Polychaete worm) PE=4 SV=1	hypothetical protein CAPTEDRAFT_197639 [Capitella teleta]
EVM0002721.1	--	K03175|7.67768e-07|ola:101161132|K03175 TNF receptor-associated factor 6 [EC:2.3.2.27] | (RefSeq) traf6; TNF receptor associated factor 6	[T]	Signal transduction mechanisms	TNF receptor-associated factor 6 {ECO:0000313|EMBL:EKC42185.1} OS=Crassostrea gigas (Pacific oyster) PE=4 SV=1	TNF receptor-associated factor 6 [Crassostrea gigas]
EVM0018968.1	--	--	[R]	General function prediction only	Uncharacterized protein {ECO:0000313|EnsemblMetazoa:SPU_012492-tr} OS=Strongylocentrotus purpuratus (Purple sea urchin) PE=4 SV=1	PREDICTED: uncharacterized protein LOC586954 [Strongylocentrotus purpuratus]
EVM0017404.1	Biological Process: mRNA splicing, via spliceosome (GO:0000398);; Biological Process: protein peptidyl-prolyl isomerization (GO:0000413);; Molecular Function: peptidyl-prolyl cis-trans isomerase activity (GO:0003755);; Biological Process: protein folding (GO:0006457);; Biological Process: regulation of post-mating oviposition (GO:0048042);; Cellular Component: precatalytic spliceosome (GO:0071011…	K12733|4.49612e-103|lgi:LOTGIDRAFT_139948|K12733 peptidyl-prolyl cis-trans isomerase-like 1 [EC:5.2.1.8] | (RefSeq) hypothetical protein	[O]	Posttranslational modification, protein turnover, chaperones	Peptidyl-prolyl cis-trans isomerase {ECO:0000256|RuleBase:RU000493} OS=Crassostrea gigas (Pacific oyster) PE=3 SV=1	Peptidyl-prolyl cis-trans isomerase-like 1 [Crassostrea gigas]
EVM0032934.1	Molecular Function: binding (GO:0005488);; Biological Process: regulation of transcription, DNA-templated (GO:0006355);; Biological Process: cell cycle (GO:0007049);; Biological Process: anatomical structure morphogenesis (GO:0009653);; Biological Process: cell differentiation (GO:0030154);; Biological Process: developmental process (GO:0044767);; Biological Process: oogenesis (GO:0048477);; Biol…	--	--	--	Predicted protein {ECO:0000313|EMBL:EDO35538.1} (Fragment) OS=Nematostella vectensis (Starlet sea anemone) PE=4 SV=1	predicted protein [Nematostella vectensis]
EVM0005767.1	--	--	--	--	Putative uncharacterized protein {ECO:0000313|EMBL:EEN55058.1} (Fragment) OS=Branchiostoma floridae (Florida lancelet) PE=4 SV=1	hypothetical protein BRAFLDRAFT_225057 [Branchiostoma floridae]
EVM0003104.1	--	--	[I]	Lipid transport and metabolism	Ectoine hydroxylase {ECO:0000313|EMBL:EKC24756.1} OS=Crassostrea gigas (Pacific oyster) PE=4 SV=1	PREDICTED: phytanoyl-CoA dioxygenase, peroxisomal-like [Aplysia californica]
EVM0023717.1	--	--	--	--	Predicted protein {ECO:0000313|EMBL:EDO32039.1} OS=Nematostella vectensis (Starlet sea anemone) PE=4 SV=1	predicted protein [Nematostella vectensis]
EVM0036472.1	--	--	[E]	Amino acid transport and metabolism	Amino acid transporter {ECO:0000256|RuleBase:RU361216} OS=Crassostrea gigas (Pacific oyster) PE=3 SV=1	Excitatory amino acid transporter 2 [Crassostrea gigas]
EVM0031799.1	--	K16680|7.20574e-13|nvi:100119138|K16680 echinoid | (RefSeq) hemicentin-2	[RP]	--	Uncharacterized protein {ECO:0000313|EMBL:ELU18137.1, ECO:0000313|EnsemblMetazoa:CapteP229386} OS=Capitella teleta (Polychaete worm) PE=4 SV=1	hypothetical protein CAPTEDRAFT_229386 [Capitella teleta]
EVM0014725.1	--	--	[Z]	Cytoskeleton	Putative uncharacterized protein {ECO:0000313|EMBL:EEN45129.1} OS=Branchiostoma floridae (Florida lancelet) PE=4 SV=1	hypothetical protein BRAFLDRAFT_75099 [Branchiostoma floridae]
EVM0006702.1	--	--	[O]	Posttranslational modification, protein turnover, chaperones	Heat shock 70 kDa protein 12A {ECO:0000313|EMBL:EKC18507.1} OS=Crassostrea gigas (Pacific oyster) PE=4 SV=1	Heat shock 70 kDa protein 12A [Crassostrea gigas]
EVM0010644.1	Molecular Function: structural constituent of ribosome (GO:0003735);; Cellular Component: ribosome (GO:0005840);; Biological Process: translation (GO:0006412);;	K02949|8.74256e-87|ame:724868|K02949 small subunit ribosomal protein S11e | (RefSeq) RpS11; 40S ribosomal protein S11	[J]	Translation, ribosomal structure and biogenesis	Putative 40s ribosomal protein s11 {ECO:0000313|EMBL:JAA76684.1} OS=Rhodnius prolixus (Triatomid bug) PE=2 SV=1	40S ribosomal protein S11 [Zootermopsis nevadensis]
EVM0018614.1	--	--	--	--	Uncharacterized protein {ECO:0000313|EMBL:EKC32432.1} OS=Crassostrea gigas (Pacific oyster) PE=4 SV=1	hypothetical protein CGI_10002619 [Crassostrea gigas]
EVM0016337.1	--	--	--	--	Uncharacterized protein {ECO:0000313|EMBL:ESP02134.1} OS=Lottia gigantea (Giant owl limpet) PE=4 SV=1	hypothetical protein LOTGIDRAFT_111517 [Lottia gigantea]
EVM0034966.1	--	--	--	--	Uncharacterized protein {ECO:0000313|EnsemblMetazoa:SPU_011616-tr} OS=Strongylocentrotus purpuratus (Purple sea urchin) PE=4 SV=1	PREDICTED: 52 kDa repressor of the inhibitor of the protein kinase-like [Strongylocentrotus purpuratus]
EVM0008417.1	--	K15378|0|lgi:LOTGIDRAFT_119222|K15378 solute carrier family 45, member 1/2/4 | (RefSeq) hypothetical protein	[G]	Carbohydrate transport and metabolism	Uncharacterized protein {ECO:0000313|EMBL:ESO93540.1} OS=Lottia gigantea (Giant owl limpet) PE=4 SV=1	hypothetical protein LOTGIDRAFT_119222 [Lottia gigantea]
EVM0038480.1	--	--	[N]	Cell motility	Uncharacterized protein {ECO:0000313|EMBL:ESO93643.1} (Fragment) OS=Lottia gigantea (Giant owl limpet) PE=4 SV=1	PREDICTED: uncharacterized protein LOC101862252, partial [Aplysia californica]
EVM0018360.1	--	--	--	--	Uncharacterized protein {ECO:0000313|EMBL:EKC22959.1} OS=Crassostrea gigas (Pacific oyster) PE=4 SV=1	hypothetical protein CGI_10001076 [Crassostrea gigas]
EVM0027284.1	--	K07408|1.37045e-33|lgi:LOTGIDRAFT_126160|K07408 cytochrome P450 family 1 subfamily A polypeptide 1 [EC:1.14.14.1] | (RefSeq) hypothetical protein	[Q]	Secondary metabolites biosynthesis, transport and catabolism	Uncharacterized protein {ECO:0000313|EMBL:ESO88313.1} (Fragment) OS=Lottia gigantea (Giant owl limpet) PE=3 SV=1	hypothetical protein LOTGIDRAFT_126160, partial [Lottia gigantea]
EVM0008116.1	--	--	--	--	Uncharacterized protein {ECO:0000313|EMBL:ESO96840.1} OS=Lottia gigantea (Giant owl limpet) PE=4 SV=1	hypothetical protein LOTGIDRAFT_159584 [Lottia gigantea]
EVM0020505.1	--	--	--	--	Uncharacterized protein {ECO:0000313|EMBL:EKC27465.1} OS=Crassostrea gigas (Pacific oyster) PE=4 SV=1	hypothetical protein CGI_10005452 [Crassostrea gigas]
EVM0002119.1	--	--	--	--	Uncharacterized protein {ECO:0000313|EMBL:EKC35889.1} OS=Crassostrea gigas (Pacific oyster) PE=4 SV=1	hypothetical protein CGI_10016030 [Crassostrea gigas]
EVM0011144.1	--	--	[S]	Function unknown	Uncharacterized protein {ECO:0000313|EMBL:ESO92175.1} (Fragment) OS=Lottia gigantea (Giant owl limpet) PE=4 SV=1	PREDICTED: coiled-coil domain-containing protein 94-like [Aplysia californica]
EVM0026542.1	Cellular Component: membrane (GO:0016020);;	K17286|9.13547e-140|lgi:LOTGIDRAFT_214616|K17286 erythrocyte band 7 integral membrane protein | (RefSeq) hypothetical protein	[C]	Energy production and conversion	Uncharacterized protein {ECO:0000313|EMBL:ELU10940.1, ECO:0000313|EnsemblMetazoa:CapteP172850} OS=Capitella teleta (Polychaete worm) PE=4 SV=1	hypothetical protein CAPTEDRAFT_172850 [Capitella teleta]
EVM0001955.1	--	K10779|0|xtr:100380046|K10779 transcriptional regulator ATRX [EC:3.6.4.12] | (RefSeq) atrx, rad54; alpha thalassemia/mental retardation syndrome X-linked	[K]	Transcription	Transcriptional regulator ATRX {ECO:0000313|EMBL:EKC43176.1} OS=Crassostrea gigas (Pacific oyster) PE=4 SV=1	Transcriptional regulator ATRX [Crassostrea gigas]
EVM0007846.1	--	--	--	--	FYVE and coiled-coil domain-containing protein 1 {ECO:0000313|EMBL:EKC26892.1} OS=Crassostrea gigas (Pacific oyster) PE=4 SV=1	FYVE and coiled-coil domain-containing protein 1 [Crassostrea gigas]
EVM0023404.1	--	--	--	--	Uncharacterized protein {ECO:0000313|EMBL:ESO92783.1} OS=Lottia gigantea (Giant owl limpet) PE=4 SV=1	hypothetical protein LOTGIDRAFT_232908 [Lottia gigantea]
EVM0009822.1	Molecular Function: oxidoreductase activity, acting on the CH-CH group of donors, NAD or NADP as acceptor (GO:0016628);; Biological Process: oxidation-reduction process (GO:0055114);;	--	--	--	Putative uncharacterized protein {ECO:0000313|EMBL:EEN68123.1} OS=Branchiostoma floridae (Florida lancelet) PE=4 SV=1	hypothetical protein BRAFLDRAFT_127853 [Branchiostoma floridae]
EVM0025233.1	--	--	--	--	Predicted protein {ECO:0000313|EMBL:EDO31451.1} OS=Nematostella vectensis (Starlet sea anemone) PE=4 SV=1	predicted protein [Nematostella vectensis]
EVM0007674.1	--	K19402|3.6907e-19|tad:TRIADDRAFT_54075|K19402 Bardet-Biedl syndrome 12 protein | (RefSeq) hypothetical protein	--	--	Bardet-Biedl syndrome 12-like protein {ECO:0000313|EMBL:EKC36279.1} OS=Crassostrea gigas (Pacific oyster) PE=4 SV=1	Bardet-Biedl syndrome 12-like protein [Crassostrea gigas]
EVM0015736.1	--	--	[K]	Transcription	--	--
EVM0034376.1	--	--	--	--	Uncharacterized protein {ECO:0000313|Ensembl:ENSCSAVP00000009666} OS=Ciona savignyi (Pacific transparent sea squirt) PE=4 SV=1	hypothetical protein LOTGIDRAFT_164310 [Lottia gigantea]
EVM0011015.1	Biological Process: metabolic process (GO:0008152);; Molecular Function: sulfuric ester hydrolase activity (GO:0008484);;	K01132|0|xtr:100485376|K01132 N-acetylgalactosamine-6-sulfatase [EC:3.1.6.4] | (RefSeq) galns; galactosamine (N-acetyl)-6-sulfatase	[R]	General function prediction only	N-acetylgalactosamine-6-sulfatase {ECO:0000313|EMBL:EKC35816.1} OS=Crassostrea gigas (Pacific oyster) PE=4 SV=1	N-acetylgalactosamine-6-sulfatase [Crassostrea gigas]
EVM0016094.2	--	K10312|4.41777e-71|lgi:LOTGIDRAFT_131450|K10312 F-box protein 36 | (RefSeq) hypothetical protein	[R]	General function prediction only	F-box only protein 36 {ECO:0000313|EMBL:EKC42854.1} OS=Crassostrea gigas (Pacific oyster) PE=4 SV=1	F-box only protein 36 [Crassostrea gigas]
EVM0029260.1	Molecular Function: calcium ion binding (GO:0005509);;	--	[T]	Signal transduction mechanisms	Predicted protein {ECO:0000313|EMBL:EDO25720.1} (Fragment) OS=Nematostella vectensis (Starlet sea anemone) PE=4 SV=1	hypothetical protein NEMVEDRAFT_v1g156619 [Nematostella vectensis]
EVM0028516.1	--	K16457|0|bfo:BRAFLDRAFT_114254|K16457 centrosomal protein CEP76 | (RefSeq) hypothetical protein	--	--	Putative uncharacterized protein {ECO:0000313|EMBL:EEN68474.1} OS=Branchiostoma floridae (Florida lancelet) PE=4 SV=1	PREDICTED: centrosomal protein of 76 kDa [Saccoglossus kowalevskii]
EVM0024635.1	--	--	--	--	Putative uncharacterized protein {ECO:0000313|EMBL:EEN41796.1} OS=Branchiostoma floridae (Florida lancelet) PE=4 SV=1	hypothetical protein BRAFLDRAFT_111118 [Branchiostoma floridae]
EVM0038275.1	--	--	[R]	General function prediction only	FMRFamide receptor {ECO:0000313|EMBL:EKC23817.1} OS=Crassostrea gigas (Pacific oyster) PE=3 SV=1	PREDICTED: probable G-protein coupled receptor 139-like [Aplysia californica]
EVM0029533.1	Molecular Function: ion binding (GO:0043167);;	K17095|2.85221e-132|lgi:LOTGIDRAFT_195070|K17095 annexin A7/11 | (RefSeq) hypothetical protein	[U]	Intracellular trafficking, secretion, and vesicular transport	Annexin {ECO:0000256|RuleBase:RU003540} OS=Lottia gigantea (Giant owl limpet) PE=3 SV=1	hypothetical protein LOTGIDRAFT_195070 [Lottia gigantea]
EVM0018626.1	--	K15261|2.65274e-31|lgi:LOTGIDRAFT_228602|K15261 poly [ADP-ribose] polymerase 10/14/15 [EC:2.4.2.30] | (RefSeq) hypothetical protein	[M]	Cell wall/membrane/envelope biogenesis	Poly [ADP-ribose] polymerase 14 {ECO:0000313|EMBL:EKC32564.1} OS=Crassostrea gigas (Pacific oyster) PE=4 SV=1	Poly [ADP-ribose] polymerase 14 [Crassostrea gigas]
EVM0035929.1	--	K16717|1.5201e-81|lcm:102355781|K16717 centrosomal protein CEP97 | (RefSeq) CEP97; centrosomal protein 97	[T]	Signal transduction mechanisms	Putative uncharacterized protein {ECO:0000313|EMBL:EEN42342.1} OS=Branchiostoma floridae (Florida lancelet) PE=4 SV=1	hypothetical protein BRAFLDRAFT_108986 [Branchiostoma floridae]
EVM0004723.1	--	K04872|4.29459e-30|tru:101075242|K04872 voltage-dependent calcium channel gamma-7 | (RefSeq) voltage-dependent calcium channel gamma-7 subunit-like	--	--	Voltage-dependent calcium channel gamma-5 subunit {ECO:0000313|EMBL:EKC18586.1} OS=Crassostrea gigas (Pacific oyster) PE=4 SV=1	Voltage-dependent calcium channel gamma-5 subunit [Crassostrea gigas]
EVM0003051.1	--	K12481|1.80096e-95|bfo:BRAFLDRAFT_102567|K12481 rabenosyn-5 | (RefSeq) hypothetical protein	[R]	General function prediction only	Putative uncharacterized protein {ECO:0000313|EMBL:EEN55646.1} OS=Branchiostoma floridae (Florida lancelet) PE=4 SV=1	PREDICTED: uncharacterized protein LOC101851142 isoform X2 [Aplysia californica]
EVM0017397.1	--	--	--	--	Uncharacterized protein {ECO:0000313|EMBL:EKC33226.1} OS=Crassostrea gigas (Pacific oyster) PE=4 SV=1	hypothetical protein CGI_10017405 [Crassostrea gigas]
EVM0029930.1	--	--	--	--	Uncharacterized protein {ECO:0000313|EMBL:EKC32566.1} OS=Crassostrea gigas (Pacific oyster) PE=4 SV=1	hypothetical protein CGI_10008654 [Crassostrea gigas]
EVM0029549.1	--	K06776|5.58526e-101|asn:102381826|K06776 receptor-type tyrosine-protein phosphatase kappa [EC:3.1.3.48] | (RefSeq) PTPRK; protein tyrosine phosphatase, receptor type K	[T]	Signal transduction mechanisms	Protein-tyrosine phosphatase domain containing protein {ECO:0000313|EMBL:CDL96315.1} OS=Haemonchus contortus (Barber pole worm) PE=4 SV=1	Receptor-type tyrosine-protein phosphatase T [Crassostrea gigas]
EVM0023448.1	Molecular Function: hydrolase activity (GO:0016787);;	K01444|2.86348e-08|tca:663067|K01444 N4-(beta-N-acetylglucosaminyl)-L-asparaginase [EC:3.5.1.26] | (RefSeq) N(4)-(Beta-N-acetylglucosaminyl)-L-asparaginase	[E]	Amino acid transport and metabolism	Uncharacterized protein {ECO:0000313|EnsemblMetazoa:OVOC140} OS=Onchocerca volvulus PE=4 SV=1	hypothetical protein CAPTEDRAFT_154100 [Capitella teleta]
EVM0033189.1	--	K09228|1.81812e-24|ocu:100352627|K09228 KRAB domain-containing zinc finger protein | (RefSeq) ZNF226; zinc finger protein 226	[R]	General function prediction only	Putative uncharacterized protein {ECO:0000313|EMBL:EEN59819.1} OS=Branchiostoma floridae (Florida lancelet) PE=4 SV=1	hypothetical protein BRAFLDRAFT_86639 [Branchiostoma floridae]
EVM0006494.1	--	K02906|4.33926e-101|lgi:LOTGIDRAFT_108795|K02906 large subunit ribosomal protein L3 | (RefSeq) hypothetical protein	[J]	Translation, ribosomal structure and biogenesis	Uncharacterized protein {ECO:0000313|EMBL:ELT91781.1, ECO:0000313|EnsemblMetazoa:CapteP177551} OS=Capitella teleta (Polychaete worm) PE=3 SV=1	hypothetical protein CAPTEDRAFT_177551 [Capitella teleta]
EVM0021095.1	--	K12301|4.88462e-163|lgi:LOTGIDRAFT_167964|K12301 MFS transporter, ACS family, solute carrier family 17 (sodium-dependent inorganic phosphate cotransporter), member 5 | (RefSeq) hypothetical protein	[G]	Carbohydrate transport and metabolism	Sialin {ECO:0000313|EMBL:EKC25794.1} OS=Crassostrea gigas (Pacific oyster) PE=4 SV=1	Sialin [Crassostrea gigas]
EVM0022259.1	--	--	[O]	Posttranslational modification, protein turnover, chaperones	Heat shock 70 kDa protein 12B {ECO:0000313|EMBL:EKC29173.1} OS=Crassostrea gigas (Pacific oyster) PE=4 SV=1	Heat shock 70 kDa protein 12B [Crassostrea gigas]
EVM0015477.1	Molecular Function: catalytic activity (GO:0003824);;	--	--	--	Putative uncharacterized protein {ECO:0000313|EMBL:EEN61485.1} OS=Branchiostoma floridae (Florida lancelet) PE=4 SV=1	PREDICTED: CUB and sushi domain-containing protein 3-like [Saccoglossus kowalevskii]
EVM0011340.1	--	--	--	--	Uncharacterized protein {ECO:0000313|EMBL:ESP05299.1} OS=Lottia gigantea (Giant owl limpet) PE=4 SV=1	hypothetical protein LOTGIDRAFT_152129 [Lottia gigantea]
EVM0020519.1	--	K01426|7.84333e-41|bfo:BRAFLDRAFT_94568|K01426 amidase [EC:3.5.1.4] | (RefSeq) hypothetical protein	[J]	Translation, ribosomal structure and biogenesis	Putative uncharacterized protein {ECO:0000313|EMBL:EEN57700.1} OS=Branchiostoma floridae (Florida lancelet) PE=4 SV=1	hypothetical protein BRAFLDRAFT_94568 [Branchiostoma floridae]
EVM0023364.1	--	--	--	--	Uncharacterized protein {ECO:0000313|EMBL:KFM74444.1} (Fragment) OS=Stegodyphus mimosarum PE=4 SV=1	hypothetical protein X975_15232, partial [Stegodyphus mimosarum]
EVM0006441.1	--	K07393|5.31799e-131|bfo:BRAFLDRAFT_122160|K07393 putative glutathione S-transferase | (RefSeq) hypothetical protein	[O]	Posttranslational modification, protein turnover, chaperones	Putative uncharacterized protein {ECO:0000313|EMBL:EEN68618.1} OS=Branchiostoma floridae (Florida lancelet) PE=4 SV=1	PREDICTED: glutathione S-transferase omega-like 2-like [Saccoglossus kowalevskii]
EVM0037862.1	--	--	[D]	Cell cycle control, cell division, chromosome partitioning	Uncharacterized protein {ECO:0000313|EMBL:ESO94004.1} OS=Lottia gigantea (Giant owl limpet) PE=4 SV=1	hypothetical protein LOTGIDRAFT_153481 [Lottia gigantea]
EVM0030082.2	--	--	--	--	Uncharacterized protein {ECO:0000313|EMBL:EKC26044.1} OS=Crassostrea gigas (Pacific oyster) PE=4 SV=1	hypothetical protein CGI_10023345 [Crassostrea gigas]
EVM0034065.1	--	--	--	--	Ectoine hydroxylase {ECO:0000313|EMBL:EKC24756.1} OS=Crassostrea gigas (Pacific oyster) PE=4 SV=1	Ectoine hydroxylase [Crassostrea gigas]
EVM0024787.1	--	--	--	--	CUE domain-containing protein 2 {ECO:0000313|EMBL:EKC31082.1} OS=Crassostrea gigas (Pacific oyster) PE=4 SV=1	CUE domain-containing protein 2 [Crassostrea gigas]
EVM0017798.1	--	--	[O]	Posttranslational modification, protein turnover, chaperones	Tripartite motif-containing protein 56 {ECO:0000313|EMBL:EKC23446.1} OS=Crassostrea gigas (Pacific oyster) PE=4 SV=1	Tripartite motif-containing protein 56 [Crassostrea gigas]
EVM0002389.1	--	--	[T]	Signal transduction mechanisms	Uncharacterized protein {ECO:0000313|EnsemblMetazoa:CapteP173573} OS=Capitella teleta (Polychaete worm) PE=4 SV=1	hypothetical protein CAPTEDRAFT_173573 [Capitella teleta]
EVM0001878.1	--	--	[S]	Function unknown	Uncharacterized protein {ECO:0000313|EMBL:ESO99151.1} OS=Lottia gigantea (Giant owl limpet) PE=4 SV=1	PREDICTED: testis-expressed sequence 11 protein-like [Saccoglossus kowalevskii]
EVM0018567.1	--	--	--	--	Putative uncharacterized protein {ECO:0000313|EMBL:EFA12589.1} OS=Tribolium castaneum (Red flour beetle) PE=4 SV=1	hypothetical protein TcasGA2_TC001828 [Tribolium castaneum]
EVM0010432.1	--	K16775|7.74521e-48|lgi:LOTGIDRAFT_228434|K16775 M-phase phosphoprotein 9 | (RefSeq) hypothetical protein	--	--	Uncharacterized protein {ECO:0000313|EMBL:ESO97918.1} OS=Lottia gigantea (Giant owl limpet) PE=4 SV=1	hypothetical protein LOTGIDRAFT_228434 [Lottia gigantea]
EVM0007967.1	Molecular Function: catalytic activity (GO:0003824);;	K04365|2.09222e-147|lgi:LOTGIDRAFT_235860|K04365 B-Raf proto-oncogene serine/threonine-protein kinase [EC:2.7.11.1] | (RefSeq) hypothetical protein	[T]	Signal transduction mechanisms	Uncharacterized protein {ECO:0000313|EMBL:ESO85199.1} OS=Lottia gigantea (Giant owl limpet) PE=3 SV=1	hypothetical protein LOTGIDRAFT_235860 [Lottia gigantea]
EVM0021722.1	--	--	[U]	Intracellular trafficking, secretion, and vesicular transport	Uncharacterized protein {ECO:0000313|EMBL:ESO83532.1} OS=Lottia gigantea (Giant owl limpet) PE=4 SV=1	hypothetical protein LOTGIDRAFT_169225 [Lottia gigantea]
EVM0035958.1	--	--	[R]	General function prediction only	BTB/POZ domain-containing protein KCTD7 {ECO:0000313|EMBL:EKC35257.1} OS=Crassostrea gigas (Pacific oyster) PE=4 SV=1	BTB/POZ domain-containing protein KCTD7 [Crassostrea gigas]
EVM0001515.1	--	--	[O]	Posttranslational modification, protein turnover, chaperones	Heat shock 70 kDa protein 12A {ECO:0000313|EMBL:EKC18507.1} OS=Crassostrea gigas (Pacific oyster) PE=4 SV=1	Heat shock 70 kDa protein 12A [Crassostrea gigas]
EVM0033116.1	--	--	--	--	Uncharacterized protein {ECO:0000313|EMBL:ESP01308.1} OS=Lottia gigantea (Giant owl limpet) PE=4 SV=1	hypothetical protein LOTGIDRAFT_157486 [Lottia gigantea]
EVM0015872.1	--	--	[M]	Cell wall/membrane/envelope biogenesis	Uncharacterized protein {ECO:0000313|EnsemblMetazoa:PAC:15705200} OS=Amphimedon queenslandica (Sponge) PE=4 SV=1	PREDICTED: uncharacterized protein LOC755521 [Strongylocentrotus purpuratus]
EVM0035446.1	Molecular Function: DNA binding (GO:0003677);; Molecular Function: chromatin binding (GO:0003682);;	--	[K]	Transcription	Cyclin-D-binding Myb-like transcription factor 1 {ECO:0000313|EMBL:EKC38548.1} OS=Crassostrea gigas (Pacific oyster) PE=4 SV=1	Cyclin-D-binding Myb-like transcription factor 1 [Crassostrea gigas]
EVM0020260.1	--	K09594|0|lgi:LOTGIDRAFT_186179|K09594 folliculin | (RefSeq) hypothetical protein	[UE]	--	Folliculin {ECO:0000313|EMBL:EKC37642.1} OS=Crassostrea gigas (Pacific oyster) PE=4 SV=1	Folliculin [Crassostrea gigas]
EVM0020859.1	--	--	[L]	Replication, recombination and repair	Uncharacterized protein {ECO:0000313|EMBL:JAC92661.1} (Fragment) OS=Ixodes ricinus (Common tick) PE=2 SV=1	PREDICTED: putative nuclease HARBI1 [Tribolium castaneum]
EVM0033789.1	--	--	--	--	Predicted protein {ECO:0000313|EMBL:EDO30091.1} OS=Nematostella vectensis (Starlet sea anemone) PE=4 SV=1	predicted protein [Nematostella vectensis]
EVM0020057.1	--	K05667|0|xtr:100135090|K05667 ATP-binding cassette, subfamily C (CFTR/MRP), member 3 | (RefSeq) abcc3, abc31, cmoat2, mlp2, moat-d, mrp3; ATP binding cassette subfamily C member 3	[Q]	Secondary metabolites biosynthesis, transport and catabolism	Multidrug resistance-associated protein 1 {ECO:0000313|EMBL:EKC24314.1} OS=Crassostrea gigas (Pacific oyster) PE=3 SV=1	Multidrug resistance-associated protein 1 [Crassostrea gigas]
EVM0026894.1	--	--	[E]	Amino acid transport and metabolism	Uncharacterized protein {ECO:0000313|EMBL:ESP03248.1} OS=Lottia gigantea (Giant owl limpet) PE=4 SV=1	hypothetical protein LOTGIDRAFT_237776 [Lottia gigantea]
EVM0002925.1	--	K00727|5.59963e-115|lgi:LOTGIDRAFT_104647|K00727 beta-1,3-galactosyl-O-glycosyl-glycoprotein beta-1,6-N-acetylglucosaminyltransferase [EC:2.4.1.102] | (RefSeq) hypothetical protein	[G]	Carbohydrate transport and metabolism	Beta-1,3-galactosyl-O-glycosyl-glycoprotein beta-1,6-N-acetylglucosaminyltransferase {ECO:0000313|EMBL:EKC42602.1} OS=Crassostrea gigas (Pacific oyster) PE=4 SV=1	Beta-1,3-galactosyl-O-glycosyl-glycoprotein beta-1,6-N-acetylglucosaminyltransferase [Crassostrea gigas]
EVM0006910.1	--	--	--	--	Uncharacterized protein {ECO:0000313|EMBL:ESO92857.1} OS=Lottia gigantea (Giant owl limpet) PE=4 SV=1	hypothetical protein LOTGIDRAFT_162334 [Lottia gigantea]
EVM0023694.1	--	K03025|4.39286e-137|lgi:LOTGIDRAFT_183760|K03025 DNA-directed RNA polymerase III subunit RPC6 | (RefSeq) hypothetical protein	[K]	Transcription	Uncharacterized protein {ECO:0000313|EMBL:ESO85370.1} OS=Lottia gigantea (Giant owl limpet) PE=4 SV=1	hypothetical protein LOTGIDRAFT_183760 [Lottia gigantea]
EVM0014604.1	Molecular Function: tricarboxylate secondary active transmembrane transporter activity (GO:0005371);; Cellular Component: mitochondrial envelope (GO:0005740);; Cellular Component: lipid droplet (GO:0005811);; Biological Process: mitochondrial citrate transmembrane transport (GO:0006843);; Cellular Component: Nebenkern (GO:0016006);; Cellular Component: integral component of membrane (GO:0016021);…	K15100|6.77242e-156|tca:660776|K15100 solute carrier family 25 (mitochondrial citrate transporter), member 1 | (RefSeq) putative tricarboxylate transport protein, mitochondrial	[C]	Energy production and conversion	Uncharacterized protein {ECO:0000313|EnsemblMetazoa:CapteP195723} OS=Capitella teleta (Polychaete worm) PE=3 SV=1	hypothetical protein CAPTEDRAFT_195723 [Capitella teleta]
EVM0026549.1	--	K15719|0|lgi:LOTGIDRAFT_115468|K15719 protein O-GlcNAcase / histone acetyltransferase [EC:3.2.1.169 2.3.1.48] | (RefSeq) hypothetical protein	[O]	Posttranslational modification, protein turnover, chaperones	Uncharacterized protein {ECO:0000313|EMBL:ESO96834.1} OS=Lottia gigantea (Giant owl limpet) PE=4 SV=1	hypothetical protein LOTGIDRAFT_115468 [Lottia gigantea]
EVM0025128.1	--	--	--	--	Uncharacterized protein {ECO:0000313|EMBL:ESO87288.1} OS=Lottia gigantea (Giant owl limpet) PE=4 SV=1	hypothetical protein LOTGIDRAFT_229375 [Lottia gigantea]
EVM0010120.1	Biological Process: transport (GO:0006810);;	K20224|0|rno:304817|K20224 importin-9 | (RefSeq) Ipo9; importin 9	[UY]	--	Putative uncharacterized protein {ECO:0000313|EMBL:EEN55708.1} OS=Branchiostoma floridae (Florida lancelet) PE=4 SV=1	hypothetical protein BRAFLDRAFT_205659 [Branchiostoma floridae]
EVM0000770.1	--	K13175|2.61682e-151|lgi:LOTGIDRAFT_178363|K13175 THO complex subunit 6 | (RefSeq) hypothetical protein	[R]	General function prediction only	Uncharacterized protein {ECO:0000313|EMBL:ESO95484.1} OS=Lottia gigantea (Giant owl limpet) PE=4 SV=1	hypothetical protein LOTGIDRAFT_178363 [Lottia gigantea]
EVM0013220.1	Molecular Function: G protein-coupled receptor activity (GO:0004930);; Biological Process: cell-matrix adhesion (GO:0007160);; Biological Process: G protein-coupled receptor signaling pathway (GO:0007186);; Cellular Component: membrane (GO:0016020);;	--	[R]	General function prediction only	Ficolin-2 {ECO:0000313|EMBL:EKC40120.1} OS=Crassostrea gigas (Pacific oyster) PE=4 SV=1	Ficolin-2 [Crassostrea gigas]
EVM0031181.1	--	K01025|3.81867e-64|lgi:LOTGIDRAFT_230366|K01025 [EC:2.8.2.-] | (RefSeq) hypothetical protein	[R]	General function prediction only	Sulfotransferase family cytosolic 1B member 1 {ECO:0000313|EMBL:EKC29720.1} OS=Crassostrea gigas (Pacific oyster) PE=4 SV=1	Sulfotransferase family cytosolic 1B member 1 [Crassostrea gigas]
EVM0019762.1	--	--	--	--	Putative uncharacterized protein {ECO:0000313|EMBL:EFA11822.1} OS=Tribolium castaneum (Red flour beetle) PE=4 SV=1	hypothetical protein TcasGA2_TC005055 [Tribolium castaneum]
EVM0025175.2	--	--	--	--	Uncharacterized protein C5orf49-like protein {ECO:0000313|EMBL:EKC34646.1} OS=Crassostrea gigas (Pacific oyster) PE=4 SV=1	Uncharacterized protein C5orf49-like protein [Crassostrea gigas]
EVM0001372.1	Molecular Function: nuclease activity (GO:0004518);;	K11995|2.79239e-70|lgi:LOTGIDRAFT_124115|K11995 deoxyribonuclease-1-like protein [EC:3.1.21.-] | (RefSeq) hypothetical protein	--	--	Uncharacterized protein {ECO:0000313|EMBL:ESO89907.1} OS=Lottia gigantea (Giant owl limpet) PE=4 SV=1	hypothetical protein LOTGIDRAFT_124115 [Lottia gigantea]
EVM0001287.1	--	K10203|3.3885e-91|lgi:LOTGIDRAFT_184049|K10203 elongation of very long chain fatty acids protein 6 [EC:2.3.1.199] | (RefSeq) hypothetical protein	[I]	Lipid transport and metabolism	Elongation of very long chain fatty acids protein {ECO:0000256|RuleBase:RU361115} OS=Lottia gigantea (Giant owl limpet) PE=3 SV=1	PREDICTED: putative fatty acid elongation protein 3-like [Aplysia californica]
EVM0033357.1	--	K18163|3.74872e-86|xtr:100135115|K18163 NADH dehydrogenase [ubiquinone] 1 alpha subcomplex assembly factor 6 | (RefSeq) ndufaf6, c8orf38; NADH:ubiquinone oxidoreductase complex assembly factor 6	[I]	Lipid transport and metabolism	Uncharacterized protein {ECO:0000313|EnsemblMetazoa:SMAR004781-PA} OS=Strigamia maritima (European centipede) PE=4 SV=1	PREDICTED: NADH dehydrogenase (ubiquinone) complex I, assembly factor 6-like [Aplysia californica]
EVM0032213.1	Molecular Function: peptidase activity (GO:0008233);;	K01410|0|mde:101891459|K01410 mitochondrial intermediate peptidase [EC:3.4.24.59] | (RefSeq) mitochondrial intermediate peptidase	[O]	Posttranslational modification, protein turnover, chaperones	Peptidase family M3 {ECO:0000313|EMBL:AFP59071.1} OS=Musca domestica (House fly) PE=2 SV=1	PREDICTED: mitochondrial intermediate peptidase-like isoform X1 [Aplysia californica]
EVM0037160.1	Molecular Function: binding (GO:0005488);; Biological Process: macromolecule metabolic process (GO:0043170);; Biological Process: primary metabolic process (GO:0044238);;	--	[R]	General function prediction only	Uncharacterized protein {ECO:0000313|EnsemblMetazoa:PAC:15708125} OS=Amphimedon queenslandica (Sponge) PE=4 SV=1	PREDICTED: uncharacterized protein K02A2.6-like [Megachile rotundata]
EVM0017755.1	--	K17966|3.9354e-25|bmor:101745764|K17966 transmembrane protein 70, mitochondrial | (RefSeq) transmembrane protein 70 homolog, mitochondrial-like	[S]	Function unknown	Transmembrane protein 70-like protein {ECO:0000313|EMBL:EZA45816.1} OS=Microplitis demolitor PE=4 SV=1	PREDICTED: transmembrane protein 70 homolog, mitochondrial-like [Aplysia californica]
EVM0015323.1	--	K05607|9.91853e-123|xtr:548406|K05607 methylglutaconyl-CoA hydratase [EC:4.2.1.18] | (RefSeq) auh; AU RNA binding protein/enoyl-CoA hydratase	[I]	Lipid transport and metabolism	Uncharacterized protein {ECO:0000313|EMBL:ELT89379.1, ECO:0000313|EnsemblMetazoa:CapteP197996} OS=Capitella teleta (Polychaete worm) PE=3 SV=1	hypothetical protein CAPTEDRAFT_197996 [Capitella teleta]
EVM0011187.1	--	K17307|0|aqu:100641326|K17307 fibulin 1/2 | (RefSeq) deleted in malignant brain tumors 1 protein-like	[T]	Signal transduction mechanisms	EGF-like domain-containing protein {ECO:0000313|EMBL:EFA79619.1} OS=Polysphondylium pallidum (Cellular slime mold) PE=4 SV=1	EGF-like domain-containing protein [Polysphondylium pallidum PN500]
EVM0000031.1	--	--	[MOT]	--	Uncharacterized protein {ECO:0000313|EMBL:EKC18332.1} OS=Crassostrea gigas (Pacific oyster) PE=4 SV=1	hypothetical protein CGI_10013666 [Crassostrea gigas]
EVM0038197.1	--	--	[W]	Extracellular structures	Uncharacterized protein {ECO:0000313|EMBL:CDG69701.1} (Fragment) OS=Hydra vulgaris (Hydra) PE=2 SV=1	predicted protein [Nematostella vectensis]
EVM0034168.1	--	--	[V]	Defense mechanisms	Serine protease inhibitor {ECO:0000313|EMBL:CAD68157.1} (Precursor) OS=Branchiostoma lanceolatum (Common lancelet) PE=2 SV=1	serine protease inhibitor [Branchiostoma lanceolatum]
EVM0000546.1	--	--	--	--	Uncharacterized protein {ECO:0000313|EMBL:ESP00848.1} OS=Lottia gigantea (Giant owl limpet) PE=4 SV=1	hypothetical protein LOTGIDRAFT_173039 [Lottia gigantea]
EVM0019757.4	--	--	--	--	Uncharacterized protein {ECO:0000313|EMBL:ESO81959.1} OS=Lottia gigantea (Giant owl limpet) PE=4 SV=1	PREDICTED: uncharacterized protein LOC101859515 [Aplysia californica]
EVM0003337.1	--	--	--	--	Putative C1q domain containing protein MgC1q67 {ECO:0000313|EMBL:CBX41716.1} OS=Mytilus galloprovincialis (Mediterranean mussel) PE=2 SV=1	putative C1q domain containing protein MgC1q67 [Mytilus galloprovincialis]
EVM0020520.1	--	--	[R]	General function prediction only	Uncharacterized protein {ECO:0000313|EMBL:ELU07472.1, ECO:0000313|EnsemblMetazoa:CapteP195572} OS=Capitella teleta (Polychaete worm) PE=4 SV=1	hypothetical protein CAPTEDRAFT_195572 [Capitella teleta]
EVM0020168.1	--	--	--	--	Cytadherence high molecular weight protein 2 {ECO:0000313|EMBL:EKC36890.1} OS=Crassostrea gigas (Pacific oyster) PE=4 SV=1	Cytadherence high molecular weight protein 2 [Crassostrea gigas]
EVM0032308.1	Molecular Function: nucleic acid binding (GO:0003676);; Molecular Function: ATP binding (GO:0005524);; Molecular Function: ATP-dependent helicase activity (GO:0008026);;	K13177|0|lgi:LOTGIDRAFT_227238|K13177 ATP-dependent RNA helicase DDX1 [EC:3.6.4.13] | (RefSeq) hypothetical protein	[A]	RNA processing and modification	Uncharacterized protein {ECO:0000313|EMBL:ESO95555.1} OS=Lottia gigantea (Giant owl limpet) PE=4 SV=1	hypothetical protein LOTGIDRAFT_227238 [Lottia gigantea]
EVM0012635.1	Molecular Function: transferase activity (GO:0016740);;	K00547|1.84324e-99|lgi:LOTGIDRAFT_170870|K00547 homocysteine S-methyltransferase [EC:2.1.1.10] | (RefSeq) hypothetical protein	[E]	Amino acid transport and metabolism	Uncharacterized protein {ECO:0000313|EMBL:ESP04366.1} OS=Lottia gigantea (Giant owl limpet) PE=4 SV=1	hypothetical protein LOTGIDRAFT_170870 [Lottia gigantea]
EVM0013723.3	Molecular Function: catalytic activity (GO:0003824);;	--	--	--	Putative serine/threonine-protein kinase pats1 {ECO:0000313|EMBL:EKC29652.1} OS=Crassostrea gigas (Pacific oyster) PE=4 SV=1	Putative serine/threonine-protein kinase pats1 [Crassostrea gigas]
EVM0024398.1	--	K17776|1.01782e-127|lgi:LOTGIDRAFT_185769|K17776 metaxin | (RefSeq) hypothetical protein	[MU]	--	Uncharacterized protein {ECO:0000313|EMBL:ESP02991.1} OS=Lottia gigantea (Giant owl limpet) PE=4 SV=1	hypothetical protein LOTGIDRAFT_185769 [Lottia gigantea]
EVM0003717.1	--	--	--	--	Predicted protein {ECO:0000313|EMBL:EDO38888.1} (Fragment) OS=Nematostella vectensis (Starlet sea anemone) PE=4 SV=1	predicted protein [Nematostella vectensis]
EVM0025450.1	--	--	--	--	Uncharacterized protein {ECO:0000313|EnsemblMetazoa:NV23190-PA} OS=Nasonia vitripennis (Parasitic wasp) PE=4 SV=1	hypothetical protein CAEBREN_30233 [Caenorhabditis brenneri]
EVM0024250.1	--	--	--	--	Uncharacterized protein {ECO:0000313|EMBL:EKC22689.1} OS=Crassostrea gigas (Pacific oyster) PE=4 SV=1	hypothetical protein CGI_10001712 [Crassostrea gigas]
EVM0021680.1	Molecular Function: nucleic acid binding (GO:0003676);; Biological Process: DNA metabolic process (GO:0006259);; Biological Process: cellular macromolecule biosynthetic process (GO:0034645);;	--	--	--	Uncharacterized protein {ECO:0000313|EnsemblMetazoa:SPU_003062-tr} OS=Strongylocentrotus purpuratus (Purple sea urchin) PE=4 SV=1	PREDICTED: uncharacterized protein LOC754648 [Strongylocentrotus purpuratus]
EVM0026631.1	--	K10802|8.90717e-50|lgi:LOTGIDRAFT_134831|K10802 high mobility group protein B1 | (RefSeq) hypothetical protein	[R]	General function prediction only	High mobility group protein B3 {ECO:0000313|EMBL:EKC41956.1} OS=Crassostrea gigas (Pacific oyster) PE=2 SV=1	High mobility group protein B3 [Crassostrea gigas]
EVM0012929.1	--	--	--	--	Uncharacterized protein {ECO:0000313|EMBL:ESO98016.1} OS=Lottia gigantea (Giant owl limpet) PE=4 SV=1	PREDICTED: uncharacterized protein F54H12.2-like [Saccoglossus kowalevskii]
EVM0011296.1	--	--	--	--	Uncharacterized protein {ECO:0000313|EMBL:ESO98489.1} OS=Lottia gigantea (Giant owl limpet) PE=4 SV=1	hypothetical protein LOTGIDRAFT_174258 [Lottia gigantea]
EVM0038064.1	--	--	[R]	General function prediction only	Fibrinogen C domain-containing protein 1 {ECO:0000313|EMBL:EKC25528.1} OS=Crassostrea gigas (Pacific oyster) PE=4 SV=1	Fibrinogen C domain-containing protein 1 [Crassostrea gigas]
EVM0020351.1	--	K00659|1.16259e-76|lcm:102363627|K00659 bile acid-CoA:amino acid N-acyltransferase [EC:2.3.1.65 3.1.2.2] | (RefSeq) acyl-coenzyme A amino acid N-acyltransferase 1-like	--	--	Uncharacterized protein {ECO:0000313|EMBL:ESO88692.1} OS=Lottia gigantea (Giant owl limpet) PE=4 SV=1	PREDICTED: acyl-coenzyme A amino acid N-acyltransferase 2-like isoform X1 [Aplysia californica]
EVM0014007.1	--	--	--	--	Uncharacterized protein {ECO:0000313|EnsemblMetazoa:SPU_021296-tr} OS=Strongylocentrotus purpuratus (Purple sea urchin) PE=4 SV=1	PREDICTED: uncharacterized protein LOC100890321 [Strongylocentrotus purpuratus]
EVM0006337.1	Molecular Function: oxidoreductase activity (GO:0016491);; Biological Process: metabolic process (GO:0044710);; Molecular Function: metal ion binding (GO:0046872);;	--	[Q]	Secondary metabolites biosynthesis, transport and catabolism	Uncharacterized protein {ECO:0000313|EMBL:ESO84227.1} OS=Lottia gigantea (Giant owl limpet) PE=4 SV=1	hypothetical protein LOTGIDRAFT_184303 [Lottia gigantea]
EVM0005670.1	Molecular Function: protein tyrosine kinase activity (GO:0004713);; Molecular Function: obsolete signal transducer activity (GO:0004871);; Molecular Function: ATP binding (GO:0005524);; Biological Process: protein phosphorylation (GO:0006468);; Biological Process: signal transduction (GO:0007165);; Molecular Function: protein dimerization activity (GO:0046983);;	K08892|0|api:100160433|K08892 fyn-related kinase [EC:2.7.10.2] | (RefSeq) tyrosine-protein kinase Src42A	[T]	Signal transduction mechanisms	Tyrosine-protein kinase Src42A {ECO:0000313|EMBL:EKC18201.1} OS=Crassostrea gigas (Pacific oyster) PE=4 SV=1	Tyrosine-protein kinase Src42A [Crassostrea gigas]
EVM0028819.1	--	--	--	--	Collagen alpha-4(VI) chain {ECO:0000313|EMBL:EKC40282.1} OS=Crassostrea gigas (Pacific oyster) PE=4 SV=1	Collagen alpha-4(VI) chain [Crassostrea gigas]
EVM0021114.1	--	--	--	--	Uncharacterized protein {ECO:0000313|EMBL:EKC28948.1} OS=Crassostrea gigas (Pacific oyster) PE=4 SV=1	hypothetical protein CGI_10012792 [Crassostrea gigas]
EVM0021759.1	--	K01017|1.1602e-35|lgi:LOTGIDRAFT_105211|K01017 chondroitin 4-sulfotransferase 11 [EC:2.8.2.5] | (RefSeq) hypothetical protein	[MW]	--	Carbohydrate sulfotransferase 11 {ECO:0000313|EMBL:EKC22924.1} OS=Crassostrea gigas (Pacific oyster) PE=4 SV=1	Carbohydrate sulfotransferase 11 [Crassostrea gigas]
EVM0006130.1	Biological Process: protein transport (GO:0015031);; Cellular Component: intracellular part (GO:0044424);;	K15043|0|lgi:LOTGIDRAFT_221684|K15043 importin subunit alpha-2 | (RefSeq) hypothetical protein	[U]	Intracellular trafficking, secretion, and vesicular transport	Importin subunit alpha {ECO:0000256|PIRNR:PIRNR005673} OS=Lottia gigantea (Giant owl limpet) PE=3 SV=1	hypothetical protein LOTGIDRAFT_221684 [Lottia gigantea]
EVM0023040.1	--	--	[R]	General function prediction only	Uncharacterized protein {ECO:0000313|EMBL:ESP05480.1} OS=Lottia gigantea (Giant owl limpet) PE=4 SV=1	hypothetical protein LOTGIDRAFT_152338 [Lottia gigantea]
EVM0011545.1	Molecular Function: kinase activity (GO:0016301);; Biological Process: phosphorylation (GO:0016310);;	--	[D]	Cell cycle control, cell division, chromosome partitioning	Mps one binder kinase activator-like 2B {ECO:0000313|EMBL:EKC37708.1} OS=Crassostrea gigas (Pacific oyster) PE=4 SV=1	Mps one binder kinase activator-like 2B [Crassostrea gigas]
EVM0037975.1	--	K05330|9.00222e-56|lgi:LOTGIDRAFT_131645|K05330 potassium inwardly-rectifying channel subfamily J, other | (RefSeq) hypothetical protein	[P]	Inorganic ion transport and metabolism	ATP-sensitive inward rectifier potassium channel 12 {ECO:0000313|EMBL:EKC19652.1} OS=Crassostrea gigas (Pacific oyster) PE=3 SV=1	ATP-sensitive inward rectifier potassium channel 12 [Crassostrea gigas]
EVM0002891.1	--	--	--	--	Uncharacterized protein {ECO:0000313|EMBL:EKC25137.1} OS=Crassostrea gigas (Pacific oyster) PE=4 SV=1	hypothetical protein CGI_10004910 [Crassostrea gigas]
EVM0004322.1	Molecular Function: protein serine/threonine phosphatase activity (GO:0004722);; Biological Process: protein dephosphorylation (GO:0006470);; Molecular Function: metal ion binding (GO:0046872);;	K17506|3.57924e-124|lgi:LOTGIDRAFT_231266|K17506 protein phosphatase 1L [EC:3.1.3.16] | (RefSeq) hypothetical protein	[T]	Signal transduction mechanisms	Uncharacterized protein {ECO:0000313|EMBL:ESO98943.1} OS=Lottia gigantea (Giant owl limpet) PE=3 SV=1	hypothetical protein LOTGIDRAFT_231266 [Lottia gigantea]
EVM0010392.1	--	--	--	--	Uncharacterized protein {ECO:0000313|EMBL:EKC37007.1} OS=Crassostrea gigas (Pacific oyster) PE=4 SV=1	hypothetical protein CGI_10025991 [Crassostrea gigas]
EVM0020598.1	--	K06058|1.88642e-31|lgi:LOTGIDRAFT_163349|K06058 deltex [EC:2.3.2.27] | (RefSeq) hypothetical protein	--	--	Protein deltex-4 {ECO:0000313|EMBL:EKC30257.1} OS=Crassostrea gigas (Pacific oyster) PE=4 SV=1	Protein deltex-4 [Crassostrea gigas]
EVM0023947.1	Biological Process: conditioned taste aversion (GO:0001661);; Cellular Component: integral component of plasma membrane (GO:0005887);; Biological Process: cAMP biosynthetic process (GO:0006171);; Biological Process: response to oxidative stress (GO:0006979);; Biological Process: G protein-coupled receptor signaling pathway (GO:0007186);; Biological Process: neuromuscular synaptic transmission (GO…	K08041|0|lgi:LOTGIDRAFT_141290|K08041 adenylate cyclase 1 [EC:4.6.1.1] | (RefSeq) hypothetical protein	[C]	Energy production and conversion	Uncharacterized protein {ECO:0000313|EMBL:ESP00183.1} (Fragment) OS=Lottia gigantea (Giant owl limpet) PE=3 SV=1	hypothetical protein LOTGIDRAFT_141290, partial [Lottia gigantea]
EVM0003346.1	--	K14358|9.06757e-151|lgi:LOTGIDRAFT_224981|K14358 secernin | (RefSeq) hypothetical protein	--	--	Uncharacterized protein {ECO:0000313|EMBL:ESP02240.1} OS=Lottia gigantea (Giant owl limpet) PE=4 SV=1	hypothetical protein LOTGIDRAFT_224981 [Lottia gigantea]
EVM0004760.1	--	--	--	--	Uncharacterized protein {ECO:0000313|EnsemblMetazoa:SPU_013400-tr} OS=Strongylocentrotus purpuratus (Purple sea urchin) PE=4 SV=1	PREDICTED: uncharacterized protein F54H12.2-like [Strongylocentrotus purpuratus]
EVM0020783.1	--	--	[TV]	--	Protein SpAN {ECO:0000313|EMBL:EKC19655.1} OS=Crassostrea gigas (Pacific oyster) PE=3 SV=1	Protein SpAN [Crassostrea gigas]
EVM0028407.1	Molecular Function: RNA polymerase II proximal promoter sequence-specific DNA binding (GO:0000978);; Molecular Function: transcription factor activity, RNA polymerase II proximal promoter sequence-specific DNA binding (GO:0000982);; Cellular Component: nucleus (GO:0005634);; Biological Process: regulation of transcription, DNA-templated (GO:0006355);;	K06053|0|lgi:LOTGIDRAFT_159505|K06053 recombining binding protein suppressor of hairless | (RefSeq) hypothetical protein	[K]	Transcription	Suppressor of hairless-like protein {ECO:0000313|EMBL:EKC28192.1} OS=Crassostrea gigas (Pacific oyster) PE=4 SV=1	Suppressor of hairless-like protein [Crassostrea gigas]
EVM0007355.1	--	--	[O]	Posttranslational modification, protein turnover, chaperones	Uncharacterized protein {ECO:0000313|Ensembl:ENSCSAVP00000005188} (Fragment) OS=Ciona savignyi (Pacific transparent sea squirt) PE=4 SV=1	PREDICTED: uncharacterized protein LOC101234678, partial [Hydra vulgaris]
EVM0016533.1	--	--	--	--	Putative uncharacterized protein {ECO:0000313|EMBL:EEN43608.1} (Fragment) OS=Branchiostoma floridae (Florida lancelet) PE=4 SV=1	hypothetical protein BRAFLDRAFT_127716 [Branchiostoma floridae]
EVM0015635.1	--	--	--	--	Uncharacterized protein {ECO:0000313|EnsemblMetazoa:PAC:15716848} (Fragment) OS=Amphimedon queenslandica (Sponge) PE=4 SV=1	PREDICTED: 52 kDa repressor of the inhibitor of the protein kinase-like [Acyrthosiphon pisum]
EVM0007722.1	--	--	--	--	Collagen C {ECO:0000313|EMBL:AGY30886.1} (Fragment) OS=Nematus oligospilus PE=2 SV=1	collagen C, partial [Nematus oligospilus]
EVM0024649.1	--	--	--	--	Putative uncharacterized protein {ECO:0000313|EMBL:CCC92741.1} OS=Trypanosoma congolense (strain IL3000) PE=4 SV=1	conserved hypothetical protein [Trypanosoma congolense IL3000]
EVM0023918.1	Molecular Function: DNA-binding transcription factor activity (GO:0003700);; Molecular Function: serine-type endopeptidase activity (GO:0004252);; Cellular Component: nucleus (GO:0005634);; Biological Process: regulation of transcription, DNA-templated (GO:0006355);; Biological Process: proteolysis (GO:0006508);; Molecular Function: sequence-specific DNA binding (GO:0043565);; Molecular Function:…	K01322|0|lgi:LOTGIDRAFT_199566|K01322 prolyl oligopeptidase [EC:3.4.21.26] | (RefSeq) hypothetical protein	[O]	Posttranslational modification, protein turnover, chaperones	Uncharacterized protein {ECO:0000313|EMBL:ESP02643.1} OS=Lottia gigantea (Giant owl limpet) PE=4 SV=1	hypothetical protein LOTGIDRAFT_199566 [Lottia gigantea]
EVM0028363.1	Molecular Function: metal ion binding (GO:0046872);;	K16675|0|lgi:LOTGIDRAFT_201589|K16675 palmitoyltransferase ZDHHC9/14/18 [EC:2.3.1.225] | (RefSeq) hypothetical protein	[R]	General function prediction only	Palmitoyltransferase {ECO:0000256|RuleBase:RU079119} OS=Crassostrea gigas (Pacific oyster) PE=3 SV=1	Putative palmitoyltransferase ZDHHC14 [Crassostrea gigas]
EVM0027857.1	--	--	--	--	Putative uncharacterized protein {ECO:0000313|EMBL:EEN62456.1} OS=Branchiostoma floridae (Florida lancelet) PE=4 SV=1	hypothetical protein BRAFLDRAFT_67698 [Branchiostoma floridae]
EVM0010611.1	Molecular Function: DNA-binding transcription factor activity (GO:0003700);; Molecular Function: transcription coactivator activity (GO:0003713);; Biological Process: regulation of transcription, DNA-templated (GO:0006355);; Molecular Function: sequence-specific DNA binding (GO:0043565);;	--	--	--	Putative uncharacterized protein {ECO:0000313|EMBL:EEN60310.1} OS=Branchiostoma floridae (Florida lancelet) PE=4 SV=1	hypothetical protein BRAFLDRAFT_115113 [Branchiostoma floridae]
EVM0024232.1	--	--	--	--	Gametocyte-specific factor 1 {ECO:0000313|EMBL:EKC42104.1} OS=Crassostrea gigas (Pacific oyster) PE=4 SV=1	Gametocyte-specific factor 1 [Crassostrea gigas]
EVM0025680.1	Molecular Function: calcium ion binding (GO:0005509);; Biological Process: cell adhesion (GO:0007155);; Cellular Component: integral component of membrane (GO:0016021);; Molecular Function: carbohydrate binding (GO:0030246);;	--	[T]	Signal transduction mechanisms	Uncharacterized protein {ECO:0000313|Ensembl:ENSCSAVP00000006800} (Fragment) OS=Ciona savignyi (Pacific transparent sea squirt) PE=4 SV=1	PREDICTED: uncharacterized protein LOC763804 [Strongylocentrotus purpuratus]
EVM0027897.1	--	K10153|1.92313e-37|hgl:101700670|K10153 interferon regulatory factor 2 | (RefSeq) Irf2; interferon regulatory factor 2	--	--	Interferon regulatory factor 2 {ECO:0000313|EMBL:EKC20867.1} OS=Crassostrea gigas (Pacific oyster) PE=4 SV=1	Interferon regulatory factor 2 [Crassostrea gigas]
EVM0036820.1	--	--	--	--	WGS project CAEQ00000000 data, annotated contig 687 {ECO:0000313|EMBL:CCD16860.1} OS=Trypanosoma congolense (strain IL3000) PE=4 SV=1	unnamed protein product [Trypanosoma congolense IL3000]
EVM0018606.1	--	--	[R]	General function prediction only	Thyrotropin-releasing hormone receptor {ECO:0000313|EMBL:EKC19377.1} OS=Crassostrea gigas (Pacific oyster) PE=3 SV=1	Thyrotropin-releasing hormone receptor [Crassostrea gigas]
EVM0020807.1	--	--	--	--	Predicted protein {ECO:0000313|EMBL:EDO49316.1} OS=Nematostella vectensis (Starlet sea anemone) PE=4 SV=1	PREDICTED: uncharacterized protein LOC585340 [Strongylocentrotus purpuratus]
EVM0013922.1	--	--	[R]	General function prediction only	Uncharacterized protein {ECO:0000313|EnsemblMetazoa:SPU_027105-tr} OS=Strongylocentrotus purpuratus (Purple sea urchin) PE=4 SV=1	hypothetical protein TcasGA2_TC014830 [Tribolium castaneum]
EVM0020136.1	--	K10270|1.857e-17|nvi:100121023|K10270 F-box and leucine-rich repeat protein 4 | (RefSeq) F-box/LRR-repeat protein 4	[R]	General function prediction only	Uncharacterized protein {ECO:0000313|EMBL:ELU07099.1, ECO:0000313|EnsemblMetazoa:CapteP188992} OS=Capitella teleta (Polychaete worm) PE=4 SV=1	hypothetical protein CAPTEDRAFT_188992 [Capitella teleta]
EVM0010453.1	--	K07819|3.97944e-80|lgi:LOTGIDRAFT_105149|K07819 beta-1,3-galactosyltransferase 1 [EC:2.4.1.-] | (RefSeq) hypothetical protein	[G]	Carbohydrate transport and metabolism	Beta-1,3-galactosyltransferase 1 {ECO:0000313|EMBL:EKC18740.1} OS=Crassostrea gigas (Pacific oyster) PE=4 SV=1	Beta-1,3-galactosyltransferase 1 [Crassostrea gigas]
EVM0025281.1	Molecular Function: GTP binding (GO:0005525);; Biological Process: cell cycle (GO:0007049);;	--	--	--	Uncharacterized protein {ECO:0000313|EMBL:EKC34294.1} OS=Crassostrea gigas (Pacific oyster) PE=4 SV=1	hypothetical protein CGI_10023394 [Crassostrea gigas]
EVM0011173.1	--	--	--	--	Uncharacterized protein {ECO:0000313|EMBL:ESO86692.1} OS=Lottia gigantea (Giant owl limpet) PE=4 SV=1	hypothetical protein LOTGIDRAFT_128762 [Lottia gigantea]
EVM0001835.1	--	--	[T]	Signal transduction mechanisms	von Willebrand factor D and EGF domain-containing protein {ECO:0000313|EMBL:EKC40051.1} OS=Crassostrea gigas (Pacific oyster) PE=4 SV=1	von Willebrand factor D and EGF domain-containing protein [Crassostrea gigas]
EVM0015398.1	--	--	--	--	Uncharacterized protein {ECO:0000313|EMBL:EKC21006.1} OS=Crassostrea gigas (Pacific oyster) PE=4 SV=1	PREDICTED: uncharacterized protein LOC101849508 [Aplysia californica]
EVM0023597.1	--	--	--	--	Uncharacterized protein {ECO:0000313|EMBL:KER31698.1} OS=Opisthorchis viverrini PE=4 SV=1	hypothetical protein T265_02070 [Opisthorchis viverrini]
EVM0004303.1	--	--	[O]	Posttranslational modification, protein turnover, chaperones	Uncharacterized protein {ECO:0000313|EMBL:EKC36643.1} OS=Crassostrea gigas (Pacific oyster) PE=4 SV=1	PREDICTED: uncharacterized protein LOC102808559, partial [Saccoglossus kowalevskii]
EVM0035261.1	--	K06483|1.17626e-33|cfr:102520363|K06483 integrin alpha 4 | (RefSeq) ITGA4; integrin subunit alpha 4	[W]	Extracellular structures	Integrin alpha Hr1 {ECO:0000313|EMBL:BAB21479.1} (Precursor) OS=Halocynthia roretzi (Sea squirt) PE=2 SV=1	PREDICTED: integrin alpha-9-like [Saccoglossus kowalevskii]
EVM0027861.1	Molecular Function: hydrolase activity (GO:0016787);;	K11855|3.25588e-96|ptr:742992|K11855 ubiquitin carboxyl-terminal hydrolase 36/42 [EC:3.4.19.12] | (RefSeq) USP36; ubiquitin specific peptidase 36	[O]	Posttranslational modification, protein turnover, chaperones	Ubiquitin carboxyl-terminal hydrolase {ECO:0000256|RuleBase:RU004435} OS=Crassostrea gigas (Pacific oyster) PE=3 SV=1	Ubiquitin carboxyl-terminal hydrolase 36 [Crassostrea gigas]
EVM0038729.1	Molecular Function: diacylglycerol kinase activity (GO:0004143);; Biological Process: signal transduction (GO:0007165);; Biological Process: phosphorylation (GO:0016310);; Molecular Function: diacylglycerol binding (GO:0019992);; Biological Process: lateral inhibition (GO:0046331);;	K00901|5.77911e-131|lgi:LOTGIDRAFT_169573|K00901 diacylglycerol kinase (ATP) [EC:2.7.1.107] | (RefSeq) hypothetical protein	[IT]	--	Diacylglycerol kinase {ECO:0000256|RuleBase:RU361128} OS=Lottia gigantea (Giant owl limpet) PE=3 SV=1	hypothetical protein LOTGIDRAFT_169573 [Lottia gigantea]
EVM0036663.1	--	--	--	--	Uncharacterized protein {ECO:0000313|EMBL:EKC27465.1} OS=Crassostrea gigas (Pacific oyster) PE=4 SV=1	hypothetical protein CGI_10005452 [Crassostrea gigas]
EVM0011458.1	Cellular Component: cytoplasm (GO:0005737);; Biological Process: nucleotide biosynthetic process (GO:0009165);; Molecular Function: deoxynucleoside kinase activity (GO:0019136);; Biological Process: nucleotide phosphorylation (GO:0046939);;	K05961|5.55552e-31|bfo:BRAFLDRAFT_124506|K05961 deoxynucleoside kinase [EC:2.7.1.145] | (RefSeq) hypothetical protein	[F]	Nucleotide transport and metabolism	Putative uncharacterized protein {ECO:0000313|EMBL:EFX84624.1} OS=Daphnia pulex (Water flea) PE=4 SV=1	hypothetical protein DAPPUDRAFT_99663 [Daphnia pulex]
EVM0031518.1	Molecular Function: protein dimerization activity (GO:0046983);;	K09113|2.16544e-102|ame:412452|K09113 MAX-like protein X | (RefSeq) max-like protein X	[K]	Transcription	Uncharacterized protein {ECO:0000313|EMBL:ELU14074.1, ECO:0000313|EnsemblMetazoa:CapteP160101} OS=Capitella teleta (Polychaete worm) PE=4 SV=1	hypothetical protein CAPTEDRAFT_160101 [Capitella teleta]
EVM0013717.1	--	--	[O]	Posttranslational modification, protein turnover, chaperones	Heat shock 70 kDa protein 12B {ECO:0000313|EMBL:EKC43179.1} OS=Crassostrea gigas (Pacific oyster) PE=4 SV=1	Heat shock 70 kDa protein 12B [Crassostrea gigas]
EVM0003724.3	--	--	[R]	General function prediction only	Uncharacterized protein {ECO:0000313|EnsemblMetazoa:GB53268-PA} OS=Apis mellifera (Honeybee) PE=4 SV=1	PREDICTED: SPARC-related modular calcium-binding protein 1-like isoform X1 [Saccoglossus kowalevskii]
EVM0015453.1	Molecular Function: binding (GO:0005488);; Biological Process: metabolic process (GO:0008152);; Molecular Function: transferase activity (GO:0016740);;	K09186|1.16341e-134|lgi:LOTGIDRAFT_209271|K09186 histone-lysine N-methyltransferase MLL1 [EC:2.1.1.43] | (RefSeq) hypothetical protein	[K]	Transcription	Histone-lysine N-methyltransferase MLL4 {ECO:0000313|EMBL:EKC19620.1} OS=Crassostrea gigas (Pacific oyster) PE=4 SV=1	Histone-lysine N-methyltransferase MLL4 [Crassostrea gigas]
EVM0017664.1	Molecular Function: oxidoreductase activity, acting on paired donors, with incorporation or reduction of molecular oxygen (GO:0016705);; Biological Process: multicellular organismal process (GO:0044707);; Biological Process: developmental process (GO:0044767);; Biological Process: anatomical structure development (GO:0048856);; Molecular Function: dioxygenase activity (GO:0051213);;	K00472|4.04439e-50|lgi:LOTGIDRAFT_237427|K00472 prolyl 4-hydroxylase [EC:1.14.11.2] | (RefSeq) hypothetical protein	[E]	Amino acid transport and metabolism	Prolyl 4-hydroxylase subunit alpha-1 {ECO:0000313|EMBL:EKC36967.1} OS=Crassostrea gigas (Pacific oyster) PE=4 SV=1	Prolyl 4-hydroxylase subunit alpha-1 [Crassostrea gigas]
EVM0026796.1	--	--	--	--	Uncharacterized protein {ECO:0000313|EMBL:ESO95910.1} OS=Lottia gigantea (Giant owl limpet) PE=4 SV=1	hypothetical protein LOTGIDRAFT_144373 [Lottia gigantea]
EVM0002600.1	--	--	--	--	Uncharacterized protein {ECO:0000313|EMBL:EKC34552.1} OS=Crassostrea gigas (Pacific oyster) PE=4 SV=1	hypothetical protein CGI_10021115 [Crassostrea gigas]
EVM0037481.1	--	K12878|0|dre:373077|K12878 THO complex subunit 1 | (RefSeq) thoc1, p84; THO complex 1	[Y]	Nuclear structure	THO complex subunit 1 {ECO:0000313|EMBL:EKC30192.1} OS=Crassostrea gigas (Pacific oyster) PE=4 SV=1	THO complex subunit 1 [Crassostrea gigas]
EVM0018118.1	--	K08883|4.05327e-14|cmk:103190164|K08883 tripartite motif-containing protein 33 [EC:2.3.2.27] | (RefSeq) trim28; tripartite motif containing 28	[O]	Posttranslational modification, protein turnover, chaperones	Uncharacterized protein {ECO:0000313|EnsemblMetazoa:PAC:15719533} OS=Amphimedon queenslandica (Sponge) PE=4 SV=1	PREDICTED: tripartite motif-containing protein 2-like [Saccoglossus kowalevskii]
EVM0028811.1	--	--	--	--	Uncharacterized protein {ECO:0000313|EMBL:ESO83880.1} OS=Lottia gigantea (Giant owl limpet) PE=4 SV=1	hypothetical protein LOTGIDRAFT_236387 [Lottia gigantea]
EVM0013596.1	--	--	[T]	Signal transduction mechanisms	Putative uncharacterized protein {ECO:0000313|EMBL:EEN53507.1} OS=Branchiostoma floridae (Florida lancelet) PE=4 SV=1	hypothetical protein BRAFLDRAFT_80499 [Branchiostoma floridae]
EVM0003614.1	Molecular Function: DNA-binding transcription factor activity (GO:0003700);; Cellular Component: nucleus (GO:0005634);; Biological Process: regulation of transcription, DNA-templated (GO:0006355);; Molecular Function: sequence-specific DNA binding (GO:0043565);;	K17102|1.20694e-35|tup:102481637|K17102 ETS homologous factor | (RefSeq) EHF; ETS homologous factor	[K]	Transcription	Uncharacterized protein {ECO:0000313|EnsemblMetazoa:tetur02g11810.1} OS=Tetranychus urticae (Two-spotted spider mite) PE=3 SV=1	PREDICTED: ETS homologous factor-like [Metaseiulus occidentalis]
EVM0029602.1	--	K13514|4.86747e-100|lgi:LOTGIDRAFT_219893|K13514 lysophosphatidylglycerol acyltransferase 1 [EC:2.3.1.-] | (RefSeq) hypothetical protein	[I]	Lipid transport and metabolism	Uncharacterized protein {ECO:0000313|EMBL:ESO87710.1} OS=Lottia gigantea (Giant owl limpet) PE=4 SV=1	hypothetical protein LOTGIDRAFT_219893 [Lottia gigantea]
EVM0031061.1	--	--	[T]	Signal transduction mechanisms	--	--
EVM0009011.1	Molecular Function: G protein-coupled receptor binding (GO:0001664);; Molecular Function: GTPase activity (GO:0003924);; Molecular Function: obsolete signal transducer activity (GO:0004871);; Molecular Function: GTP binding (GO:0005525);; Cellular Component: heterotrimeric G-protein complex (GO:0005834);; Biological Process: obsolete GTP catabolic process (GO:0006184);; Biological Process: adenyl…	K04630|0|lgi:LOTGIDRAFT_226384|K04630 guanine nucleotide-binding protein G(i) subunit alpha | (RefSeq) hypothetical protein	[DT]	--	Uncharacterized protein {ECO:0000313|EMBL:ELU14867.1, ECO:0000313|EnsemblMetazoa:CapteP178654} OS=Capitella teleta (Polychaete worm) PE=4 SV=1	hypothetical protein CAPTEDRAFT_178654 [Capitella teleta]
EVM0033560.1	--	--	--	--	THAP domain-containing protein 9 {ECO:0000313|EMBL:EKC33206.1} OS=Crassostrea gigas (Pacific oyster) PE=4 SV=1	THAP domain-containing protein 9 [Crassostrea gigas]
EVM0029623.1	--	--	[R]	General function prediction only	Putative uncharacterized protein {ECO:0000313|EMBL:EEN65631.1} OS=Branchiostoma floridae (Florida lancelet) PE=4 SV=1	hypothetical protein BRAFLDRAFT_87842 [Branchiostoma floridae]
EVM0009636.1	--	--	--	--	Putative uncharacterized protein {ECO:0000313|EMBL:EEN51800.1} OS=Branchiostoma floridae (Florida lancelet) PE=4 SV=1	hypothetical protein BRAFLDRAFT_106251 [Branchiostoma floridae]
EVM0013881.1	Molecular Function: DNA-binding transcription factor activity (GO:0003700);; Molecular Function: steroid hormone receptor activity (GO:0003707);; Cellular Component: nucleus (GO:0005634);; Cellular Component: cytoplasm (GO:0005737);; Biological Process: regulation of transcription, DNA-templated (GO:0006355);; Biological Process: multicellular organism development (GO:0007275);; Molecular Functio…	K08524|0|lgi:LOTGIDRAFT_162352|K08524 retinoid X receptor alpha | (RefSeq) hypothetical protein	[T]	Signal transduction mechanisms	Retinoic acid receptor RXR-alpha {ECO:0000313|EMBL:EKC21345.1} OS=Crassostrea gigas (Pacific oyster) PE=3 SV=1	Retinoic acid receptor RXR-alpha [Crassostrea gigas]
EVM0005661.1	Molecular Function: phosphorylase kinase activity (GO:0004689);; Molecular Function: calmodulin binding (GO:0005516);; Molecular Function: ATP binding (GO:0005524);; Cellular Component: phosphorylase kinase complex (GO:0005964);; Biological Process: glycogen biosynthetic process (GO:0005978);; Biological Process: protein phosphorylation (GO:0006468);;	K00871|1.38568e-06|tca:655530|K00871 phosphorylase kinase gamma subunit [EC:2.7.11.19] | (RefSeq) phosphorylase b kinase gamma catalytic chain, skeletal muscle/heart isoform	[G]	Carbohydrate transport and metabolism	Putative uncharacterized protein {ECO:0000313|EMBL:EFX65772.1} OS=Daphnia pulex (Water flea) PE=4 SV=1	hypothetical protein DAPPUDRAFT_303518 [Daphnia pulex]
EVM0017624.1	Molecular Function: ATP binding (GO:0005524);; Biological Process: response to stress (GO:0006950);;	K03283|0|lgi:LOTGIDRAFT_209056|K03283 heat shock 70kDa protein 1/8 | (RefSeq) hypothetical protein	[O]	Posttranslational modification, protein turnover, chaperones	Heat shock protein 70 {ECO:0000313|EMBL:AGH32327.1} OS=Cellana toreuma PE=2 SV=1	heat shock protein 70 [Cellana toreuma]
EVM0015708.1	--	K09542|3.43403e-23|isc:IscW_ISCW020672|K09542 crystallin, alpha B | (RefSeq) alpha-B-crystallin, putative	[O]	Posttranslational modification, protein turnover, chaperones	Small heat shock protein p26 {ECO:0000313|EMBL:ABC41141.1} OS=Artemia urmiana PE=2 SV=1	small heat shock protein p26 [Artemia urmiana]
EVM0007184.1	--	K12829|9.12665e-128|ola:101159948|K12829 splicing factor 3B subunit 2 | (RefSeq) sf3b2; splicing factor 3b subunit 2	[A]	RNA processing and modification	Splicing factor 3B subunit 2 {ECO:0000313|EMBL:EKC20631.1} OS=Crassostrea gigas (Pacific oyster) PE=4 SV=1	Splicing factor 3B subunit 2 [Crassostrea gigas]
EVM0000676.1	--	--	--	--	Uncharacterized protein {ECO:0000313|EnsemblMetazoa:SPU_002159-tr} OS=Strongylocentrotus purpuratus (Purple sea urchin) PE=4 SV=1	PREDICTED: zinc finger protein 862-like [Saccoglossus kowalevskii]
EVM0037171.1	--	--	--	--	Uncharacterized protein {ECO:0000313|EMBL:EKC17648.1} OS=Crassostrea gigas (Pacific oyster) PE=4 SV=1	hypothetical protein CGI_10000409 [Crassostrea gigas]
EVM0017993.1	--	--	--	--	Uncharacterized protein {ECO:0000313|EMBL:EKC21546.1} OS=Crassostrea gigas (Pacific oyster) PE=4 SV=1	hypothetical protein CGI_10003794 [Crassostrea gigas]
EVM0001008.1	Molecular Function: catalytic activity (GO:0003824);;	K00503|9.33316e-14|lgi:LOTGIDRAFT_233457|K00503 dopamine beta-monooxygenase [EC:1.14.17.1] | (RefSeq) hypothetical protein	--	--	Tyramine beta-hydroxylase {ECO:0000313|EMBL:EKC38551.1} OS=Crassostrea gigas (Pacific oyster) PE=4 SV=1	Tyramine beta-hydroxylase [Crassostrea gigas]
EVM0020516.1	--	--	--	--	Predicted protein {ECO:0000313|EMBL:EDO27080.1} (Fragment) OS=Nematostella vectensis (Starlet sea anemone) PE=4 SV=1	hypothetical protein NEMVEDRAFT_v1g2493 [Nematostella vectensis]
EVM0021931.1	--	--	--	--	Predicted protein {ECO:0000313|EMBL:EDO49942.1} OS=Nematostella vectensis (Starlet sea anemone) PE=4 SV=1	predicted protein [Nematostella vectensis]
EVM0005270.1	--	--	[O]	Posttranslational modification, protein turnover, chaperones	Heat shock 70 kDa protein 12A {ECO:0000313|EMBL:EKC18507.1} OS=Crassostrea gigas (Pacific oyster) PE=4 SV=1	Heat shock 70 kDa protein 12A [Crassostrea gigas]
EVM0017000.1	--	K05459|5.28704e-12|lgi:LOTGIDRAFT_169325|K05459 insulin-like growth factor 1 | (RefSeq) hypothetical protein	--	--	Ubs_11 putative toxin {ECO:0000313|EMBL:JAC94846.1} OS=Unedogemmula bisaya PE=4 SV=1	insulin 2 precursor [Conus imperialis]
EVM0012879.1	--	--	--	--	Predicted protein {ECO:0000313|EMBL:EDQ86400.1} OS=Monosiga brevicollis (Choanoflagellate) PE=4 SV=1	PREDICTED: uncharacterized protein LOC102806540 [Saccoglossus kowalevskii]
EVM0017712.1	Molecular Function: catalytic activity (GO:0003824);; Molecular Function: binding (GO:0005488);;	K00106|0|lgi:LOTGIDRAFT_231915|K00106 xanthine dehydrogenase/oxidase [EC:1.17.1.4 1.17.3.2] | (RefSeq) hypothetical protein	[F]	Nucleotide transport and metabolism	Uncharacterized protein {ECO:0000313|EMBL:ESO95691.1} OS=Lottia gigantea (Giant owl limpet) PE=4 SV=1	hypothetical protein LOTGIDRAFT_231915 [Lottia gigantea]
EVM0024030.1	Biological Process: response to stimulus (GO:0050896);;	--	[T]	Signal transduction mechanisms	Uncharacterized protein {ECO:0000313|EMBL:ESO89059.1} OS=Lottia gigantea (Giant owl limpet) PE=4 SV=1	hypothetical protein LOTGIDRAFT_154137 [Lottia gigantea]
EVM0027557.1	--	--	--	--	Uncharacterized protein {ECO:0000313|EMBL:EKC22892.1} OS=Crassostrea gigas (Pacific oyster) PE=4 SV=1	hypothetical protein CGI_10001268 [Crassostrea gigas]
EVM0012121.1	--	--	--	--	Uncharacterized protein {ECO:0000313|EnsemblMetazoa:SPU_003440-tr} OS=Strongylocentrotus purpuratus (Purple sea urchin) PE=4 SV=1	PREDICTED: uncharacterized protein LOC100892236 [Strongylocentrotus purpuratus]
EVM0035989.1	--	--	[T]	Signal transduction mechanisms	Neuronal acetylcholine receptor subunit alpha-6 {ECO:0000313|EMBL:EKC40692.1} OS=Crassostrea gigas (Pacific oyster) PE=4 SV=1	Neuronal acetylcholine receptor subunit alpha-6 [Crassostrea gigas]
EVM0016657.1	--	--	[L]	Replication, recombination and repair	Uncharacterized protein {ECO:0000313|EnsemblMetazoa:SPU_021488-tr} OS=Strongylocentrotus purpuratus (Purple sea urchin) PE=4 SV=1	PREDICTED: DNA primase large subunit-like [Saccoglossus kowalevskii]
EVM0031496.1	--	--	[I]	Lipid transport and metabolism	Uncharacterized protein {ECO:0000313|EMBL:EKC32051.1} OS=Crassostrea gigas (Pacific oyster) PE=4 SV=1	hypothetical protein CGI_10014469 [Crassostrea gigas]
EVM0000017.1	--	K10478|4.04728e-64|isc:IscW_ISCW011302|K10478 BTB/POZ domain-containing protein 3/6 | (RefSeq) topoisomerase TOP1-interacting protein BTBD1, putative	[S]	Function unknown	BTB/POZ domain-containing protein 6 {ECO:0000313|EMBL:EKC33187.1} OS=Crassostrea gigas (Pacific oyster) PE=4 SV=1	BTB/POZ domain-containing protein 6 [Crassostrea gigas]
EVM0019620.1	--	K10301|2.0171e-128|rno:360818|K10301 F-box protein 21 | (RefSeq) Fbxo21; F-box protein 21	--	--	Uncharacterized protein {ECO:0000313|EnsemblMetazoa:SMAR009244-PA} OS=Strigamia maritima (European centipede) PE=4 SV=1	PREDICTED: F-box only protein 21-like [Nasonia vitripennis]
EVM0026045.1	--	--	[T]	Signal transduction mechanisms	Uncharacterized protein {ECO:0000313|EMBL:KFD51633.1} OS=Trichuris suis (pig whipworm) PE=4 SV=1	PREDICTED: titin-like [Saccoglossus kowalevskii]
EVM0024960.1	--	K06058|2.66977e-14|bfo:BRAFLDRAFT_91314|K06058 deltex [EC:2.3.2.27] | (RefSeq) hypothetical protein	[O]	Posttranslational modification, protein turnover, chaperones	Tripartite motif-containing protein 56 {ECO:0000313|EMBL:EKC23446.1} OS=Crassostrea gigas (Pacific oyster) PE=4 SV=1	Tripartite motif-containing protein 56 [Crassostrea gigas]
EVM0027782.1	Molecular Function: oxidoreductase activity (GO:0016491);;	--	[Q]	Secondary metabolites biosynthesis, transport and catabolism	Cytochrome P450 2J6 {ECO:0000313|EMBL:EKC41577.1} OS=Crassostrea gigas (Pacific oyster) PE=3 SV=1	Cytochrome P450 2J6 [Crassostrea gigas]
EVM0001732.1	--	--	[K]	Transcription	Ankyrin repeat domain-containing protein 49 {ECO:0000313|EMBL:EKC20641.1} OS=Crassostrea gigas (Pacific oyster) PE=4 SV=1	Ankyrin repeat domain-containing protein 49 [Crassostrea gigas]
EVM0025965.1	--	K06238|3.32051e-07|hro:HELRODRAFT_190413|K06238 collagen, type VI, alpha | (RefSeq) hypothetical protein	--	--	Uncharacterized protein {ECO:0000313|EMBL:ESO10218.1, ECO:0000313|EnsemblMetazoa:HelroP190413} OS=Helobdella robusta (Californian leech) PE=4 SV=1	hypothetical protein HELRODRAFT_190413 [Helobdella robusta]
EVM0023188.1	--	K13340|9.54748e-34|lgi:LOTGIDRAFT_228796|K13340 peroxin-26 | (RefSeq) hypothetical protein	--	--	Uncharacterized protein {ECO:0000313|EMBL:ESO91336.1} OS=Lottia gigantea (Giant owl limpet) PE=4 SV=1	hypothetical protein LOTGIDRAFT_228796 [Lottia gigantea]
EVM0028198.1	Molecular Function: G protein-coupled receptor activity (GO:0004930);; Biological Process: signal transduction (GO:0007165);;	K04289|3.24082e-63|lgi:LOTGIDRAFT_152121|K04289 lysophosphatidic acid receptor 1 | (RefSeq) hypothetical protein	[R]	General function prediction only	Uncharacterized protein {ECO:0000313|EMBL:ESP05290.1} OS=Lottia gigantea (Giant owl limpet) PE=4 SV=1	hypothetical protein LOTGIDRAFT_152121 [Lottia gigantea]
EVM0037450.1	--	--	--	--	Uncharacterized protein {ECO:0000313|EnsemblMetazoa:SPU_018091-tr} OS=Strongylocentrotus purpuratus (Purple sea urchin) PE=4 SV=1	PREDICTED: 5-hydroxytryptamine receptor 1A-alpha-like [Strongylocentrotus purpuratus]
EVM0020860.1	--	--	--	--	Uncharacterized protein {ECO:0000313|EMBL:ESO84006.1} OS=Lottia gigantea (Giant owl limpet) PE=4 SV=1	hypothetical protein LOTGIDRAFT_229551 [Lottia gigantea]
EVM0003293.1	--	--	[U]	Intracellular trafficking, secretion, and vesicular transport	Putative uncharacterized protein {ECO:0000313|EMBL:EFX70982.1} OS=Daphnia pulex (Water flea) PE=4 SV=1	PREDICTED: zinc finger protein 511-like [Saccoglossus kowalevskii]
EVM0013370.1	--	K09566|2.29488e-115|lgi:LOTGIDRAFT_118738|K09566 peptidyl-prolyl isomerase G (cyclophilin G) [EC:5.2.1.8] | (RefSeq) hypothetical protein	[O]	Posttranslational modification, protein turnover, chaperones	NK-tumor recognition protein {ECO:0000313|EMBL:EKC19829.1} OS=Crassostrea gigas (Pacific oyster) PE=4 SV=1	NK-tumor recognition protein [Crassostrea gigas]
EVM0027814.1	Biological Process: rhabdomere development (GO:0042052);;	K12484|5.106e-13|cmk:103190793|K12484 Rab11 family-interacting protein 1/2/5 | (RefSeq) rab11 family-interacting protein 1-like	--	--	Uncharacterized protein {ECO:0000313|EMBL:ELU05121.1, ECO:0000313|EnsemblMetazoa:CapteP228126} OS=Capitella teleta (Polychaete worm) PE=4 SV=1	PREDICTED: uncharacterized protein LOC101857117 isoform X1 [Aplysia californica]
EVM0013667.1	Molecular Function: binding (GO:0005488);; Biological Process: cellular macromolecule metabolic process (GO:0044260);; Biological Process: nucleic acid metabolic process (GO:0090304);;	--	--	--	Uncharacterized protein {ECO:0000313|EnsemblMetazoa:SPU_003062-tr} OS=Strongylocentrotus purpuratus (Purple sea urchin) PE=4 SV=1	PREDICTED: uncharacterized protein LOC754648 [Strongylocentrotus purpuratus]
EVM0011469.1	Molecular Function: nucleotide binding (GO:0000166);; Molecular Function: protein kinase activity (GO:0004672);; Biological Process: phosphorylation (GO:0016310);;	--	[T]	Signal transduction mechanisms	Receptor interacting protein kinase 1a {ECO:0000313|EMBL:AEO79022.1} OS=Branchiostoma belcheri tsingtauense PE=2 SV=1	receptor interacting protein kinase 1a [Branchiostoma belcheri tsingtauense]
EVM0012756.1	--	K04239|4.38315e-27|lgi:LOTGIDRAFT_171849|K04239 hypocretin (orexin) receptor 2 | (RefSeq) hypothetical protein	[R]	General function prediction only	Uncharacterized protein {ECO:0000313|EMBL:ESP02649.1} OS=Lottia gigantea (Giant owl limpet) PE=3 SV=1	hypothetical protein LOTGIDRAFT_171849 [Lottia gigantea]
EVM0036601.1	Molecular Function: protein kinase activity (GO:0004672);; Biological Process: cellular process (GO:0009987);;	--	[T]	Signal transduction mechanisms	Fibroblast growth factor receptor 2 {ECO:0000313|EMBL:EKC36126.1} OS=Crassostrea gigas (Pacific oyster) PE=4 SV=1	Fibroblast growth factor receptor 2 [Crassostrea gigas]
EVM0024155.1	Molecular Function: structural constituent of ribosome (GO:0003735);; Cellular Component: ribosome (GO:0005840);; Biological Process: translation (GO:0006412);; Molecular Function: rRNA binding (GO:0019843);;	K02964|2.6648e-97|bfo:BRAFLDRAFT_114927|K02964 small subunit ribosomal protein S18e | (RefSeq) hypothetical protein	[J]	Translation, ribosomal structure and biogenesis	Putative uncharacterized protein {ECO:0000313|EMBL:EEN65951.1} OS=Branchiostoma floridae (Florida lancelet) PE=3 SV=1	hypothetical protein BRAFLDRAFT_114927 [Branchiostoma floridae]
EVM0002234.1	Molecular Function: serine-type endopeptidase activity (GO:0004252);; Biological Process: proteolysis (GO:0006508);;	K08653|0|lgi:LOTGIDRAFT_123675|K08653 membrane-bound transcription factor site-1 protease [EC:3.4.21.112] | (RefSeq) hypothetical protein	[O]	Posttranslational modification, protein turnover, chaperones	Uncharacterized protein {ECO:0000313|EMBL:ESO90363.1} (Fragment) OS=Lottia gigantea (Giant owl limpet) PE=4 SV=1	hypothetical protein LOTGIDRAFT_123675, partial [Lottia gigantea]
EVM0012282.1	--	--	--	--	Uncharacterized protein {ECO:0000313|EnsemblMetazoa:SPU_007837-tr} OS=Strongylocentrotus purpuratus (Purple sea urchin) PE=4 SV=1	PREDICTED: UPF0515 protein C19orf66 homolog [Saccoglossus kowalevskii]
EVM0019494.3	--	--	--	--	Uncharacterized protein {ECO:0000313|EMBL:ESO87937.1} OS=Lottia gigantea (Giant owl limpet) PE=4 SV=1	PREDICTED: transcription cofactor vestigial-like protein 2-like [Aplysia californica]
EVM0000390.2	--	K04239|1.87281e-21|lgi:LOTGIDRAFT_231336|K04239 hypocretin (orexin) receptor 2 | (RefSeq) hypothetical protein	[R]	General function prediction only	Orexin receptor type 2 {ECO:0000313|EMBL:EKC41973.1} OS=Crassostrea gigas (Pacific oyster) PE=3 SV=1	Orexin receptor type 2 [Crassostrea gigas]
EVM0011585.1	--	--	--	--	Tripartite motif-containing protein 45 {ECO:0000313|EMBL:EKC30823.1} OS=Crassostrea gigas (Pacific oyster) PE=4 SV=1	Tripartite motif-containing protein 45 [Crassostrea gigas]
EVM0017364.1	--	--	[S]	Function unknown	Uncharacterized protein {ECO:0000313|EMBL:ESO93588.1} OS=Lottia gigantea (Giant owl limpet) PE=4 SV=1	PREDICTED: protein ARV1-like [Saccoglossus kowalevskii]
EVM0003203.1	--	--	[RP]	--	Uncharacterized protein {ECO:0000313|EMBL:ELU13146.1, ECO:0000313|EnsemblMetazoa:CapteP202587} OS=Capitella teleta (Polychaete worm) PE=4 SV=1	PREDICTED: basement membrane-specific heparan sulfate proteoglycan core protein-like [Aplysia californica]
EVM0015072.1	--	K10444|2.17316e-151|lgi:LOTGIDRAFT_109572|K10444 kelch-like protein 6 | (RefSeq) hypothetical protein	[TR]	--	Uncharacterized protein {ECO:0000313|EMBL:ESP04945.1} OS=Lottia gigantea (Giant owl limpet) PE=4 SV=1	PREDICTED: kelch-like protein 24-like isoform X1 [Aplysia californica]
EVM0014639.1	--	--	--	--	Uncharacterized protein {ECO:0000313|EMBL:ESO82899.1} OS=Lottia gigantea (Giant owl limpet) PE=4 SV=1	hypothetical protein LOTGIDRAFT_155941 [Lottia gigantea]
EVM0025775.1	Molecular Function: zinc ion binding (GO:0008270);;	K15690|0|bom:102281689|K15690 RING finger and CCCH-type zinc finger domain-containing protein | (RefSeq) RC3H2; ring finger and CCCH-type domains 2	[O]	Posttranslational modification, protein turnover, chaperones	Uncharacterized protein {ECO:0000313|EnsemblMetazoa:SMAR005425-PA} OS=Strigamia maritima (European centipede) PE=4 SV=1	PREDICTED: roquin-1 [Tribolium castaneum]
EVM0014706.1	--	--	--	--	Uncharacterized protein {ECO:0000313|EMBL:EKC21270.1} OS=Crassostrea gigas (Pacific oyster) PE=4 SV=1	hypothetical protein CGI_10004174 [Crassostrea gigas]
EVM0009106.1	--	--	--	--	Predicted protein {ECO:0000313|EMBL:EDO26272.1} OS=Nematostella vectensis (Starlet sea anemone) PE=4 SV=1	hypothetical protein NEMVEDRAFT_v1g225222 [Nematostella vectensis]
EVM0018298.1	Molecular Function: ATP binding (GO:0005524);; Biological Process: obsolete ATP catabolic process (GO:0006200);; Molecular Function: heme-transporting ATPase activity (GO:0015439);;	K06185|0|lgi:LOTGIDRAFT_167298|K06185 ATP-binding cassette, subfamily F, member 2 | (RefSeq) hypothetical protein	[R]	General function prediction only	Uncharacterized protein {ECO:0000313|EMBL:ELT99587.1, ECO:0000313|EnsemblMetazoa:CapteP156967} OS=Capitella teleta (Polychaete worm) PE=3 SV=1	PREDICTED: ATP-binding cassette sub-family F member 2-like [Aplysia californica]
EVM0029919.1	Biological Process: adult locomotory behavior (GO:0008344);; Cellular Component: neuronal cell body (GO:0043025);;	--	[S]	Function unknown	Magnesium transporter NIPA2 {ECO:0000313|EMBL:EKC37624.1} OS=Crassostrea gigas (Pacific oyster) PE=4 SV=1	Magnesium transporter NIPA2 [Crassostrea gigas]
EVM0007119.1	Cellular Component: cytoplasm (GO:0005737);; Molecular Function: riboflavin kinase activity (GO:0008531);; Biological Process: riboflavin biosynthetic process (GO:0009231);;	K00861|7.83446e-67|tru:101072503|K00861 riboflavin kinase [EC:2.7.1.26] | (RefSeq) rfk; riboflavin kinase	[H]	Coenzyme transport and metabolism	Uncharacterized protein {ECO:0000313|EMBL:ESO85091.1} OS=Lottia gigantea (Giant owl limpet) PE=4 SV=1	hypothetical protein LOTGIDRAFT_168116 [Lottia gigantea]
EVM0012987.1	--	--	[R]	General function prediction only	Uncharacterized protein {ECO:0000313|EnsemblMetazoa:ACYPI36797-PA} OS=Acyrthosiphon pisum (Pea aphid) PE=4 SV=2	PREDICTED: zinc finger protein 91-like [Acyrthosiphon pisum]
EVM0000862.1	--	--	[T]	Signal transduction mechanisms	Uncharacterized protein {ECO:0000313|EMBL:ESP01932.1} OS=Lottia gigantea (Giant owl limpet) PE=4 SV=1	hypothetical protein LOTGIDRAFT_172305 [Lottia gigantea]
EVM0033681.1	Molecular Function: catalytic activity (GO:0003824);; Molecular Function: ion binding (GO:0043167);;	K01900|0|xma:102221154|K01900 succinyl-CoA synthetase beta subunit [EC:6.2.1.4 6.2.1.5] | (RefSeq) sucla2; succinate-CoA ligase ADP-forming beta subunit	[C]	Energy production and conversion	Succinyl-CoA ligase subunit beta {ECO:0000256|RuleBase:RU361258} OS=Crassostrea gigas (Pacific oyster) PE=3 SV=1	PREDICTED: succinyl-CoA ligase [ADP-forming] subunit beta, mitochondrial-like isoform X2 [Aplysia californica]
EVM0026907.1	--	--	[S]	Function unknown	Uncharacterized protein {ECO:0000313|EMBL:ESO88257.1} OS=Lottia gigantea (Giant owl limpet) PE=4 SV=1	hypothetical protein LOTGIDRAFT_219325 [Lottia gigantea]
EVM0017157.1	--	K04811|1.60043e-22|ptg:102956758|K04811 nicotinic acetylcholine receptor alpha-10 | (RefSeq) CHRNA10; cholinergic receptor nicotinic alpha 10 subunit	[U]	Intracellular trafficking, secretion, and vesicular transport	Neuronal acetylcholine receptor subunit non-alpha-2 {ECO:0000313|EMBL:EKC22776.1} OS=Crassostrea gigas (Pacific oyster) PE=3 SV=1	PREDICTED: acetylcholine receptor subunit beta-like, partial [Aplysia californica]
EVM0036880.1	--	K01836|0|tca:662136|K01836 phosphoacetylglucosamine mutase [EC:5.4.2.3] | (RefSeq) phosphoacetylglucosamine mutase	[G]	Carbohydrate transport and metabolism	Uncharacterized protein {ECO:0000313|EMBL:ELU04395.1, ECO:0000313|EnsemblMetazoa:CapteP114915} OS=Capitella teleta (Polychaete worm) PE=3 SV=1	hypothetical protein CAPTEDRAFT_114915 [Capitella teleta]
EVM0034182.1	--	K06756|0|lgi:LOTGIDRAFT_153779|K06756 neuronal cell adhesion molecule | (RefSeq) hypothetical protein	[T]	Signal transduction mechanisms	Uncharacterized protein {ECO:0000313|EMBL:ESO91343.1} OS=Lottia gigantea (Giant owl limpet) PE=4 SV=1	hypothetical protein LOTGIDRAFT_153779 [Lottia gigantea]
EVM0026849.1	--	--	--	--	Uncharacterized protein {ECO:0000313|EMBL:EKC21211.1} OS=Crassostrea gigas (Pacific oyster) PE=4 SV=1	hypothetical protein CGI_10004297 [Crassostrea gigas]
EVM0003824.1	Molecular Function: protein binding (GO:0005515);;	--	[W]	Extracellular structures	Putative uncharacterized protein {ECO:0000313|EMBL:EEN43270.1} OS=Branchiostoma floridae (Florida lancelet) PE=4 SV=1	hypothetical protein BRAFLDRAFT_116065 [Branchiostoma floridae]
EVM0012298.1	--	--	[R]	General function prediction only	Tubby-like protein {ECO:0000256|RuleBase:RU361125} OS=Crassostrea gigas (Pacific oyster) PE=3 SV=1	Tubby-like protein [Crassostrea gigas]
EVM0022565.1	--	--	[R]	General function prediction only	Uncharacterized protein {ECO:0000313|EMBL:ESP02368.1} (Fragment) OS=Lottia gigantea (Giant owl limpet) PE=3 SV=1	hypothetical protein LOTGIDRAFT_65549, partial [Lottia gigantea]
EVM0016661.1	--	K04239|8.78849e-52|lgi:LOTGIDRAFT_126576|K04239 hypocretin (orexin) receptor 2 | (RefSeq) hypothetical protein	[R]	General function prediction only	Uncharacterized protein {ECO:0000313|EMBL:ELU16138.1, ECO:0000313|EnsemblMetazoa:CapteP182424} OS=Capitella teleta (Polychaete worm) PE=3 SV=1	hypothetical protein CAPTEDRAFT_182424 [Capitella teleta]
EVM0013936.1	--	--	--	--	Uncharacterized protein {ECO:0000313|EMBL:ESO99350.1} OS=Lottia gigantea (Giant owl limpet) PE=4 SV=1	hypothetical protein LOTGIDRAFT_158437 [Lottia gigantea]
EVM0030702.1	--	--	[R]	General function prediction only	Uncharacterized protein {ECO:0000313|EnsemblMetazoa:ACYPI22574-PA} OS=Acyrthosiphon pisum (Pea aphid) PE=4 SV=2	PREDICTED: SCAN domain-containing protein 3-like [Solenopsis invicta]
EVM0021814.1	Molecular Function: transferase activity (GO:0016740);;	--	[G]	Carbohydrate transport and metabolism	Uncharacterized protein {ECO:0000313|EMBL:ESO87263.1} (Fragment) OS=Lottia gigantea (Giant owl limpet) PE=4 SV=1	hypothetical protein LOTGIDRAFT_107097, partial [Lottia gigantea]
EVM0022803.1	--	K12486|4.00124e-37|nvi:100120440|K12486 stromal membrane-associated protein | (RefSeq) stromal membrane-associated protein 1	[T]	Signal transduction mechanisms	Stromal membrane-associated protein 2 {ECO:0000313|EMBL:EKC32044.1} OS=Crassostrea gigas (Pacific oyster) PE=4 SV=1	Stromal membrane-associated protein 2 [Crassostrea gigas]
EVM0023961.1	--	--	[R]	General function prediction only	Thyrotropin-releasing hormone receptor {ECO:0000313|EMBL:EKC36085.1} OS=Crassostrea gigas (Pacific oyster) PE=3 SV=1	PREDICTED: orexin receptor type 2-like [Aplysia californica]
EVM0036073.1	Cellular Component: extracellular matrix (GO:0005578);; Biological Process: developmental process (GO:0032502);; Biological Process: cellular process (GO:0044763);;	K20995|2.60459e-21|xtr:100494244|K20995 Notch 3 | (RefSeq) notch3, cadasil, casil; notch 3	[T]	Signal transduction mechanisms	Fibropellin-1 {ECO:0000313|EMBL:EKC39446.1} OS=Crassostrea gigas (Pacific oyster) PE=4 SV=1	Fibropellin-1 [Crassostrea gigas]
EVM0027258.1	--	--	--	--	Putative uncharacterized protein {ECO:0000313|EMBL:EEN55858.1} OS=Branchiostoma floridae (Florida lancelet) PE=4 SV=1	hypothetical protein BRAFLDRAFT_95536 [Branchiostoma floridae]
EVM0021161.2	Biological Process: microtubule cytoskeleton organization (GO:0000226);; Cellular Component: microtubule associated complex (GO:0005875);; Biological Process: axonogenesis (GO:0007409);; Molecular Function: microtubule binding (GO:0008017);; Biological Process: axo-dendritic transport (GO:0008088);; Biological Process: olfactory learning (GO:0008355);; Biological Process: regulation of synaptic g…	K10429|9.10581e-163|lgi:LOTGIDRAFT_63713|K10429 microtubule-associated protein 1 | (RefSeq) hypothetical protein	[Z]	Cytoskeleton	Microtubule-associated protein futsch {ECO:0000313|EMBL:EKC23273.1} OS=Crassostrea gigas (Pacific oyster) PE=4 SV=1	PREDICTED: microtubule-associated protein futsch-like [Aplysia californica]
EVM0016441.1	--	--	[R]	General function prediction only	Serine/threonine-protein phosphatase 6 regulatory ankyrin repeat subunit A {ECO:0000313|EMBL:EKC38465.1} OS=Crassostrea gigas (Pacific oyster) PE=4 SV=1	Serine/threonine-protein phosphatase 6 regulatory ankyrin repeat subunit A [Crassostrea gigas]
EVM0010588.1	Molecular Function: GTPase activity (GO:0003924);; Molecular Function: GTP binding (GO:0005525);; Biological Process: obsolete GTP catabolic process (GO:0006184);; Biological Process: SRP-dependent cotranslational protein targeting to membrane (GO:0006614);; Molecular Function: 7S RNA binding (GO:0008312);; Cellular Component: signal recognition particle (GO:0048500);;	K03106|0|lgi:LOTGIDRAFT_127402|K03106 signal recognition particle subunit SRP54 [EC:3.6.5.4] | (RefSeq) hypothetical protein	[U]	Intracellular trafficking, secretion, and vesicular transport	Signal recognition particle 54 kDa protein {ECO:0000313|EMBL:EKC41631.1} OS=Crassostrea gigas (Pacific oyster) PE=3 SV=1	Signal recognition particle 54 kDa protein [Crassostrea gigas]
EVM0031881.1	Molecular Function: non-membrane spanning protein tyrosine kinase activity (GO:0004715);; Molecular Function: ATP binding (GO:0005524);; Biological Process: protein phosphorylation (GO:0006468);;	K06619|0|api:100166139|K06619 abelson tyrosine-protein kinase 1 [EC:2.7.10.2] | (RefSeq) tyrosine-protein kinase Abl	[T]	Signal transduction mechanisms	Tyrosine-protein kinase Abl {ECO:0000313|EMBL:EKC26417.1} OS=Crassostrea gigas (Pacific oyster) PE=4 SV=1	Tyrosine-protein kinase Abl [Crassostrea gigas]
EVM0019023.1	--	--	--	--	GH14786 {ECO:0000313|EMBL:EDV97256.1} OS=Drosophila grimshawi (Fruit fly) PE=4 SV=1	GH14786 [Drosophila grimshawi]
EVM0022221.1	--	K12383|1.35708e-35|asn:102378125|K12383 ganglioside GM2 activator | (RefSeq) GM2A; GM2 ganglioside activator	--	--	Ganglioside GM2 activator {ECO:0000313|EMBL:EKC35384.1} OS=Crassostrea gigas (Pacific oyster) PE=4 SV=1	Ganglioside GM2 activator [Crassostrea gigas]
EVM0009360.2	Molecular Function: structural constituent of ribosome (GO:0003735);; Cellular Component: ribosome (GO:0005840);; Biological Process: translation (GO:0006412);;	K02993|2.25629e-113|ssc:100736789|K02993 small subunit ribosomal protein S7e | (RefSeq) RPS7; ribosomal protein S7	[J]	Translation, ribosomal structure and biogenesis	Ribosomal protein S7 {ECO:0000313|EMBL:AAN05602.1} OS=Argopecten irradians (Bay scallop) PE=2 SV=1	ribosomal protein S7 [Argopecten irradians]
EVM0005150.1	--	K06825|7.6754e-36|oas:101109620|K06825 fibrillin 1 | (RefSeq) FBN1; fibrillin 1	[T]	Signal transduction mechanisms	Fibrillin-1 {ECO:0000313|EMBL:EKC40135.1} OS=Crassostrea gigas (Pacific oyster) PE=4 SV=1	Fibrillin-1 [Crassostrea gigas]
EVM0022169.1	--	--	--	--	Uncharacterized protein {ECO:0000313|EnsemblMetazoa:PAC:15713314} (Fragment) OS=Amphimedon queenslandica (Sponge) PE=4 SV=1	PREDICTED: zinc finger MYM-type protein 1-like [Amphimedon queenslandica]
EVM0022062.1	--	--	--	--	Uncharacterized protein {ECO:0000313|EMBL:EKC19691.1} OS=Crassostrea gigas (Pacific oyster) PE=4 SV=1	hypothetical protein CGI_10007836 [Crassostrea gigas]
EVM0009232.1	--	--	[TZ]	--	LIM domain-containing protein D {ECO:0000313|EMBL:EKC42735.1} OS=Crassostrea gigas (Pacific oyster) PE=4 SV=1	LIM domain-containing protein D [Crassostrea gigas]
EVM0012837.1	--	--	[R]	General function prediction only	Uncharacterized protein {ECO:0000313|EMBL:ELT87485.1, ECO:0000313|EnsemblMetazoa:CapteP198861} OS=Capitella teleta (Polychaete worm) PE=4 SV=1	hypothetical protein CAPTEDRAFT_198861 [Capitella teleta]
EVM0005156.1	Molecular Function: hydrolase activity (GO:0016787);;	--	[T]	Signal transduction mechanisms	Receptor-type tyrosine-protein phosphatase mu {ECO:0000313|EMBL:EKC19805.1} OS=Crassostrea gigas (Pacific oyster) PE=4 SV=1	Receptor-type tyrosine-protein phosphatase mu [Crassostrea gigas]
EVM0027954.1	Molecular Function: binding (GO:0005488);; Molecular Function: oxidoreductase activity (GO:0016491);;	K07426|7.84799e-131|lgi:LOTGIDRAFT_122078|K07426 cytochrome P450 family 4 subfamily B polypeptide 1 [EC:1.14.14.1] | (RefSeq) hypothetical protein	[QI]	--	Cytochrome P450 4F22 {ECO:0000313|EMBL:EKC39294.1} OS=Crassostrea gigas (Pacific oyster) PE=3 SV=1	Cytochrome P450 4F22 [Crassostrea gigas]
EVM0025573.1	--	K15686|4.76017e-06|bfo:BRAFLDRAFT_126022|K15686 RNA-binding protein MEX3 [EC:2.3.2.27] | (RefSeq) hypothetical protein	--	--	Putative uncharacterized protein {ECO:0000313|EMBL:EEN65862.1} OS=Branchiostoma floridae (Florida lancelet) PE=4 SV=1	hypothetical protein BRAFLDRAFT_126022 [Branchiostoma floridae]
EVM0006255.1	--	--	[O]	Posttranslational modification, protein turnover, chaperones	Heat shock 70 kDa protein 12A {ECO:0000313|EMBL:EKC27082.1} OS=Crassostrea gigas (Pacific oyster) PE=4 SV=1	Heat shock 70 kDa protein 12A [Crassostrea gigas]
EVM0028607.1	--	K18403|1.29825e-64|cjc:100387723|K18403 male-specific lethal 3 | (RefSeq) MSL3; male-specific lethal 3 homolog (Drosophila)	[BK]	--	Male-specific lethal 3-like protein {ECO:0000313|EMBL:EKC32222.1} OS=Crassostrea gigas (Pacific oyster) PE=4 SV=1	Male-specific lethal 3-like protein [Crassostrea gigas]
EVM0004211.1	--	--	--	--	Putative uncharacterized protein {ECO:0000313|EMBL:EEN43380.1} OS=Branchiostoma floridae (Florida lancelet) PE=4 SV=1	hypothetical protein BRAFLDRAFT_96254 [Branchiostoma floridae]
EVM0023522.1	--	--	--	--	Uncharacterized protein {ECO:0000313|EMBL:EKC42383.1} OS=Crassostrea gigas (Pacific oyster) PE=4 SV=1	hypothetical protein CGI_10017265 [Crassostrea gigas]
EVM0038369.1	--	--	[T]	Signal transduction mechanisms	Predicted protein {ECO:0000313|EMBL:EDO48219.1} OS=Nematostella vectensis (Starlet sea anemone) PE=4 SV=1	PREDICTED: calmodulin-like protein 5-like [Hydra vulgaris]
EVM0003896.1	Molecular Function: protein binding (GO:0005515);; Cellular Component: plasma membrane (GO:0005886);; Cellular Component: cell-cell adherens junction (GO:0005913);; Biological Process: oocyte localization involved in germarium-derived egg chamber formation (GO:0030720);; Biological Process: cellular process (GO:0044763);;	K05691|4.72304e-135|lgi:LOTGIDRAFT_178587|K05691 catenin alpha | (RefSeq) hypothetical protein	[W]	Extracellular structures	Catenin alpha-2 {ECO:0000313|EMBL:EKC32880.1} OS=Crassostrea gigas (Pacific oyster) PE=4 SV=1	PREDICTED: catenin alpha-2-like isoform X1 [Aplysia californica]
EVM0007469.1	--	--	--	--	Uncharacterized protein {ECO:0000313|EMBL:ESP01139.1} OS=Lottia gigantea (Giant owl limpet) PE=4 SV=1	hypothetical protein LOTGIDRAFT_238344 [Lottia gigantea]
EVM0007234.1	--	K04710|8.21233e-73|phi:102114515|K04710 ceramide synthetase [EC:2.3.1.24] | (RefSeq) ceramide synthase 4-like	[U]	Intracellular trafficking, secretion, and vesicular transport	Protein transporter {ECO:0000313|EMBL:JAC87001.1} (Fragment) OS=Panstrongylus megistus PE=2 SV=1	PREDICTED: ceramide synthase 2-like [Aplysia californica]
EVM0015561.1	--	--	--	--	Zinc-binding alcohol dehydrogenase domain-containing protein 2 {ECO:0000313|EMBL:EKC22883.1} OS=Crassostrea gigas (Pacific oyster) PE=4 SV=1	Zinc-binding alcohol dehydrogenase domain-containing protein 2 [Crassostrea gigas]
EVM0014056.1	--	--	--	--	Uncharacterized protein {ECO:0000313|EMBL:EKC40300.1} OS=Crassostrea gigas (Pacific oyster) PE=4 SV=1	hypothetical protein CGI_10023735 [Crassostrea gigas]
EVM0006319.1	--	K08803|0|spu:575268|K08803 death-associated protein kinase [EC:2.7.11.1] | (RefSeq) dapk1; death-associated protein kinase 1	--	--	Death-associated protein kinase dapk-1 {ECO:0000313|EMBL:ADY40405.1} OS=Ascaris suum (Pig roundworm) PE=2 SV=1	PREDICTED: death-associated protein kinase dapk-1-like [Aplysia californica]
EVM0013006.1	--	K06509|1.90336e-63|lgi:LOTGIDRAFT_237549|K06509 CD82 antigen | (RefSeq) hypothetical protein	[R]	General function prediction only	Tetraspanin {ECO:0000256|RuleBase:RU361218} OS=Lottia gigantea (Giant owl limpet) PE=3 SV=1	hypothetical protein LOTGIDRAFT_237549 [Lottia gigantea]
EVM0026003.1	--	--	[IR]	--	ATP-binding cassette sub-family A member 5 {ECO:0000313|EMBL:EKC40661.1} OS=Crassostrea gigas (Pacific oyster) PE=3 SV=1	ATP-binding cassette sub-family A member 5 [Crassostrea gigas]
EVM0001180.1	--	--	--	--	Uncharacterized protein {ECO:0000313|EMBL:ESO85602.1} OS=Lottia gigantea (Giant owl limpet) PE=4 SV=1	hypothetical protein LOTGIDRAFT_155090 [Lottia gigantea]
EVM0005587.1	--	--	--	--	Uncharacterized protein {ECO:0000313|EMBL:EKC20085.1} OS=Crassostrea gigas (Pacific oyster) PE=4 SV=1	hypothetical protein CGI_10006883 [Crassostrea gigas]
EVM0026815.1	Cellular Component: nucleosome (GO:0000786);; Molecular Function: DNA binding (GO:0003677);; Cellular Component: nucleus (GO:0005634);; Biological Process: nucleosome assembly (GO:0006334);; Molecular Function: protein heterodimerization activity (GO:0046982);;	K11254|1.69955e-151|lve:103081210|K11254 histone H4 | (RefSeq) histone H3.1-like	[B]	Chromatin structure and dynamics	Histone H4 {ECO:0000256|RuleBase:RU000528} OS=Necator americanus (Human hookworm) PE=3 SV=1	core histone H2A/H2B/H3/H4 [Necator americanus]
EVM0029946.1	Molecular Function: calcium ion binding (GO:0005509);;	K12757|1.57705e-92|lgi:LOTGIDRAFT_190618|K12757 myosin regulatory light chain 12 | (RefSeq) hypothetical protein	[Z]	Cytoskeleton	Putative myosin regulatory light chain {ECO:0000313|EMBL:EKC29637.1} OS=Crassostrea gigas (Pacific oyster) PE=4 SV=1	Putative myosin regulatory light chain [Crassostrea gigas]
EVM0028849.1	--	K12160|4.12426e-45|hro:HELRODRAFT_157245|K12160 small ubiquitin-related modifier | (RefSeq) hypothetical protein	[O]	Posttranslational modification, protein turnover, chaperones	Small ubiquitin-related modifier {ECO:0000256|RuleBase:RU361190} OS=Crassostrea gigas (Pacific oyster) PE=3 SV=1	Small ubiquitin-related modifier 3 [Crassostrea gigas]
EVM0008332.1	--	K06467|4.37207e-09|mze:101474399|K06467 CD22 antigen | (RefSeq) B-cell receptor CD22-like	[RP]	--	Hemicentin-1 {ECO:0000313|EMBL:EKC31554.1} OS=Crassostrea gigas (Pacific oyster) PE=4 SV=1	Hemicentin-1 [Crassostrea gigas]
EVM0029722.1	--	--	[R]	General function prediction only	Putative serine/threonine-protein kinase pats1 {ECO:0000313|EMBL:EKC29652.1} OS=Crassostrea gigas (Pacific oyster) PE=4 SV=1	Putative serine/threonine-protein kinase pats1 [Crassostrea gigas]
EVM0027637.1	Molecular Function: calcium ion binding (GO:0005509);;	--	[T]	Signal transduction mechanisms	Calmodulin, putative {ECO:0000313|EMBL:EER04034.1} OS=Perkinsus marinus (strain ATCC 50983 / TXsc) PE=4 SV=1	calmodulin, putative [Perkinsus marinus ATCC 50983]
EVM0023546.1	Cellular Component: plasma membrane (GO:0005886);; Biological Process: G protein-coupled receptor signaling pathway (GO:0007186);; Molecular Function: G protein-coupled amine receptor activity (GO:0008227);; Cellular Component: integral component of membrane (GO:0016021);;	--	[R]	General function prediction only	5-hydroxytryptamine receptor 2A {ECO:0000313|EMBL:EKC24231.1} OS=Crassostrea gigas (Pacific oyster) PE=3 SV=1	5-hydroxytryptamine receptor 2A [Crassostrea gigas]
EVM0032063.1	--	--	[O]	Posttranslational modification, protein turnover, chaperones	Heat shock 70 kDa protein 12B {ECO:0000313|EMBL:EKC35350.1} OS=Crassostrea gigas (Pacific oyster) PE=4 SV=1	Heat shock 70 kDa protein 12B [Crassostrea gigas]
EVM0000098.1	--	--	--	--	Uncharacterized protein {ECO:0000313|EMBL:ESP00150.1} (Fragment) OS=Lottia gigantea (Giant owl limpet) PE=4 SV=1	PREDICTED: uncharacterized protein LOC100375086 [Saccoglossus kowalevskii]
EVM0001516.1	--	--	[P]	Inorganic ion transport and metabolism	Small conductance calcium-activated potassium channel protein {ECO:0000313|EMBL:EKC32236.1} OS=Crassostrea gigas (Pacific oyster) PE=4 SV=1	Small conductance calcium-activated potassium channel protein [Crassostrea gigas]
EVM0024482.1	Molecular Function: hydrolase activity (GO:0016787);;	--	[L]	Replication, recombination and repair	Putative ATP-dependent DNA helicase recS {ECO:0000313|EMBL:EKC28162.1} OS=Crassostrea gigas (Pacific oyster) PE=4 SV=1	Putative ATP-dependent DNA helicase recS [Crassostrea gigas]
EVM0019869.1	--	--	--	--	Predicted protein {ECO:0000313|EMBL:EDO26432.1} OS=Nematostella vectensis (Starlet sea anemone) PE=4 SV=1	hypothetical protein NEMVEDRAFT_v1g225034 [Nematostella vectensis]
EVM0016139.1	--	--	[L]	Replication, recombination and repair	Uncharacterized protein {ECO:0000313|EMBL:ESO98811.1} OS=Lottia gigantea (Giant owl limpet) PE=4 SV=1	hypothetical protein LOTGIDRAFT_213601 [Lottia gigantea]
EVM0032248.1	--	--	--	--	Predicted protein {ECO:0000313|EMBL:EDO28123.1} (Fragment) OS=Nematostella vectensis (Starlet sea anemone) PE=4 SV=1	hypothetical protein NEMVEDRAFT_v1g3184 [Nematostella vectensis]
EVM0019479.1	--	K16617|2.80427e-32|cmy:102934458|K16617 collagen, type XIII, alpha | (RefSeq) COL13A1; collagen type XIII alpha 1 chain	[W]	Extracellular structures	Collagen alpha chain {ECO:0000313|EMBL:KFM64377.1} (Fragment) OS=Stegodyphus mimosarum PE=4 SV=1	PREDICTED: collagen alpha-1(XXIV) chain-like isoform 2 [Strongylocentrotus purpuratus]
EVM0024524.1	Molecular Function: DNA binding (GO:0003677);; Cellular Component: nucleus (GO:0005634);; Biological Process: regulation of transcription, DNA-templated (GO:0006355);; Molecular Function: methyltransferase activity (GO:0008168);; Biological Process: methylation (GO:0032259);; Biological Process: histone H3-K4 demethylation (GO:0034720);; Molecular Function: polyamine oxidase activity (GO:0046592)…	K11450|0|lgi:LOTGIDRAFT_154476|K11450 lysine-specific histone demethylase 1A [EC:1.-.-.-] | (RefSeq) hypothetical protein	[Q]	Secondary metabolites biosynthesis, transport and catabolism	Lysine-specific histone demethylase 1 {ECO:0000313|EMBL:EKC24738.1} OS=Crassostrea gigas (Pacific oyster) PE=4 SV=1	Lysine-specific histone demethylase 1 [Crassostrea gigas]
EVM0025088.1	--	--	--	--	Interferon-induced protein 44-like protein {ECO:0000313|EMBL:EKC17516.1} OS=Crassostrea gigas (Pacific oyster) PE=4 SV=1	Interferon-induced protein 44-like protein [Crassostrea gigas]
EVM0004912.1	--	--	--	--	Uncharacterized protein {ECO:0000313|EMBL:ESO90042.1} OS=Lottia gigantea (Giant owl limpet) PE=4 SV=1	hypothetical protein LOTGIDRAFT_164342 [Lottia gigantea]
EVM0023093.1	Biological Process: gene expression (GO:0010467);; Molecular Function: transferase activity, transferring acyl groups (GO:0016746);; Biological Process: cellular macromolecule biosynthetic process (GO:0034645);; Biological Process: cellular protein metabolic process (GO:0044267);;	K03130|0|lgi:LOTGIDRAFT_135304|K03130 transcription initiation factor TFIID subunit 5 | (RefSeq) hypothetical protein	[K]	Transcription	Transcription initiation factor TFIID subunit 5 {ECO:0000313|EMBL:EKC18218.1} OS=Crassostrea gigas (Pacific oyster) PE=4 SV=1	Transcription initiation factor TFIID subunit 5 [Crassostrea gigas]
EVM0006539.1	--	--	--	--	DNA (Cytosine-5)-methyltransferase 3A {ECO:0000313|EMBL:EKC24789.1} OS=Crassostrea gigas (Pacific oyster) PE=4 SV=1	DNA (cytosine-5)-methyltransferase 3A [Crassostrea gigas]
EVM0033466.1	Molecular Function: oxidoreductase activity (GO:0016491);;	--	[Q]	Secondary metabolites biosynthesis, transport and catabolism	Flavin-containing monooxygenase {ECO:0000256|RuleBase:RU361177} OS=Monosiga brevicollis (Choanoflagellate) PE=3 SV=1	hypothetical protein [Monosiga brevicollis MX1]
EVM0036661.1	Molecular Function: hydrolase activity (GO:0016787);;	K12316|0|shr:100933026|K12316 lysosomal alpha-glucosidase [EC:3.2.1.20] | (RefSeq) lysosomal alpha-glucosidase-like	[G]	Carbohydrate transport and metabolism	Uncharacterized protein {ECO:0000313|EMBL:ELU15628.1, ECO:0000313|EnsemblMetazoa:CapteP167453} OS=Capitella teleta (Polychaete worm) PE=3 SV=1	hypothetical protein CAPTEDRAFT_167453 [Capitella teleta]
EVM0002795.1	--	--	[R]	General function prediction only	Uncharacterized protein {ECO:0000313|EMBL:KFB36343.1} OS=Anopheles sinensis PE=4 SV=1	PREDICTED: basement membrane-specific heparan sulfate proteoglycan core protein-like [Aplysia californica]
EVM0026937.1	Biological Process: actomyosin contractile ring assembly (GO:0000915);; Biological Process: apical constriction (GO:0003383);; Molecular Function: protein binding (GO:0005515);; Cellular Component: actin filament (GO:0005884);; Cellular Component: adherens junction (GO:0005912);; Cellular Component: cell cortex (GO:0005938);; Biological Process: actin filament organization (GO:0007015);; Biologic…	K05741|2.89937e-56|lgi:LOTGIDRAFT_142208|K05741 diaphanous 2 | (RefSeq) hypothetical protein	[TZ]	--	Uncharacterized protein {ECO:0000313|EMBL:ESO99100.1} OS=Lottia gigantea (Giant owl limpet) PE=4 SV=1	hypothetical protein LOTGIDRAFT_142208 [Lottia gigantea]
EVM0024168.1	--	--	[T]	Signal transduction mechanisms	Protein mab-21 {ECO:0000313|EMBL:EKC28002.1} OS=Crassostrea gigas (Pacific oyster) PE=4 SV=1	Protein mab-21 [Crassostrea gigas]
EVM0001260.2	--	--	[TZ]	--	Synaptopodin-2 {ECO:0000313|EMBL:EKC30777.1} OS=Crassostrea gigas (Pacific oyster) PE=4 SV=1	Synaptopodin-2 [Crassostrea gigas]
EVM0008190.1	--	--	--	--	--	PREDICTED: uncharacterized protein LOC101237262 [Hydra vulgaris]
EVM0023487.1	--	--	--	--	Putative uncharacterized protein {ECO:0000313|EMBL:EEN53574.1} OS=Branchiostoma floridae (Florida lancelet) PE=4 SV=1	hypothetical protein BRAFLDRAFT_123134 [Branchiostoma floridae]
EVM0006187.1	--	K08106|1.24807e-60|ola:101167818|K08106 N-acetylgalactosamine 4-sulfate 6-O-sulfotransferase [EC:2.8.2.33] | (RefSeq) carbohydrate sulfotransferase 15-like	--	--	Carbohydrate sulfotransferase 15 {ECO:0000313|EMBL:EKC34418.1} OS=Crassostrea gigas (Pacific oyster) PE=4 SV=1	Carbohydrate sulfotransferase 15 [Crassostrea gigas]
EVM0026147.1	--	--	--	--	Uncharacterized protein {ECO:0000313|EMBL:ESO85267.1} OS=Lottia gigantea (Giant owl limpet) PE=4 SV=1	PREDICTED: sporulation-specific protein 15-like [Saccoglossus kowalevskii]
EVM0034446.1	--	K15276|0|lgi:LOTGIDRAFT_183773|K15276 solute carrier family 35 (adenosine 3'-phospho 5'-phosphosulfate transporter), member B2 | (RefSeq) hypothetical protein	[G]	Carbohydrate transport and metabolism	Adenosine 3'-phospho 5'-phosphosulfate transporter 1 {ECO:0000313|EMBL:EKC40405.1} OS=Crassostrea gigas (Pacific oyster) PE=4 SV=1	Adenosine 3&apos;-phospho 5&apos;-phosphosulfate transporter 1 [Crassostrea gigas]
EVM0022010.1	--	K11662|0|lgi:LOTGIDRAFT_229086|K11662 actin-related protein 6 | (RefSeq) hypothetical protein	[Z]	Cytoskeleton	Uncharacterized protein {ECO:0000313|EMBL:ESO89188.1} OS=Lottia gigantea (Giant owl limpet) PE=3 SV=1	hypothetical protein LOTGIDRAFT_229086 [Lottia gigantea]
EVM0016330.1	--	K02514|3.14328e-82|lgi:LOTGIDRAFT_73915|K02514 heparan sulfate 6-O-sulfotransferase HS6ST1 [EC:2.8.2.-] | (RefSeq) hypothetical protein	[MG]	--	Uncharacterized protein {ECO:0000313|EMBL:ELT91168.1, ECO:0000313|EnsemblMetazoa:CapteP72782} (Fragment) OS=Capitella teleta (Polychaete worm) PE=4 SV=1	hypothetical protein CAPTEDRAFT_72782, partial [Capitella teleta]
EVM0010444.1	--	K13129|1.43386e-39|cmy:102944435|K13129 survival motor neuron protein | (RefSeq) survival of motor neuron protein-like	[A]	RNA processing and modification	Survival motor neuron protein {ECO:0000313|EMBL:EKC39390.1} OS=Crassostrea gigas (Pacific oyster) PE=4 SV=1	Survival motor neuron protein [Crassostrea gigas]
EVM0012828.1	Biological Process: cell surface receptor signaling pathway (GO:0007166);; Cellular Component: cell part (GO:0044464);; Biological Process: multicellular organismal process (GO:0044707);;	--	[T]	Signal transduction mechanisms	Low-density lipoprotein receptor-related protein 6 {ECO:0000313|EMBL:EKC20163.1} OS=Crassostrea gigas (Pacific oyster) PE=4 SV=1	Low-density lipoprotein receptor-related protein 6 [Crassostrea gigas]
EVM0003665.1	Molecular Function: DNA binding (GO:0003677);; Molecular Function: chromatin binding (GO:0003682);; Cellular Component: nucleus (GO:0005634);;	--	[R]	General function prediction only	Uncharacterized protein {ECO:0000313|EMBL:ESO86695.1} (Fragment) OS=Lottia gigantea (Giant owl limpet) PE=4 SV=1	hypothetical protein LOTGIDRAFT_128702, partial [Lottia gigantea]
EVM0001691.1	--	--	--	--	Uncharacterized protein {ECO:0000313|EMBL:ESO95124.1} OS=Lottia gigantea (Giant owl limpet) PE=4 SV=1	hypothetical protein LOTGIDRAFT_232212 [Lottia gigantea]
EVM0036978.1	--	--	[R]	General function prediction only	E3 ubiquitin-protein ligase MIB2 {ECO:0000313|EMBL:EKC39101.1} OS=Crassostrea gigas (Pacific oyster) PE=4 SV=1	E3 ubiquitin-protein ligase MIB2 [Crassostrea gigas]
EVM0009250.1	Molecular Function: catalytic activity (GO:0003824);;	--	--	--	Putative serine/threonine-protein kinase pats1 {ECO:0000313|EMBL:EKC29652.1} OS=Crassostrea gigas (Pacific oyster) PE=4 SV=1	Putative serine/threonine-protein kinase pats1 [Crassostrea gigas]
EVM0034424.1	Molecular Function: acyl-[acyl-carrier-protein] hydrolase activity (GO:0016297);;	K00665|0|lgi:LOTGIDRAFT_235996|K00665 fatty acid synthase, animal type [EC:2.3.1.85] | (RefSeq) hypothetical protein	[I]	Lipid transport and metabolism	Fatty acid synthase {ECO:0000313|EMBL:EKC30214.1} OS=Crassostrea gigas (Pacific oyster) PE=4 SV=1	Fatty acid synthase [Crassostrea gigas]
EVM0035878.1	Cellular Component: integral component of membrane (GO:0016021);;	K20369|5.58195e-150|lgi:LOTGIDRAFT_200623|K20369 ER-derived vesicles protein | (RefSeq) hypothetical protein	[U]	Intracellular trafficking, secretion, and vesicular transport	Uncharacterized protein {ECO:0000313|EMBL:ESP00906.1} OS=Lottia gigantea (Giant owl limpet) PE=4 SV=1	hypothetical protein LOTGIDRAFT_200623 [Lottia gigantea]
EVM0011488.1	--	--	[R]	General function prediction only	Uncharacterized protein {ECO:0000313|EMBL:EKC21050.1} OS=Crassostrea gigas (Pacific oyster) PE=4 SV=1	hypothetical protein CGI_10004676 [Crassostrea gigas]
EVM0035226.1	--	K10330|8.63445e-38|lgi:LOTGIDRAFT_160792|K10330 ankyrin repeat and SOCS box protein 8 | (RefSeq) hypothetical protein	[R]	General function prediction only	Putative palmitoyltransferase ZDHHC13 {ECO:0000313|EMBL:EKC28682.1} OS=Crassostrea gigas (Pacific oyster) PE=4 SV=1	Putative palmitoyltransferase ZDHHC13 [Crassostrea gigas]
EVM0015879.1	--	K03331|3.27724e-77|cge:100769825|K03331 L-xylulose reductase [EC:1.1.1.10] | (RefSeq) Dcxr; dicarbonyl and L-xylulose reductase	[Q]	Secondary metabolites biosynthesis, transport and catabolism	Putative uncharacterized protein {ECO:0000313|EMBL:EEN51573.1} OS=Branchiostoma floridae (Florida lancelet) PE=3 SV=1	hypothetical protein BRAFLDRAFT_200527 [Branchiostoma floridae]
EVM0004461.1	--	--	--	--	Uncharacterized protein {ECO:0000313|EMBL:JAA55743.1} OS=Rhipicephalus pulchellus PE=2 SV=1	PREDICTED: uncharacterized protein LOC102801500, partial [Saccoglossus kowalevskii]
EVM0009339.1	Molecular Function: binding (GO:0005488);;	--	[ZD]	--	Uncharacterized protein {ECO:0000313|EnsemblMetazoa:SPU_022866-tr} OS=Strongylocentrotus purpuratus (Purple sea urchin) PE=4 SV=1	PREDICTED: uncharacterized protein LOC100891120 [Strongylocentrotus purpuratus]
EVM0021354.1	--	--	--	--	Uncharacterized protein {ECO:0000313|EMBL:EAN88361.1} OS=Trypanosoma cruzi (strain CL Brener) PE=4 SV=1	hypothetical protein [Trypanosoma cruzi strain CL Brener]
EVM0004355.1	--	--	[L]	Replication, recombination and repair	Putative nuclease HARBI1 {ECO:0000313|EMBL:JAC40529.1} (Fragment) OS=Bactrocera dorsalis (Oriental fruit fly) PE=4 SV=1	PREDICTED: putative nuclease HARBI1 isoform X2 [Solenopsis invicta]
EVM0021816.1	--	K15259|1.42598e-101|cmk:103176865|K15259 poly [ADP-ribose] polymerase 7/11/12/13 [EC:2.4.2.30] | (RefSeq) parp12; poly(ADP-ribose) polymerase family member 12	--	--	Poly [ADP-ribose] polymerase 12 {ECO:0000313|EMBL:EKC39583.1} OS=Crassostrea gigas (Pacific oyster) PE=4 SV=1	Poly [ADP-ribose] polymerase 12 [Crassostrea gigas]
EVM0017748.1	Molecular Function: hydrolase activity (GO:0016787);; Molecular Function: organic cyclic compound binding (GO:0097159);; Molecular Function: heterocyclic compound binding (GO:1901363);;	K19178|0|lcm:102367329|K19178 POLQ-like helicase [EC:3.6.4.12] | (RefSeq) HELQ; helicase, POLQ-like	[R]	General function prediction only	Helicase POLQ-like protein {ECO:0000313|EMBL:EKC34220.1} OS=Crassostrea gigas (Pacific oyster) PE=4 SV=1	Helicase POLQ-like protein [Crassostrea gigas]
EVM0017814.1	Biological Process: positive regulation of biosynthetic process of antibacterial peptides active against Gram-negative bacteria (GO:0006964);; Biological Process: nervous system development (GO:0007399);; Biological Process: positive regulation of innate immune response (GO:0045089);; Biological Process: peptidoglycan recognition protein signaling pathway (GO:0061057);; Molecular Function: death …	--	--	--	Predicted protein {ECO:0000313|EMBL:EDO36480.1} (Fragment) OS=Nematostella vectensis (Starlet sea anemone) PE=4 SV=1	predicted protein [Nematostella vectensis]
EVM0013507.1	--	K10691|0|lgi:LOTGIDRAFT_156120|K10691 E3 ubiquitin-protein ligase UBR4 [EC:2.3.2.27] | (RefSeq) hypothetical protein	[T]	Signal transduction mechanisms	Uncharacterized protein {ECO:0000313|EMBL:ESP04880.1} (Fragment) OS=Lottia gigantea (Giant owl limpet) PE=4 SV=1	PREDICTED: E3 ubiquitin-protein ligase UBR4-like [Aplysia californica]
EVM0035827.1	--	--	--	--	Uncharacterized protein {ECO:0000313|EMBL:EKC43142.1} OS=Crassostrea gigas (Pacific oyster) PE=4 SV=1	hypothetical protein CGI_10021157 [Crassostrea gigas]
EVM0006652.1	--	--	[O]	Posttranslational modification, protein turnover, chaperones	Uncharacterized protein {ECO:0000313|EMBL:ESO93836.1} OS=Lottia gigantea (Giant owl limpet) PE=4 SV=1	hypothetical protein LOTGIDRAFT_104485 [Lottia gigantea]
EVM0030342.1	--	--	--	--	Uncharacterized protein {ECO:0000313|EMBL:EKC34470.1} OS=Crassostrea gigas (Pacific oyster) PE=4 SV=1	PREDICTED: uncharacterized protein LOC101862217 [Aplysia californica]
EVM0032429.1	--	K17495|1.16252e-10|bfo:BRAFLDRAFT_77075|K17495 CUB and sushi domain-containing protein | (RefSeq) hypothetical protein	--	--	Putative uncharacterized protein {ECO:0000313|EMBL:EEN66177.1} OS=Branchiostoma floridae (Florida lancelet) PE=4 SV=1	PREDICTED: mucin-4-like [Saccoglossus kowalevskii]
EVM0023108.1	--	--	--	--	Uncharacterized protein {ECO:0000313|EMBL:EKC29954.1} OS=Crassostrea gigas (Pacific oyster) PE=4 SV=1	hypothetical protein CGI_10015374 [Crassostrea gigas]
EVM0025482.1	--	--	--	--	Uncharacterized protein {ECO:0000313|EMBL:KFM59845.1} (Fragment) OS=Stegodyphus mimosarum PE=4 SV=1	hypothetical protein X975_04358, partial [Stegodyphus mimosarum]
EVM0036297.1	--	K11317|5.34541e-107|lgi:LOTGIDRAFT_225644|K11317 transcriptional adapter 1 | (RefSeq) hypothetical protein	--	--	Uncharacterized protein {ECO:0000313|EMBL:ESP00905.1} OS=Lottia gigantea (Giant owl limpet) PE=4 SV=1	hypothetical protein LOTGIDRAFT_225644 [Lottia gigantea]
EVM0022817.1	--	--	--	--	Uncharacterized protein {ECO:0000313|EMBL:EKC34437.1} OS=Crassostrea gigas (Pacific oyster) PE=4 SV=1	hypothetical protein CGI_10025800 [Crassostrea gigas]
EVM0003788.1	--	K16669|5.41715e-10|mmu:329628|K16669 protocadherin Fat 4 | (RefSeq) Fat4, 6030410K14Rik, 9430004M15; FAT atypical cadherin 4	[T]	Signal transduction mechanisms	Predicted protein {ECO:0000313|EMBL:EDO33359.1} (Fragment) OS=Nematostella vectensis (Starlet sea anemone) PE=4 SV=1	predicted protein [Nematostella vectensis]
EVM0003581.1	--	--	[T]	Signal transduction mechanisms	Uncharacterized protein {ECO:0000313|Ensembl:ENSCSAVP00000000379} (Fragment) OS=Ciona savignyi (Pacific transparent sea squirt) PE=4 SV=1	PREDICTED: receptor-type tyrosine-protein phosphatase T-like [Strongylocentrotus purpuratus]
EVM0011295.1	--	K08731|7.3009e-46|lgi:LOTGIDRAFT_229109|K08731 baculoviral IAP repeat-containing protein 5 | (RefSeq) hypothetical protein	[DR]	--	Uncharacterized protein {ECO:0000313|EMBL:ESO89215.1} OS=Lottia gigantea (Giant owl limpet) PE=4 SV=1	hypothetical protein LOTGIDRAFT_229109 [Lottia gigantea]
EVM0032744.2	--	--	--	--	Uncharacterized protein {ECO:0000313|EMBL:EKC38826.1} OS=Crassostrea gigas (Pacific oyster) PE=4 SV=1	hypothetical protein CGI_10026631 [Crassostrea gigas]
EVM0009889.1	Molecular Function: binding (GO:0005488);; Molecular Function: hydrolase activity (GO:0016787);;	K14951|0|hro:HELRODRAFT_89193|K14951 cation-transporting ATPase 13A3/4/5 [EC:3.6.3.-] | (RefSeq) hypothetical protein	[P]	Inorganic ion transport and metabolism	Putative cation-transporting ATPase 13A3 {ECO:0000313|EMBL:EKC40831.1} OS=Crassostrea gigas (Pacific oyster) PE=3 SV=1	Putative cation-transporting ATPase 13A3 [Crassostrea gigas]
EVM0022485.1	--	--	[R]	General function prediction only	Tetratricopeptide repeat protein 25 {ECO:0000313|EMBL:EKC21624.1} OS=Crassostrea gigas (Pacific oyster) PE=4 SV=1	Tetratricopeptide repeat protein 25 [Crassostrea gigas]
EVM0009269.1	--	K17495|7.92824e-24|mmu:64817|K17495 CUB and sushi domain-containing protein | (RefSeq) Svep1, 1110021D17Rik, 4833413O10Rik, AA387071, D430029O09Rik, Polydom; sushi, von Willebrand factor type A, EGF and pentraxin domain containing 1	[TV]	--	Uncharacterized protein {ECO:0000313|Ensembl:ENSCSAVP00000001565} (Fragment) OS=Ciona savignyi (Pacific transparent sea squirt) PE=4 SV=1	PREDICTED: sushi, von Willebrand factor type A, EGF and pentraxin domain-containing protein 1-like [Ciona intestinalis]
EVM0028182.1	--	--	[Q]	Secondary metabolites biosynthesis, transport and catabolism	WW domain-containing oxidoreductase {ECO:0000313|EMBL:EKC28272.1} OS=Crassostrea gigas (Pacific oyster) PE=4 SV=1	WW domain-containing oxidoreductase [Crassostrea gigas]
EVM0012300.2	--	K11165|1.88802e-130|lgi:LOTGIDRAFT_218247|K11165 dehydrogenase/reductase SDR family member 7 [EC:1.1.-.-] | (RefSeq) hypothetical protein	[Q]	Secondary metabolites biosynthesis, transport and catabolism	Dehydrogenase/reductase SDR family member 7 {ECO:0000313|EMBL:EKC21213.1} OS=Crassostrea gigas (Pacific oyster) PE=3 SV=1	Dehydrogenase/reductase SDR family member 7 [Crassostrea gigas]
EVM0003498.1	--	--	--	--	Uncharacterized protein {ECO:0000313|EMBL:EKC42428.1} OS=Crassostrea gigas (Pacific oyster) PE=4 SV=1	hypothetical protein CGI_10016341 [Crassostrea gigas]
EVM0014241.1	--	--	[K]	Transcription	Single-minded-like protein 2 {ECO:0000313|EMBL:EKC42974.1} OS=Crassostrea gigas (Pacific oyster) PE=4 SV=1	Single-minded-like protein 2 [Crassostrea gigas]
EVM0037267.2	Cellular Component: polytene chromosome band (GO:0005704);; Cellular Component: ribosome (GO:0005840);; Cellular Component: microtubule associated complex (GO:0005875);; Biological Process: cellular protein modification process (GO:0006464);; Biological Process: ubiquitin-dependent protein catabolic process (GO:0006511);; Biological Process: phagocytosis (GO:0006909);;	--	[OR]	--	GI12770 {ECO:0000313|EMBL:EDW17615.1} OS=Drosophila mojavensis (Fruit fly) PE=4 SV=1	PREDICTED: uncharacterized protein LOC754856 [Strongylocentrotus purpuratus]
EVM0016867.1	--	K15290|2.3036e-98|lgi:LOTGIDRAFT_249366|K15290 synaptotagmin-1 | (RefSeq) Syt47; synaptotagmin 47	[TU]	--	Synaptotagmin 47 {ECO:0000313|EMBL:ESO90569.1} OS=Lottia gigantea (Giant owl limpet) PE=4 SV=1	synaptotagmin 47 [Lottia gigantea]
EVM0023031.1	--	--	--	--	Complement C1q tumor necrosis factor-related protein 2 {ECO:0000313|EMBL:EKC31235.1} OS=Crassostrea gigas (Pacific oyster) PE=4 SV=1	Complement C1q tumor necrosis factor-related protein 2 [Crassostrea gigas]
EVM0037902.1	--	K10640|1.36563e-65|lgi:LOTGIDRAFT_144138|K10640 E3 ubiquitin-protein ligase RNF25 [EC:2.3.2.27] | (RefSeq) hypothetical protein	[S]	Function unknown	Uncharacterized protein {ECO:0000313|EMBL:ESO96284.1} (Fragment) OS=Lottia gigantea (Giant owl limpet) PE=4 SV=1	hypothetical protein LOTGIDRAFT_144138, partial [Lottia gigantea]
EVM0023765.1	--	--	--	--	Spermatogenesis-associated protein 13 {ECO:0000313|EMBL:EKC41223.1} OS=Crassostrea gigas (Pacific oyster) PE=4 SV=1	Spermatogenesis-associated protein 13 [Crassostrea gigas]
EVM0000219.1	--	--	[T]	Signal transduction mechanisms	Calcyphosin-like protein {ECO:0000313|EMBL:EKC42821.1} OS=Crassostrea gigas (Pacific oyster) PE=4 SV=1	PREDICTED: calcyphosin-like protein-like [Aplysia californica]
EVM0019406.1	--	--	[S]	Function unknown	Tetratricopeptide repeat protein 38 {ECO:0000313|EMBL:KFM77842.1} (Fragment) OS=Stegodyphus mimosarum PE=4 SV=1	PREDICTED: tetratricopeptide repeat protein 38-like [Aplysia californica]
EVM0004693.1	--	--	--	--	Uncharacterized protein {ECO:0000313|EnsemblMetazoa:SPU_006665-tr} OS=Strongylocentrotus purpuratus (Purple sea urchin) PE=4 SV=1	PREDICTED: 52 kDa repressor of the inhibitor of the protein kinase-like [Amphimedon queenslandica]
EVM0021223.1	--	--	--	--	Melatonin receptor type 1A {ECO:0000313|EMBL:EKC23039.1} (Fragment) OS=Crassostrea gigas (Pacific oyster) PE=4 SV=1	PREDICTED: melatonin-related receptor-like [Aplysia californica]
EVM0018122.1	--	K16060|6.11062e-40|aag:AaeL_AAEL006633|K16060 baculoviral IAP repeat-containing protein 2/3 | (RefSeq) IAP2; AAEL006633-PA	[DR]	--	Inhibitor of apoptosis protein {ECO:0000313|EMBL:AHC55308.1} OS=Exopalaemon carinicauda (Ridgetail white prawn) PE=2 SV=1	inhibitor of apoptosis protein [Palaemon carinicauda]
EVM0024153.1	--	K14996|4.09574e-15|phu:Phum_PHUM158020|K14996 solute carrier family 38 (sodium-coupled neutral amino acid transporter), member 10 | (RefSeq) vacuolar amino acid transporter, putative	[E]	Amino acid transport and metabolism	Putative sodium-coupled neutral amino acid transporter 10 {ECO:0000313|EMBL:EKC34404.1} OS=Crassostrea gigas (Pacific oyster) PE=4 SV=1	PREDICTED: putative sodium-coupled neutral amino acid transporter 10-like [Aplysia californica]
EVM0024556.1	--	--	--	--	Uncharacterized protein {ECO:0000313|EMBL:EKC29765.1} OS=Crassostrea gigas (Pacific oyster) PE=4 SV=1	hypothetical protein CGI_10015342 [Crassostrea gigas]
EVM0023436.1	--	K06530|1.78878e-150|tad:TRIADDRAFT_55768|K06530 CD109 antigen | (RefSeq) hypothetical protein	[O]	Posttranslational modification, protein turnover, chaperones	Uncharacterized protein {ECO:0000313|EMBL:EKC28380.1} OS=Crassostrea gigas (Pacific oyster) PE=4 SV=1	hypothetical protein CGI_10023765 [Crassostrea gigas]
EVM0038015.1	--	--	[K]	Transcription	Uncharacterized protein {ECO:0000313|EMBL:ESP04111.1} OS=Lottia gigantea (Giant owl limpet) PE=4 SV=1	hypothetical protein LOTGIDRAFT_136816 [Lottia gigantea]
EVM0025751.1	Molecular Function: catalytic activity (GO:0003824);; Biological Process: translation (GO:0006412);;	K01870|0|lgi:LOTGIDRAFT_233929|K01870 isoleucyl-tRNA synthetase [EC:6.1.1.5] | (RefSeq) hypothetical protein	[J]	Translation, ribosomal structure and biogenesis	Uncharacterized protein {ECO:0000313|EMBL:ESO90131.1} OS=Lottia gigantea (Giant owl limpet) PE=4 SV=1	hypothetical protein LOTGIDRAFT_233929 [Lottia gigantea]
EVM0033342.1	--	K20402|2.38236e-89|lgi:LOTGIDRAFT_152422|K20402 DEP domain-containing mTOR-interacting protein | (RefSeq) hypothetical protein	--	--	Uncharacterized protein {ECO:0000313|EMBL:ESP05565.1} OS=Lottia gigantea (Giant owl limpet) PE=4 SV=1	hypothetical protein LOTGIDRAFT_152422 [Lottia gigantea]
EVM0019832.1	--	--	[O]	Posttranslational modification, protein turnover, chaperones	Heat shock 70 kDa protein 12A {ECO:0000313|EMBL:EKC19496.1} OS=Crassostrea gigas (Pacific oyster) PE=4 SV=1	Heat shock 70 kDa protein 12A [Crassostrea gigas]
EVM0013496.1	Molecular Function: UDP-glucose 4-epimerase activity (GO:0003978);; Biological Process: galactose metabolic process (GO:0006012);; Biological Process: cellular metabolic process (GO:0044237);; Molecular Function: coenzyme binding (GO:0050662);;	K01784|0|lgi:LOTGIDRAFT_128420|K01784 UDP-glucose 4-epimerase [EC:5.1.3.2] | (RefSeq) hypothetical protein	[M]	Cell wall/membrane/envelope biogenesis	UDP-glucose 4-epimerase {ECO:0000313|EMBL:EKC33890.1} OS=Crassostrea gigas (Pacific oyster) PE=3 SV=1	UDP-glucose 4-epimerase [Crassostrea gigas]
EVM0012430.1	--	--	--	--	Uncharacterized protein {ECO:0000313|EnsemblMetazoa:SMAR011527-PA} OS=Strigamia maritima (European centipede) PE=4 SV=1	hypothetical protein HELRODRAFT_192918 [Helobdella robusta]
EVM0017370.1	--	--	[R]	General function prediction only	Uncharacterized protein {ECO:0000313|EnsemblMetazoa:PAC:15699777} OS=Amphimedon queenslandica (Sponge) PE=4 SV=1	PREDICTED: fibrinogen C domain-containing protein 1-like [Amphimedon queenslandica]
EVM0002041.1	--	--	--	--	Uncharacterized protein {ECO:0000313|EMBL:EKC24863.1} OS=Crassostrea gigas (Pacific oyster) PE=4 SV=1	hypothetical protein CGI_10021460 [Crassostrea gigas]
EVM0007686.1	--	K12272|3.36496e-87|lgi:LOTGIDRAFT_228741|K12272 signal recognition particle receptor subunit beta | (RefSeq) hypothetical protein	[U]	Intracellular trafficking, secretion, and vesicular transport	Uncharacterized protein {ECO:0000313|EMBL:ESO91220.1} OS=Lottia gigantea (Giant owl limpet) PE=4 SV=1	PREDICTED: signal recognition particle receptor subunit beta-like [Aplysia californica]
EVM0037527.1	--	--	--	--	Predicted protein {ECO:0000313|EMBL:EDO29593.1} OS=Nematostella vectensis (Starlet sea anemone) PE=4 SV=1	hypothetical protein NEMVEDRAFT_v1g221688 [Nematostella vectensis]
EVM0017221.1	--	K09856|1.20609e-08|phu:Phum_PHUM005710|K09856 Ras association domain-containing protein 9/10 | (RefSeq) synaptonemal complex protein, putative	--	--	Ras association domain-containing protein 9 {ECO:0000313|EMBL:EKC19860.1} OS=Crassostrea gigas (Pacific oyster) PE=4 SV=1	Ras association domain-containing protein 9 [Crassostrea gigas]
EVM0003974.1	Biological Process: signal transduction (GO:0007165);;	K04600|7.74394e-20|lcm:102357994|K04600 cadherin EGF LAG seven-pass G-type receptor 1 | (RefSeq) CELSR1; cadherin EGF LAG seven-pass G-type receptor 1	[T]	Signal transduction mechanisms	Uncharacterized protein {ECO:0000313|EnsemblMetazoa:SMAR007463-PA} OS=Strigamia maritima (European centipede) PE=4 SV=1	hypothetical protein D910_07438 [Dendroctonus ponderosae]
EVM0024275.1	--	K12003|7.38054e-11|xtr:100492997|K12003 tripartite motif-containing protein 13 [EC:2.3.2.27] | (RefSeq) trim13; tripartite motif containing 13	[O]	Posttranslational modification, protein turnover, chaperones	Tripartite motif-containing protein 3 {ECO:0000313|EMBL:EKC32370.1} OS=Crassostrea gigas (Pacific oyster) PE=4 SV=1	Tripartite motif-containing protein 3 [Crassostrea gigas]
EVM0018429.1	Molecular Function: nucleotide binding (GO:0000166);; Molecular Function: nucleoside-triphosphatase activity (GO:0017111);; Cellular Component: intracellular part (GO:0044424);;	K07767|0|lgi:LOTGIDRAFT_208512|K07767 katanin p60 ATPase-containing subunit A1 [EC:3.6.4.3] | (RefSeq) hypothetical protein	[O]	Posttranslational modification, protein turnover, chaperones	Katanin p60 ATPase-containing subunit A-like 2 {ECO:0000256|HAMAP-Rule:MF_03025} OS=Crassostrea gigas (Pacific oyster) PE=3 SV=1	Katanin p60 ATPase-containing subunit A-like 2 [Crassostrea gigas]
EVM0011203.1	--	--	[G]	Carbohydrate transport and metabolism	Uncharacterized protein {ECO:0000313|EMBL:ELT98460.1, ECO:0000313|EnsemblMetazoa:CapteP177636} OS=Capitella teleta (Polychaete worm) PE=4 SV=1	PREDICTED: monocarboxylate transporter 14-like [Bombus impatiens]
EVM0017317.1	--	--	--	--	Uncharacterized protein {ECO:0000313|EMBL:ESO97506.1} (Fragment) OS=Lottia gigantea (Giant owl limpet) PE=4 SV=1	hypothetical protein LOTGIDRAFT_103544, partial [Lottia gigantea]
EVM0001909.1	--	--	--	--	Uncharacterized protein {ECO:0000313|EMBL:EKC27458.1} OS=Crassostrea gigas (Pacific oyster) PE=4 SV=1	hypothetical protein CGI_10025450 [Crassostrea gigas]
EVM0014652.1	--	--	--	--	GL16795 {ECO:0000313|EMBL:EDW36218.1} OS=Drosophila persimilis (Fruit fly) PE=4 SV=1	PREDICTED: uncharacterized protein LOC101862253 [Aplysia californica]
EVM0024363.1	Molecular Function: transferase activity (GO:0016740);;	K06839|7.71686e-10|xtr:100492007|K06839 slit 2 | (RefSeq) slit2, slil3, slit-2; slit guidance ligand 2	[WT]	--	Leucine-rich repeat-containing protein {ECO:0000313|EMBL:EFA78013.1} OS=Polysphondylium pallidum (Cellular slime mold) PE=4 SV=1	Chaoptin [Toxocara canis]
EVM0005543.1	Molecular Function: calcium channel activity (GO:0005262);; Cellular Component: endoplasmic reticulum (GO:0005783);; Biological Process: calcium ion transport (GO:0006816);; Cellular Component: membrane part (GO:0044425);; Biological Process: transmembrane transport (GO:0055085);;	K04958|0|fab:101816592|K04958 inositol 1,4,5-triphosphate receptor type 1 | (RefSeq) ITPR1; inositol 1,4,5-trisphosphate receptor type 1	[T]	Signal transduction mechanisms	Uncharacterized protein {ECO:0000313|EMBL:ELT95704.1, ECO:0000313|EnsemblMetazoa:CapteP222687} OS=Capitella teleta (Polychaete worm) PE=4 SV=1	hypothetical protein CAPTEDRAFT_222687 [Capitella teleta]
EVM0012970.1	--	--	--	--	Uncharacterized protein {ECO:0000313|EMBL:EKC27536.1} OS=Crassostrea gigas (Pacific oyster) PE=4 SV=1	hypothetical protein CGI_10020163 [Crassostrea gigas]
EVM0002320.1	--	--	[TV]	--	Putative uncharacterized protein {ECO:0000313|EMBL:EEN45882.1} (Fragment) OS=Branchiostoma floridae (Florida lancelet) PE=4 SV=1	hypothetical protein BRAFLDRAFT_235822 [Branchiostoma floridae]
EVM0000505.1	--	K00503|1.85648e-110|lgi:LOTGIDRAFT_234237|K00503 dopamine beta-monooxygenase [EC:1.14.17.1] | (RefSeq) hypothetical protein	[E]	Amino acid transport and metabolism	DBH-like monooxygenase protein 1 {ECO:0000313|EMBL:EKC42607.1} OS=Crassostrea gigas (Pacific oyster) PE=4 SV=1	DBH-like monooxygenase protein 1 [Crassostrea gigas]
EVM0010619.1	--	--	--	--	Uncharacterized protein {ECO:0000313|EMBL:ESP01391.1} OS=Lottia gigantea (Giant owl limpet) PE=4 SV=1	hypothetical protein LOTGIDRAFT_111605 [Lottia gigantea]
EVM0032806.1	--	--	--	--	Putative uncharacterized protein {ECO:0000313|EMBL:EEN51800.1} OS=Branchiostoma floridae (Florida lancelet) PE=4 SV=1	hypothetical protein BRAFLDRAFT_106251 [Branchiostoma floridae]
EVM0014915.1	--	K12865|4.26705e-73|hro:HELRODRAFT_186200|K12865 polyglutamine-binding protein 1 | (RefSeq) hypothetical protein	[K]	Transcription	Polyglutamine-binding protein 1 {ECO:0000313|EMBL:EKC41228.1} OS=Crassostrea gigas (Pacific oyster) PE=4 SV=1	Polyglutamine-binding protein 1 [Crassostrea gigas]
EVM0001664.1	--	--	[T]	Signal transduction mechanisms	Uncharacterized protein {ECO:0000313|EMBL:ESO96889.1} OS=Lottia gigantea (Giant owl limpet) PE=4 SV=1	hypothetical protein LOTGIDRAFT_159638 [Lottia gigantea]
EVM0014417.1	--	--	--	--	E3 ubiquitin-protein ligase TRIM33 {ECO:0000313|EMBL:EKC32339.1} OS=Crassostrea gigas (Pacific oyster) PE=4 SV=1	E3 ubiquitin-protein ligase TRIM33 [Crassostrea gigas]
EVM0006412.1	--	--	--	--	Putative serine/threonine-protein kinase pats1 {ECO:0000313|EMBL:EKC29652.1} OS=Crassostrea gigas (Pacific oyster) PE=4 SV=1	Putative serine/threonine-protein kinase pats1 [Crassostrea gigas]
EVM0023444.1	--	--	--	--	Uncharacterized protein {ECO:0000313|EMBL:ESO92601.1} (Fragment) OS=Lottia gigantea (Giant owl limpet) PE=4 SV=1	hypothetical protein LOTGIDRAFT_120571, partial [Lottia gigantea]
EVM0001513.1	Molecular Function: metal ion binding (GO:0046872);;	K12487|5.95369e-17|bfo:BRAFLDRAFT_267306|K12487 G protein-coupled receptor kinase interactor 2 | (RefSeq) hypothetical protein	[T]	Signal transduction mechanisms	Uncharacterized protein {ECO:0000313|EnsemblMetazoa:SPU_015876-tr} OS=Strongylocentrotus purpuratus (Purple sea urchin) PE=4 SV=1	hypothetical protein BRAFLDRAFT_267306 [Branchiostoma floridae]
EVM0031259.1	--	--	--	--	Uncharacterized protein {ECO:0000313|EMBL:CDJ67121.1} OS=Eimeria necatrix PE=4 SV=1	hypothetical protein ENH_00030760 [Eimeria necatrix]
EVM0015052.1	--	--	--	--	Putative uncharacterized protein {ECO:0000313|EMBL:EEN65720.1} OS=Branchiostoma floridae (Florida lancelet) PE=4 SV=1	hypothetical protein BRAFLDRAFT_285910 [Branchiostoma floridae]
EVM0017710.1	--	--	--	--	Tetratricopeptide repeat protein 28 {ECO:0000313|EMBL:EKC38936.1} OS=Crassostrea gigas (Pacific oyster) PE=4 SV=1	Tetratricopeptide repeat protein 28 [Crassostrea gigas]
EVM0008340.1	--	K02156|9.29205e-37|bfo:BRAFLDRAFT_126413|K02156 aubergine | (RefSeq) hypothetical protein	--	--	Putative uncharacterized protein {ECO:0000313|EMBL:EEN67948.1} OS=Branchiostoma floridae (Florida lancelet) PE=4 SV=1	hypothetical protein BRAFLDRAFT_126413 [Branchiostoma floridae]
EVM0016876.1	--	--	[M]	Cell wall/membrane/envelope biogenesis	Ankyrin repeat protein, putative {ECO:0000313|EMBL:EAX95127.1} OS=Trichomonas vaginalis PE=4 SV=1	ankyrin repeat protein [Trichomonas vaginalis G3]
EVM0023883.1	--	--	[S]	Function unknown	Leucine-, glutamate-and lysine-rich protein 1 {ECO:0000313|EMBL:EKC41391.1} OS=Crassostrea gigas (Pacific oyster) PE=4 SV=1	Leucine-, glutamate- and lysine-rich protein 1 [Crassostrea gigas]
EVM0033270.1	--	K06762|0|hro:HELRODRAFT_185513|K06762 contactin 4 | (RefSeq) hypothetical protein	[T]	Signal transduction mechanisms	Protein roadkill {ECO:0000313|EMBL:EKC29418.1} OS=Crassostrea gigas (Pacific oyster) PE=4 SV=1	Protein roadkill [Crassostrea gigas]
EVM0009135.1	--	--	[O]	Posttranslational modification, protein turnover, chaperones	Heat shock 70 kDa protein 12B {ECO:0000313|EMBL:EKC28802.1} (Fragment) OS=Crassostrea gigas (Pacific oyster) PE=4 SV=1	Heat shock 70 kDa protein 12B, partial [Crassostrea gigas]
EVM0024751.1	--	--	[D]	Cell cycle control, cell division, chromosome partitioning	Putative uncharacterized protein {ECO:0000313|EMBL:EER18366.1} OS=Perkinsus marinus (strain ATCC 50983 / TXsc) PE=4 SV=1	PREDICTED: ATP-dependent DNA helicase PIF1-like, partial [Hydra vulgaris]
EVM0002944.1	--	--	--	--	Predicted protein {ECO:0000313|EMBL:EFC36064.1} OS=Naegleria gruberi (Amoeba) PE=4 SV=1	predicted protein [Naegleria gruberi]
EVM0002457.1	--	--	--	--	C1q {ECO:0000313|EMBL:AGO05939.1} OS=Mytilus coruscus (Sea mussel) PE=2 SV=1	C1q [Mytilus coruscus]
EVM0019927.1	--	--	[Q]	Secondary metabolites biosynthesis, transport and catabolism	Uncharacterized protein {ECO:0000313|EMBL:ESO95165.1} OS=Lottia gigantea (Giant owl limpet) PE=3 SV=1	hypothetical protein LOTGIDRAFT_189035 [Lottia gigantea]
EVM0003517.1	--	K10419|6.11819e-46|tad:TRIADDRAFT_63883|K10419 dynein light chain roadblock-type | (RefSeq) expressed hypothetical protein	[DN]	--	Putative uncharacterized protein {ECO:0000313|EMBL:EDV25561.1} OS=Trichoplax adhaerens (Trichoplax reptans) PE=4 SV=1	PREDICTED: dynein light chain roadblock-type 2-like [Saccoglossus kowalevskii]
EVM0004866.1	--	--	--	--	Uncharacterized protein {ECO:0000313|EnsemblMetazoa:SPU_025593-tr} OS=Strongylocentrotus purpuratus (Purple sea urchin) PE=4 SV=1	--
EVM0023270.1	Molecular Function: DNA binding (GO:0003677);;	--	[K]	Transcription	Homeobox protein araucan {ECO:0000313|EMBL:EKC34186.1} OS=Crassostrea gigas (Pacific oyster) PE=4 SV=1	Homeobox protein araucan [Crassostrea gigas]
EVM0008944.1	--	K06841|3.53726e-26|dre:556471|K06841 semaphorin 5 | (RefSeq) sema5ba, sema5b, si:ch211-208i8.1; sema domain, seven thrombospondin repeats (type 1 and type 1-like), transmembrane domain (TM) and short cytoplasmic domain, (semaphorin) 5Ba	[RP]	--	Hemicentin-1 {ECO:0000313|EMBL:KFM73053.1} (Fragment) OS=Stegodyphus mimosarum PE=4 SV=1	Hemicentin-1, partial [Stegodyphus mimosarum]
EVM0026353.1	Molecular Function: dihydroorotate oxidase activity (GO:0004158);; Biological Process: 'de novo' pyrimidine nucleobase biosynthetic process (GO:0006207);; Biological Process: UMP biosynthetic process (GO:0006222);; Cellular Component: membrane (GO:0016020);; Biological Process: oxidation-reduction process (GO:0055114);;	K00254|1.68523e-171|lgi:LOTGIDRAFT_170476|K00254 dihydroorotate dehydrogenase [EC:1.3.5.2] | (RefSeq) hypothetical protein	[F]	Nucleotide transport and metabolism	Dihydroorotate dehydrogenase (quinone), mitochondrial {ECO:0000256|RuleBase:RU361255} OS=Lottia gigantea (Giant owl limpet) PE=3 SV=1	hypothetical protein LOTGIDRAFT_170476 [Lottia gigantea]
EVM0026488.1	--	--	[M]	Cell wall/membrane/envelope biogenesis	Ankyrin repeat domain-containing protein 60 {ECO:0000313|EMBL:EKC40171.1} OS=Crassostrea gigas (Pacific oyster) PE=4 SV=1	Ankyrin repeat domain-containing protein 60 [Crassostrea gigas]
EVM0028780.1	--	--	--	--	Uncharacterized protein {ECO:0000313|EMBL:EKC41912.1} OS=Crassostrea gigas (Pacific oyster) PE=4 SV=1	hypothetical protein CGI_10013927 [Crassostrea gigas]
EVM0025548.1	--	--	--	--	Putative uncharacterized protein {ECO:0000313|EMBL:EEN43089.1} (Fragment) OS=Branchiostoma floridae (Florida lancelet) PE=4 SV=1	hypothetical protein BRAFLDRAFT_140665 [Branchiostoma floridae]
EVM0015606.1	--	K11154|1.14133e-79|pbi:103066025|K11154 retinol dehydrogenase 16 [EC:1.1.1.-] | (RefSeq) retinol dehydrogenase 16-like	[QR]	--	Uncharacterized protein {ECO:0000313|EMBL:ESP00747.1} OS=Lottia gigantea (Giant owl limpet) PE=3 SV=1	hypothetical protein LOTGIDRAFT_200713 [Lottia gigantea]
EVM0024875.1	Molecular Function: zinc ion binding (GO:0008270);; Molecular Function: ligase activity (GO:0016874);;	--	[O]	Posttranslational modification, protein turnover, chaperones	Uncharacterized protein {ECO:0000313|EMBL:ESO96187.1} OS=Lottia gigantea (Giant owl limpet) PE=4 SV=1	PREDICTED: RING-box protein 2-like [Aplysia californica]
EVM0000355.2	Molecular Function: polypeptide N-acetylgalactosaminyltransferase activity (GO:0004653);; Cellular Component: Golgi apparatus (GO:0005794);; Cellular Component: integral component of membrane (GO:0016021);; Biological Process: protein O-linked glycosylation via threonine (GO:0018243);; Biological Process: multicellular organism reproduction (GO:0032504);;	K00710|0|lgi:LOTGIDRAFT_123129|K00710 polypeptide N-acetylgalactosaminyltransferase [EC:2.4.1.41] | (RefSeq) hypothetical protein	[O]	Posttranslational modification, protein turnover, chaperones	Polypeptide N-acetylgalactosaminyltransferase {ECO:0000256|RuleBase:RU361242} (Fragment) OS=Lottia gigantea (Giant owl limpet) PE=3 SV=1	hypothetical protein LOTGIDRAFT_123129, partial [Lottia gigantea]
EVM0036775.1	--	--	--	--	Uncharacterized protein {ECO:0000313|EMBL:EKC31166.1} OS=Crassostrea gigas (Pacific oyster) PE=4 SV=1	hypothetical protein CGI_10028804 [Crassostrea gigas]
EVM0014173.1	Molecular Function: hydrolase activity (GO:0016787);;	--	[R]	General function prediction only	Alpha/beta hydrolase, putative {ECO:0000313|EMBL:EEC12384.1} OS=Ixodes scapularis (Black-legged tick) PE=4 SV=1	alpha/beta hydrolase, putative [Ixodes scapularis]
EVM0022353.1	Molecular Function: ATP binding (GO:0005524);; Biological Process: DNA duplex unwinding (GO:0032508);; Molecular Function: ATP-dependent 5'-3' DNA helicase activity (GO:0043141);;	K11338|0|lgi:LOTGIDRAFT_203071|K11338 RuvB-like protein 2 [EC:3.6.4.12] | (RefSeq) hypothetical protein	[K]	Transcription	Uncharacterized protein {ECO:0000313|EMBL:ESO97962.1} OS=Lottia gigantea (Giant owl limpet) PE=4 SV=1	hypothetical protein LOTGIDRAFT_203071 [Lottia gigantea]
EVM0006089.1	Biological Process: cellular response to DNA damage stimulus (GO:0006974);; Biological Process: metabolic process (GO:0008152);; Molecular Function: hydrolase activity, acting on glycosyl bonds (GO:0016798);; Cellular Component: intracellular organelle (GO:0043229);;	K03648|3.28502e-121|ola:101166635|K03648 uracil-DNA glycosylase [EC:3.2.2.27] | (RefSeq) ung; uracil DNA glycosylase	[L]	Replication, recombination and repair	Uracil-DNA glycosylase {ECO:0000256|HAMAP-Rule:MF_03166} OS=Crassostrea gigas (Pacific oyster) PE=3 SV=1	Uracil-DNA glycosylase [Crassostrea gigas]
EVM0037213.1	--	K06265|1.44258e-68|lgi:LOTGIDRAFT_224800|K06265 dystroglycan 1 | (RefSeq) hypothetical protein	[W]	Extracellular structures	Uncharacterized protein {ECO:0000313|EMBL:ESP02506.1} OS=Lottia gigantea (Giant owl limpet) PE=4 SV=1	hypothetical protein LOTGIDRAFT_224800 [Lottia gigantea]
EVM0011434.1	--	--	[R]	General function prediction only	Uncharacterized protein {ECO:0000313|EMBL:ESO97009.1} OS=Lottia gigantea (Giant owl limpet) PE=4 SV=1	hypothetical protein LOTGIDRAFT_159754 [Lottia gigantea]
EVM0035400.1	--	--	--	--	Uncharacterized protein {ECO:0000313|EMBL:EKC24378.1} OS=Crassostrea gigas (Pacific oyster) PE=4 SV=1	hypothetical protein CGI_10013375 [Crassostrea gigas]
EVM0037849.1	--	--	--	--	Uncharacterized protein {ECO:0000313|EMBL:ESO87422.1} OS=Lottia gigantea (Giant owl limpet) PE=4 SV=1	hypothetical protein LOTGIDRAFT_166572 [Lottia gigantea]
EVM0034533.1	--	K08202|1.17891e-85|lgi:LOTGIDRAFT_239057|K08202 MFS transporter, OCT family, solute carrier family 22 (organic cation transporter), member 4/5 | (RefSeq) hypothetical protein	[R]	General function prediction only	Solute carrier family 22 member 21 {ECO:0000313|EMBL:EKC27268.1} OS=Crassostrea gigas (Pacific oyster) PE=4 SV=1	Solute carrier family 22 member 21 [Crassostrea gigas]
EVM0024146.1	--	--	[MW]	--	Periostin {ECO:0000313|EMBL:EKC35365.1} OS=Crassostrea gigas (Pacific oyster) PE=4 SV=1	Periostin [Crassostrea gigas]
EVM0027266.2	--	--	[O]	Posttranslational modification, protein turnover, chaperones	Heat shock 70 kDa protein 12A {ECO:0000313|EMBL:EKC18507.1} OS=Crassostrea gigas (Pacific oyster) PE=4 SV=1	Heat shock 70 kDa protein 12A [Crassostrea gigas]
EVM0014609.1	Molecular Function: transferase activity (GO:0016740);; Biological Process: regulation of tube size, open tracheal system (GO:0035151);; Biological Process: chitin-based cuticle development (GO:0040003);; Biological Process: animal organ development (GO:0048513);; Biological Process: embryonic morphogenesis (GO:0048598);; Biological Process: epithelial tube morphogenesis (GO:0060562);;	K00698|0|lgi:LOTGIDRAFT_91642|K00698 chitin synthase [EC:2.4.1.16] | (RefSeq) hypothetical protein	[M]	Cell wall/membrane/envelope biogenesis	Uncharacterized protein {ECO:0000313|EMBL:ESO82502.1} (Fragment) OS=Lottia gigantea (Giant owl limpet) PE=4 SV=1	hypothetical protein LOTGIDRAFT_91642, partial [Lottia gigantea]
EVM0038249.1	Molecular Function: binding (GO:0005488);;	K11974|8.63056e-161|lgi:LOTGIDRAFT_52443|K11974 E3 ubiquitin-protein ligase RNF31 [EC:2.3.2.27] | (RefSeq) hypothetical protein	[O]	Posttranslational modification, protein turnover, chaperones	RING finger protein 31 {ECO:0000313|EMBL:EKC32576.1} OS=Crassostrea gigas (Pacific oyster) PE=4 SV=1	RING finger protein 31 [Crassostrea gigas]
EVM0027863.1	Biological Process: metabolic process (GO:0008152);;	K12843|0|lgi:LOTGIDRAFT_186812|K12843 U4/U6 small nuclear ribonucleoprotein PRP3 | (RefSeq) hypothetical protein	[A]	RNA processing and modification	Uncharacterized protein {ECO:0000313|EMBL:ESO99440.1} (Fragment) OS=Lottia gigantea (Giant owl limpet) PE=4 SV=1	hypothetical protein LOTGIDRAFT_186812, partial [Lottia gigantea]
EVM0035882.1	--	--	[E]	Amino acid transport and metabolism	Amino acid transporter {ECO:0000256|RuleBase:RU361216} OS=Crassostrea gigas (Pacific oyster) PE=3 SV=1	Excitatory amino acid transporter 1 [Crassostrea gigas]
EVM0024150.1	--	--	--	--	Uncharacterized protein {ECO:0000313|EMBL:EKC36939.1} OS=Crassostrea gigas (Pacific oyster) PE=4 SV=1	hypothetical protein CGI_10023086 [Crassostrea gigas]
EVM0012491.6	--	K19867|1.61468e-88|lgi:LOTGIDRAFT_107157|K19867 LIM domain-binding protein 3 | (RefSeq) hypothetical protein	[TZ]	--	PDZ and LIM domain protein 5 {ECO:0000313|EMBL:EKC26352.1} OS=Crassostrea gigas (Pacific oyster) PE=4 SV=1	PDZ and LIM domain protein 5 [Crassostrea gigas]
EVM0033812.1	--	K02890|3.64421e-06|smm:Smp_162130|K02890 large subunit ribosomal protein L22 | (RefSeq) hypothetical protein	--	--	--	PREDICTED: uncharacterized protein LOC101860769 isoform X1 [Aplysia californica]
EVM0029171.1	--	--	--	--	Schlafen-like protein 1 {ECO:0000313|EMBL:EKC29737.1} OS=Crassostrea gigas (Pacific oyster) PE=4 SV=1	PREDICTED: uncharacterized protein LOC102804229 [Saccoglossus kowalevskii]
EVM0005878.1	--	K06171|5.39979e-95|lgi:LOTGIDRAFT_104663|K06171 nicastrin | (RefSeq) hypothetical protein	[TO]	--	Nicastrin {ECO:0000313|EMBL:EKC30483.1} (Fragment) OS=Crassostrea gigas (Pacific oyster) PE=4 SV=1	Nicastrin, partial [Crassostrea gigas]
EVM0021242.1	--	K09228|2.60125e-42|bfo:BRAFLDRAFT_125083|K09228 KRAB domain-containing zinc finger protein | (RefSeq) hypothetical protein	[R]	General function prediction only	Suppressor of presenilin protein 4 {ECO:0000313|EMBL:EKC42882.1} OS=Crassostrea gigas (Pacific oyster) PE=4 SV=1	PREDICTED: uncharacterized protein LOC101854480 isoform X1 [Aplysia californica]
EVM0012542.1	Molecular Function: transferase activity, transferring glycosyl groups (GO:0016757);;	K12666|0|lgi:LOTGIDRAFT_196756|K12666 oligosaccharyltransferase complex subunit alpha (ribophorin I) | (RefSeq) hypothetical protein	[O]	Posttranslational modification, protein turnover, chaperones	Dolichyl-diphosphooligosaccharide--protein glycosyltransferase subunit 1 {ECO:0000256|RuleBase:RU361143} OS=Crassostrea gigas (Pacific oyster) PE=3 SV=1	Dolichyl-diphosphooligosaccharide--protein glycosyltransferase subunit 1 [Crassostrea gigas]
EVM0028653.1	--	--	--	--	Uncharacterized protein {ECO:0000313|EMBL:ESO87627.1} OS=Lottia gigantea (Giant owl limpet) PE=4 SV=1	hypothetical protein LOTGIDRAFT_239770 [Lottia gigantea]
EVM0011032.1	Molecular Function: protein phosphatase inhibitor activity (GO:0004864);; Biological Process: mitotic spindle organization (GO:0007052);; Biological Process: regulation of mitotic nuclear division (GO:0007088);; Biological Process: response to nutrient (GO:0007584);; Biological Process: water homeostasis (GO:0030104);; Biological Process: negative regulation of protein dephosphorylation (GO:00353…	--	[TU]	--	Uncharacterized protein {ECO:0000313|EMBL:ESP00666.1} OS=Lottia gigantea (Giant owl limpet) PE=4 SV=1	hypothetical protein LOTGIDRAFT_149783 [Lottia gigantea]
EVM0009750.1	--	--	--	--	--	PREDICTED: sporulation-specific protein 15-like [Ciona intestinalis]
EVM0003155.1	Molecular Function: ATP binding (GO:0005524);; Molecular Function: kinase activity (GO:0016301);; Biological Process: phosphorylation (GO:0016310);;	K00933|0|lgi:LOTGIDRAFT_194265|K00933 creatine kinase [EC:2.7.3.2] | (RefSeq) hypothetical protein	[C]	Energy production and conversion	Arginine kinase {ECO:0000313|EMBL:BAB91357.1} OS=Corbicula japonica PE=2 SV=1	arginine kinase [Corbicula japonica]
EVM0026400.1	--	--	--	--	Uncharacterized protein {ECO:0000313|EMBL:EKC33453.1} OS=Crassostrea gigas (Pacific oyster) PE=4 SV=1	hypothetical protein CGI_10011496 [Crassostrea gigas]
EVM0007193.1	Molecular Function: transferase activity (GO:0016740);;	K04447|6.65513e-76|tca:663273|K04447 Janus kinase 2 [EC:2.7.10.2] | (RefSeq) Hop, hopscotch; tyrosine-protein kinase hopscotch	[TU]	--	Tyrosine-protein kinase {ECO:0000256|RuleBase:RU003492} OS=Crassostrea gigas (Pacific oyster) PE=3 SV=1	Ephrin type-A receptor 2 [Crassostrea gigas]
EVM0019322.1	--	K08428|1.15819e-62|lgi:LOTGIDRAFT_175157|K08428 G protein-coupled receptor 139 | (RefSeq) hypothetical protein	[R]	General function prediction only	Uncharacterized protein {ECO:0000313|EMBL:EKC42590.1} OS=Crassostrea gigas (Pacific oyster) PE=4 SV=1	hypothetical protein CGI_10026655 [Crassostrea gigas]
EVM0000053.1	--	K04239|6.30275e-26|lgi:LOTGIDRAFT_171849|K04239 hypocretin (orexin) receptor 2 | (RefSeq) hypothetical protein	[R]	General function prediction only	Uncharacterized protein {ECO:0000313|EMBL:ESP02649.1} OS=Lottia gigantea (Giant owl limpet) PE=3 SV=1	hypothetical protein LOTGIDRAFT_171849 [Lottia gigantea]
EVM0003070.2	--	K15046|1.252e-169|lgi:LOTGIDRAFT_237773|K15046 influenza virus NS1A-binding protein | (RefSeq) hypothetical protein	[TR]	--	Uncharacterized protein {ECO:0000313|EMBL:ESP03245.1} OS=Lottia gigantea (Giant owl limpet) PE=4 SV=1	hypothetical protein LOTGIDRAFT_237773 [Lottia gigantea]
EVM0015916.1	--	--	[R]	General function prediction only	Uncharacterized protein {ECO:0000313|EnsemblMetazoa:PAC:15704449} OS=Amphimedon queenslandica (Sponge) PE=4 SV=1	PREDICTED: uncharacterized protein LOC752194 [Strongylocentrotus purpuratus]
EVM0028382.1	--	--	[L]	Replication, recombination and repair	Uncharacterized protein {ECO:0000313|EMBL:JAC92661.1} (Fragment) OS=Ixodes ricinus (Common tick) PE=2 SV=1	PREDICTED: putative nuclease HARBI1 [Acyrthosiphon pisum]
EVM0021839.1	--	K04309|1.13248e-23|dre:558825|K04309 leucine-rich repeat-containing G protein-coupled receptor 4 | (RefSeq) lgr4; leucine-rich repeat containing G protein-coupled receptor 4	[R]	General function prediction only	Leucine rich repeat only protein 1 {ECO:0000313|EMBL:ADF32022.1} OS=Azumapecten farreri PE=2 SV=1	leucine rich repeat only protein 1 [Azumapecten farreri]
EVM0006697.1	--	--	--	--	Interferon-induced protein 44-like protein {ECO:0000313|EMBL:EKC32692.1} OS=Crassostrea gigas (Pacific oyster) PE=4 SV=1	Interferon-induced protein 44-like protein [Crassostrea gigas]
EVM0015979.1	--	--	--	--	Uncharacterized protein {ECO:0000313|EMBL:ESP05592.1} OS=Lottia gigantea (Giant owl limpet) PE=4 SV=1	hypothetical protein LOTGIDRAFT_152449 [Lottia gigantea]
EVM0007610.1	--	K10895|0|lgi:LOTGIDRAFT_115514|K10895 fanconi anemia group I protein | (RefSeq) hypothetical protein	[S]	Function unknown	Fanconi anemia group I-like protein {ECO:0000313|EMBL:EKC42864.1} OS=Crassostrea gigas (Pacific oyster) PE=4 SV=1	Fanconi anemia group I-like protein [Crassostrea gigas]
EVM0020242.1	--	--	--	--	Predicted protein {ECO:0000313|EMBL:EDO42488.1} (Fragment) OS=Nematostella vectensis (Starlet sea anemone) PE=4 SV=1	predicted protein [Nematostella vectensis]
EVM0026297.2	--	--	[R]	General function prediction only	Protein WWC2 {ECO:0000313|EMBL:EKC42771.1} OS=Crassostrea gigas (Pacific oyster) PE=4 SV=1	Protein WWC2 [Crassostrea gigas]
EVM0009837.1	Cellular Component: integral component of membrane (GO:0016021);;	--	[T]	Signal transduction mechanisms	Uncharacterized protein {ECO:0000313|EMBL:ELU05730.1, ECO:0000313|EnsemblMetazoa:CapteP29660} (Fragment) OS=Capitella teleta (Polychaete worm) PE=4 SV=1	hypothetical protein CAPTEDRAFT_29660, partial [Capitella teleta]
EVM0035375.1	--	--	--	--	Uncharacterized protein {ECO:0000313|Ensembl:ENSCSAVP00000013254} (Fragment) OS=Ciona savignyi (Pacific transparent sea squirt) PE=4 SV=1	PREDICTED: uncharacterized protein LOC100888931 [Strongylocentrotus purpuratus]
EVM0020021.1	--	--	[I]	Lipid transport and metabolism	Phosphatidylinositide phosphatase SAC1 {ECO:0000313|EMBL:EKC33652.1} OS=Crassostrea gigas (Pacific oyster) PE=4 SV=1	Phosphatidylinositide phosphatase SAC1 [Crassostrea gigas]
EVM0024579.1	--	--	--	--	Interferon-induced protein 44-like protein {ECO:0000313|EMBL:EKC32691.1} OS=Crassostrea gigas (Pacific oyster) PE=4 SV=1	Interferon-induced protein 44-like protein [Crassostrea gigas]
EVM0037383.1	--	--	--	--	Uncharacterized protein {ECO:0000313|EMBL:EKC34168.1} OS=Crassostrea gigas (Pacific oyster) PE=4 SV=1	hypothetical protein CGI_10007646 [Crassostrea gigas]
EVM0008614.1	Molecular Function: binding (GO:0005488);; Cellular Component: muscle myosin complex (GO:0005859);; Biological Process: nucleobase-containing compound metabolic process (GO:0006139);; Biological Process: muscle contraction (GO:0006936);; Biological Process: gene expression (GO:0010467);; Biological Process: epithelial cell migration (GO:0010631);; Cellular Component: sarcomere (GO:0030017);; Biol…	K05665|0|dre:100002010|K05665 ATP-binding cassette, subfamily C (CFTR/MRP), member 1 | (RefSeq) abcc1, si:dkeyp-72e1.5; ATP-binding cassette, sub-family C (CFTR/MRP), member 1	[Q]	Secondary metabolites biosynthesis, transport and catabolism	Multidrug resistance-associated protein 1 {ECO:0000313|EMBL:EKC19623.1} OS=Crassostrea gigas (Pacific oyster) PE=3 SV=1	Multidrug resistance-associated protein 1 [Crassostrea gigas]
EVM0037106.1	--	--	--	--	--	PREDICTED: protein shisa-4-like [Aplysia californica]
EVM0018772.1	Molecular Function: peptidase activity (GO:0008233);;	--	[S]	Function unknown	Carboxypeptidase B {ECO:0000313|EMBL:EKC39055.1} OS=Crassostrea gigas (Pacific oyster) PE=4 SV=1	Carboxypeptidase B [Crassostrea gigas]
EVM0009230.1	Molecular Function: iron ion binding (GO:0005506);; Cellular Component: cytoplasm (GO:0005737);; Biological Process: iron-sulfur cluster assembly (GO:0016226);; Molecular Function: iron-sulfur cluster binding (GO:0051536);;	--	[O]	Posttranslational modification, protein turnover, chaperones	NFU1 iron-sulfur cluster scaffold-like protein, mitochondrial {ECO:0000313|EMBL:EZA56886.1} OS=Cerapachys biroi (Ant) PE=4 SV=1	NFU1 iron-sulfur cluster scaffold-like protein, mitochondrial [Cerapachys biroi]
EVM0005360.1	Molecular Function: binding (GO:0005488);;	--	[R]	General function prediction only	Uncharacterized protein {ECO:0000313|EMBL:EKC40911.1} OS=Crassostrea gigas (Pacific oyster) PE=4 SV=1	hypothetical protein CGI_10028629 [Crassostrea gigas]
EVM0031872.1	--	--	--	--	Uncharacterized protein {ECO:0000313|EMBL:ELU13435.1, ECO:0000313|EnsemblMetazoa:CapteP192302} (Fragment) OS=Capitella teleta (Polychaete worm) PE=4 SV=1	hypothetical protein CAPTEDRAFT_192302, partial [Capitella teleta]
EVM0031403.1	--	--	[D]	Cell cycle control, cell division, chromosome partitioning	Uncharacterized protein {ECO:0000313|EMBL:ESO86597.1} OS=Lottia gigantea (Giant owl limpet) PE=4 SV=1	hypothetical protein LOTGIDRAFT_128880 [Lottia gigantea]
EVM0005032.1	--	--	--	--	Poly [ADP-ribose] polymerase 14 {ECO:0000313|EMBL:EKC32942.1} OS=Crassostrea gigas (Pacific oyster) PE=4 SV=1	Poly [ADP-ribose] polymerase 14 [Crassostrea gigas]
EVM0023069.1	--	K11997|1.5715e-12|bfo:BRAFLDRAFT_93989|K11997 tripartite motif-containing protein 2/3 | (RefSeq) hypothetical protein	--	--	Tripartite motif-containing protein 56 {ECO:0000313|EMBL:EKC23446.1} OS=Crassostrea gigas (Pacific oyster) PE=4 SV=1	Tripartite motif-containing protein 56 [Crassostrea gigas]
EVM0000837.1	Cellular Component: nucleosome (GO:0000786);; Molecular Function: DNA binding (GO:0003677);; Cellular Component: nucleus (GO:0005634);; Cellular Component: lipid droplet (GO:0005811);; Biological Process: nucleosome assembly (GO:0006334);; Molecular Function: protein heterodimerization activity (GO:0046982);; Biological Process: centrosome duplication (GO:0051298);;	K11251|5.36776e-78|dwi:Dwil_GK18709|K11251 histone H2A | (RefSeq) GK18709 gene product from transcript GK18709-RA	[B]	Chromatin structure and dynamics	Histone H2A {ECO:0000256|RuleBase:RU003556} OS=Crassostrea gigas (Pacific oyster) PE=3 SV=1	Histone H2A [Crassostrea gigas]
EVM0005151.1	Molecular Function: metal ion binding (GO:0046872);;	--	[A]	RNA processing and modification	Uncharacterized protein {ECO:0000313|EMBL:ESO85848.1} OS=Lottia gigantea (Giant owl limpet) PE=4 SV=1	hypothetical protein LOTGIDRAFT_130506 [Lottia gigantea]
EVM0004484.1	--	--	--	--	Uncharacterized protein {ECO:0000313|EMBL:EKC20837.1} OS=Crassostrea gigas (Pacific oyster) PE=4 SV=1	PREDICTED: uncharacterized protein LOC102808559, partial [Saccoglossus kowalevskii]
EVM0027077.1	--	--	[BD]	--	Putative uncharacterized protein {ECO:0000313|EMBL:EEN48676.1} OS=Branchiostoma floridae (Florida lancelet) PE=4 SV=1	hypothetical protein BRAFLDRAFT_67089 [Branchiostoma floridae]
EVM0010566.1	--	--	--	--	Uncharacterized protein {ECO:0000313|EMBL:EKC23655.1} OS=Crassostrea gigas (Pacific oyster) PE=4 SV=1	hypothetical protein CGI_10006446 [Crassostrea gigas]
EVM0005870.1	--	--	[S]	Function unknown	Uncharacterized protein {ECO:0000313|EMBL:EKC17967.1} OS=Crassostrea gigas (Pacific oyster) PE=4 SV=1	hypothetical protein CGI_10017707 [Crassostrea gigas]
EVM0013208.1	--	--	[PT]	--	Metabotropic glutamate receptor 7 {ECO:0000313|EMBL:EKC21258.1} OS=Crassostrea gigas (Pacific oyster) PE=4 SV=1	Metabotropic glutamate receptor 7 [Crassostrea gigas]
EVM0019376.1	--	K12352|9.22703e-84|lgi:LOTGIDRAFT_229790|K12352 sphingomyelin phosphodiesterase 3 [EC:3.1.4.12] | (RefSeq) hypothetical protein	--	--	Uncharacterized protein {ECO:0000313|EMBL:ELU05882.1, ECO:0000313|EnsemblMetazoa:CapteP206143} OS=Capitella teleta (Polychaete worm) PE=4 SV=1	PREDICTED: sphingomyelin phosphodiesterase 3-like isoform X1 [Aplysia californica]
EVM0007411.1	--	K01057|1.26512e-41|lgi:LOTGIDRAFT_196232|K01057 6-phosphogluconolactonase [EC:3.1.1.31] | (RefSeq) hypothetical protein	[G]	Carbohydrate transport and metabolism	6-phosphogluconolactonase {ECO:0000313|EMBL:EKC22063.1} OS=Crassostrea gigas (Pacific oyster) PE=4 SV=1	PREDICTED: 6-phosphogluconolactonase-like isoform X1 [Aplysia californica]
EVM0035269.1	--	--	--	--	Uncharacterized protein {ECO:0000313|EMBL:ESP02652.1} OS=Lottia gigantea (Giant owl limpet) PE=4 SV=1	hypothetical protein LOTGIDRAFT_237883 [Lottia gigantea]
EVM0012390.1	--	--	--	--	Uncharacterized protein {ECO:0000313|EnsemblMetazoa:SPU_017953-tr} (Fragment) OS=Strongylocentrotus purpuratus (Purple sea urchin) PE=4 SV=1	PREDICTED: uncharacterized protein LOC575748 [Strongylocentrotus purpuratus]
EVM0019709.1	Biological Process: G protein-coupled receptor signaling pathway (GO:0007186);; Molecular Function: guanyl nucleotide binding (GO:0019001);; Molecular Function: ion binding (GO:0043167);;	K04630|1.26974e-06|nvi:100114685|K04630 guanine nucleotide-binding protein G(i) subunit alpha | (RefSeq) guanine nucleotide-binding protein G(i) subunit alpha-like	[DT]	--	G alpha i subunit {ECO:0000313|EMBL:AFK83796.1} OS=Mnemiopsis leidyi (Sea walnut) PE=4 SV=1	G alpha i subunit [Mnemiopsis leidyi]
EVM0008316.1	Molecular Function: binding (GO:0005488);;	K00463|1.11074e-93|lgi:LOTGIDRAFT_236096|K00463 indoleamine 2,3-dioxygenase [EC:1.13.11.52] | (RefSeq) hypothetical protein	--	--	Molluscan indoleamine 2,3-dioxygenase like protein I {ECO:0000313|EMBL:BAD27567.1} OS=Haliotis diversicolor (Abalone) PE=2 SV=1	molluscan indoleamine 2,3-dioxygenase like protein I [Haliotis diversicolor]
EVM0003919.1	Molecular Function: translation elongation factor activity (GO:0003746);; Cellular Component: nucleus (GO:0005634);; Biological Process: translational elongation (GO:0006414);; Biological Process: negative regulation of transcription, DNA-templated (GO:0045892);;	K15181|0|lgi:LOTGIDRAFT_163718|K15181 negative elongation factor C/D | (RefSeq) hypothetical protein	--	--	Negative elongation factor D {ECO:0000313|EMBL:EKC41373.1} OS=Crassostrea gigas (Pacific oyster) PE=4 SV=1	Negative elongation factor D [Crassostrea gigas]
EVM0030951.1	--	K15261|5.79651e-23|ggo:101145171|K15261 poly [ADP-ribose] polymerase 10/14/15 [EC:2.4.2.30] | (RefSeq) PARP14; poly(ADP-ribose) polymerase family member 14	[BK]	--	Protein deltex-3-like protein {ECO:0000313|EMBL:EKC38964.1} OS=Crassostrea gigas (Pacific oyster) PE=4 SV=1	Protein deltex-3-like protein [Crassostrea gigas]
EVM0006980.1	--	--	--	--	Sarcoplasmic calcium-binding protein {ECO:0000313|EMBL:BAA25310.1} OS=Meretrix lusoria (Hard clam) PE=2 SV=1	sarcoplasmic calcium-binding protein [Meretrix lusoria]
EVM0005082.1	--	--	[T]	Signal transduction mechanisms	Receptor-type tyrosine-protein phosphatase T {ECO:0000313|EMBL:EKC19387.1} OS=Crassostrea gigas (Pacific oyster) PE=4 SV=1	Receptor-type tyrosine-protein phosphatase T [Crassostrea gigas]
EVM0032324.1	--	--	--	--	Erythrocyte membrane protein 3 {ECO:0000313|EMBL:AAF01136.1} (Fragment) OS=Plasmodium falciparum PE=2 SV=1	erythrocyte membrane protein 3 [Plasmodium falciparum]
EVM0025519.1	--	--	[R]	General function prediction only	Uncharacterized protein {ECO:0000313|EMBL:ESO88644.1} OS=Lottia gigantea (Giant owl limpet) PE=4 SV=1	PREDICTED: uncharacterized protein LOC100369872 [Saccoglossus kowalevskii]
EVM0020122.1	--	--	[R]	General function prediction only	Uncharacterized protein {ECO:0000313|EnsemblMetazoa:SPU_027105-tr} OS=Strongylocentrotus purpuratus (Purple sea urchin) PE=4 SV=1	Hypothetical protein CBG24106 [Caenorhabditis briggsae]
EVM0031903.1	Cellular Component: nucleus (GO:0005634);; Biological Process: intracellular protein transport (GO:0006886);; Molecular Function: Ran GTPase binding (GO:0008536);;	K18423|0|lgi:LOTGIDRAFT_205558|K18423 exportin-2 (importin alpha re-exporter) | (RefSeq) hypothetical protein	[YU]	--	Uncharacterized protein {ECO:0000313|EMBL:ESP05357.1} OS=Lottia gigantea (Giant owl limpet) PE=4 SV=1	hypothetical protein LOTGIDRAFT_205558 [Lottia gigantea]
EVM0012271.1	Molecular Function: nucleotide binding (GO:0000166);; Molecular Function: DNA-directed 5'-3' RNA polymerase activity (GO:0003899);; Biological Process: transcription, DNA-templated (GO:0006351);;	--	[K]	Transcription	DNA-directed RNA polymerase III subunit RPC9 {ECO:0000313|EMBL:KDR23138.1} OS=Zootermopsis nevadensis (Dampwood termite) PE=4 SV=1	PREDICTED: DNA-directed RNA polymerase III subunit RPC9-like [Aplysia californica]
EVM0009683.1	--	--	--	--	Putative amidohydrolase ytcJ {ECO:0000313|EMBL:EKC21566.1} OS=Crassostrea gigas (Pacific oyster) PE=4 SV=1	Putative amidohydrolase ytcJ [Crassostrea gigas]
EVM0026931.1	Molecular Function: kinase activity (GO:0016301);;	--	[R]	General function prediction only	Src kinase-associated phosphoprotein 2-A {ECO:0000313|EMBL:EKC17973.1} OS=Crassostrea gigas (Pacific oyster) PE=4 SV=1	Src kinase-associated phosphoprotein 2-A [Crassostrea gigas]
EVM0035318.1	--	--	--	--	Uncharacterized protein {ECO:0000313|EMBL:EKC41442.1} OS=Crassostrea gigas (Pacific oyster) PE=4 SV=1	hypothetical protein CGI_10017548 [Crassostrea gigas]
EVM0035058.1	--	--	--	--	Putative uncharacterized protein {ECO:0000313|EMBL:EFA12589.1} OS=Tribolium castaneum (Red flour beetle) PE=4 SV=1	hypothetical protein TcasGA2_TC001828 [Tribolium castaneum]
EVM0005350.2	Molecular Function: hydrolase activity (GO:0016787);;	K11418|3.28251e-178|lgi:LOTGIDRAFT_237312|K11418 histone deacetylase 11 [EC:3.5.1.98] | (RefSeq) hypothetical protein	[B]	Chromatin structure and dynamics	Histone deacetylase 11 {ECO:0000313|EMBL:EKC25242.1} OS=Crassostrea gigas (Pacific oyster) PE=4 SV=1	Histone deacetylase 11 [Crassostrea gigas]
EVM0009142.1	--	K20630|7.06674e-127|lgi:LOTGIDRAFT_218141|K20630 chimaerin | (RefSeq) hypothetical protein	[T]	Signal transduction mechanisms	N-chimaerin {ECO:0000313|EMBL:EKC41714.1} OS=Crassostrea gigas (Pacific oyster) PE=4 SV=1	N-chimaerin [Crassostrea gigas]
EVM0017704.1	--	--	[S]	Function unknown	GK11171 {ECO:0000313|EMBL:EDW81163.1} OS=Drosophila willistoni (Fruit fly) PE=4 SV=1	GK11171 [Drosophila willistoni]
EVM0029025.1	--	--	[K]	Transcription	WD repeat-containing protein 90 {ECO:0000313|EMBL:EKC30201.1} OS=Crassostrea gigas (Pacific oyster) PE=4 SV=1	WD repeat-containing protein 90 [Crassostrea gigas]
EVM0037813.1	--	--	[S]	Function unknown	Uncharacterized protein {ECO:0000313|EMBL:ESO12376.1, ECO:0000313|EnsemblMetazoa:HelroP184819} OS=Helobdella robusta (Californian leech) PE=4 SV=1	PREDICTED: ER membrane protein complex subunit 4-like isoform X2 [Aplysia californica]
EVM0029221.1	--	--	[S]	Function unknown	Uncharacterized protein {ECO:0000313|EMBL:ESO93809.1} OS=Lottia gigantea (Giant owl limpet) PE=4 SV=1	hypothetical protein LOTGIDRAFT_209335 [Lottia gigantea]
EVM0027898.1	--	--	--	--	Predicted protein {ECO:0000313|EMBL:EDO45071.1} OS=Nematostella vectensis (Starlet sea anemone) PE=4 SV=1	predicted protein [Nematostella vectensis]
EVM0007577.1	--	--	[O]	Posttranslational modification, protein turnover, chaperones	Metalloendopeptidase {ECO:0000256|RuleBase:RU361183} OS=Branchiostoma floridae (Florida lancelet) PE=3 SV=1	PREDICTED: blastula protease 10-like [Aplysia californica]
EVM0038071.1	--	--	[O]	Posttranslational modification, protein turnover, chaperones	Tripartite motif-containing protein 45 {ECO:0000313|EMBL:EKC39728.1} OS=Crassostrea gigas (Pacific oyster) PE=4 SV=1	Tripartite motif-containing protein 45 [Crassostrea gigas]
EVM0013527.1	--	--	[T]	Signal transduction mechanisms	Uncharacterized protein {ECO:0000313|EMBL:ESO82624.1} (Fragment) OS=Lottia gigantea (Giant owl limpet) PE=4 SV=1	hypothetical protein LOTGIDRAFT_108898, partial [Lottia gigantea]
EVM0030662.1	Molecular Function: hydrolase activity (GO:0016787);;	K12316|0|lgi:LOTGIDRAFT_212916|K12316 lysosomal alpha-glucosidase [EC:3.2.1.20] | (RefSeq) hypothetical protein	[G]	Carbohydrate transport and metabolism	Uncharacterized protein {ECO:0000313|EMBL:ESP01428.1} OS=Lottia gigantea (Giant owl limpet) PE=3 SV=1	hypothetical protein LOTGIDRAFT_212916 [Lottia gigantea]
EVM0031479.1	Biological Process: axonal defasciculation (GO:0007414);; Biological Process: flight behavior (GO:0007629);; Biological Process: synaptic target recognition (GO:0008039);; Biological Process: axon midline choice point recognition (GO:0016199);; Biological Process: larval behavior (GO:0030537);; Biological Process: lateral inhibition (GO:0046331);; Biological Process: regulation of dendrite morpho…	--	[T]	Signal transduction mechanisms	Nephrin, putative {ECO:0000313|EMBL:EEC18933.1} (Fragment) OS=Ixodes scapularis (Black-legged tick) PE=4 SV=1	nephrin, putative [Ixodes scapularis]
EVM0027672.1	--	--	--	--	Uncharacterized protein {ECO:0000313|EMBL:EKC36675.1} OS=Crassostrea gigas (Pacific oyster) PE=4 SV=1	hypothetical protein CGI_10007652 [Crassostrea gigas]
EVM0031571.1	Molecular Function: binding (GO:0005488);;	--	[R]	General function prediction only	Zinc finger protein 64-like protein, isoforms 1 and 2 {ECO:0000313|EMBL:EKC17976.1} OS=Crassostrea gigas (Pacific oyster) PE=4 SV=1	Zinc finger protein 64-like protein, isoforms 1 and 2 [Crassostrea gigas]
EVM0006263.1	--	--	[R]	General function prediction only	Putative uncharacterized protein {ECO:0000313|EMBL:EEN65298.1} OS=Branchiostoma floridae (Florida lancelet) PE=4 SV=1	hypothetical protein BRAFLDRAFT_86801 [Branchiostoma floridae]
EVM0000575.1	--	--	--	--	Putative uncharacterized protein {ECO:0000313|EMBL:EEN54708.1} (Fragment) OS=Branchiostoma floridae (Florida lancelet) PE=4 SV=1	hypothetical protein BRAFLDRAFT_250477 [Branchiostoma floridae]
EVM0034845.1	--	--	[U]	Intracellular trafficking, secretion, and vesicular transport	Uncharacterized protein {ECO:0000313|EMBL:ESO82383.1} OS=Lottia gigantea (Giant owl limpet) PE=4 SV=1	hypothetical protein LOTGIDRAFT_237001 [Lottia gigantea]
EVM0032313.1	--	--	--	--	Uncharacterized protein {ECO:0000313|EMBL:ELU02726.1, ECO:0000313|EnsemblMetazoa:CapteP117854} (Fragment) OS=Capitella teleta (Polychaete worm) PE=4 SV=1	hypothetical protein CAPTEDRAFT_117854, partial [Capitella teleta]
EVM0008558.1	--	--	--	--	Uncharacterized protein {ECO:0000313|EMBL:EKC32384.1} OS=Crassostrea gigas (Pacific oyster) PE=4 SV=1	hypothetical protein CGI_10011245 [Crassostrea gigas]
EVM0008412.1	--	--	[B]	Chromatin structure and dynamics	Non-structural maintenance of chromosomes element 1-like protein {ECO:0000313|EMBL:EKC18945.1} OS=Crassostrea gigas (Pacific oyster) PE=4 SV=1	Non-structural maintenance of chromosomes element 1-like protein [Crassostrea gigas]
EVM0016780.1	--	K13173|7.71845e-58|hro:HELRODRAFT_168801|K13173 arginine and glutamate-rich protein 1 | (RefSeq) hypothetical protein	--	--	Uncharacterized protein {ECO:0000313|EMBL:ESO08883.1, ECO:0000313|EnsemblMetazoa:HelroP168801} OS=Helobdella robusta (Californian leech) PE=4 SV=1	hypothetical protein HELRODRAFT_168801 [Helobdella robusta]
EVM0034211.1	--	K04004|5.74185e-11|pbi:103068221|K04004 complement factor H | (RefSeq) complement factor H-like	--	--	Uncharacterized protein {ECO:0000313|Ensembl:ENSCSAVP00000001565} (Fragment) OS=Ciona savignyi (Pacific transparent sea squirt) PE=4 SV=1	CUB and sushi multiple domains (CSMD) protein, putative [Ixodes scapularis]
EVM0025871.1	--	K17289|4.16739e-17|lgi:LOTGIDRAFT_152943|K17289 cellular retinoic acid-binding protein 2 | (RefSeq) hypothetical protein	[I]	Lipid transport and metabolism	Uncharacterized protein {ECO:0000313|EMBL:ESO97840.1} OS=Lottia gigantea (Giant owl limpet) PE=4 SV=1	hypothetical protein LOTGIDRAFT_152943 [Lottia gigantea]
EVM0016095.1	Cellular Component: nucleus (GO:0005634);; Cellular Component: chromosome (GO:0005694);; Cellular Component: cytoplasm (GO:0005737);; Cellular Component: microtubule associated complex (GO:0005875);; Biological Process: regulation of mitotic nuclear division (GO:0007088);; Biological Process: mitotic G2 DNA damage checkpoint (GO:0007095);; Biological Process: Ras protein signal transduction (GO:0…	K06630|3.3122e-151|mde:101894427|K06630 14-3-3 protein epsilon | (RefSeq) 14-3-3 protein epsilon	[O]	Posttranslational modification, protein turnover, chaperones	Putative multifunctional chaperone {ECO:0000313|EMBL:JAB58737.1} OS=Corethrella appendiculata PE=2 SV=1	PREDICTED: 14-3-3 protein epsilon-like [Megachile rotundata]
EVM0017817.2	--	K13238|8.45706e-108|xla:432103|K13238 3,2-trans-enoyl-CoA isomerase, mitochondrial [EC:5.3.3.8] | (RefSeq) eci1.L, dci, eci1; enoyl-CoA delta isomerase 1 L homeolog	[I]	Lipid transport and metabolism	Uncharacterized protein {ECO:0000313|EMBL:ELU16502.1, ECO:0000313|EnsemblMetazoa:CapteP218894} OS=Capitella teleta (Polychaete worm) PE=3 SV=1	hypothetical protein CAPTEDRAFT_218894 [Capitella teleta]
EVM0033577.1	--	K13293|0|lgi:LOTGIDRAFT_112143|K13293 cAMP-specific phosphodiesterase 4 [EC:3.1.4.53] | (RefSeq) hypothetical protein	[T]	Signal transduction mechanisms	Uncharacterized protein {ECO:0000313|EMBL:ESP00525.1} (Fragment) OS=Lottia gigantea (Giant owl limpet) PE=4 SV=1	hypothetical protein LOTGIDRAFT_112143, partial [Lottia gigantea]
EVM0029655.1	--	--	[Z]	Cytoskeleton	Kinesin light chain 3 {ECO:0000313|EMBL:EKC25994.1} OS=Crassostrea gigas (Pacific oyster) PE=4 SV=1	Kinesin light chain 3 [Crassostrea gigas]
EVM0029556.1	--	--	--	--	Predicted protein {ECO:0000313|EMBL:EDO30993.1} (Fragment) OS=Nematostella vectensis (Starlet sea anemone) PE=4 SV=1	predicted protein [Nematostella vectensis]
EVM0004407.1	Molecular Function: protein phosphatase inhibitor activity (GO:0004864);;	K17555|1.87163e-27|ame:552560|K17555 protein phosphatase 1 regulatory subunit 14B | (RefSeq) protein phosphatase 1 regulatory subunit 14C	--	--	Protein phosphatase 1 regulatory subunit 14B {ECO:0000313|EMBL:KFM81728.1} (Fragment) OS=Stegodyphus mimosarum PE=4 SV=1	PREDICTED: uncharacterized protein LOC101853466 isoform X1 [Aplysia californica]
EVM0008188.1	--	K12026|1.27633e-07|bfo:BRAFLDRAFT_72273|K12026 tripartite motif-containing protein 56 [EC:2.3.2.27] | (RefSeq) hypothetical protein	--	--	Tripartite motif-containing protein 45 {ECO:0000313|EMBL:EKC39848.1} OS=Crassostrea gigas (Pacific oyster) PE=4 SV=1	Tripartite motif-containing protein 45 [Crassostrea gigas]
EVM0001427.1	--	--	[S]	Function unknown	Uncharacterized protein {ECO:0000313|EMBL:EKC37692.1} OS=Crassostrea gigas (Pacific oyster) PE=4 SV=1	hypothetical protein CGI_10005522 [Crassostrea gigas]
EVM0029932.1	Molecular Function: transferase activity (GO:0016740);;	K00799|1.36339e-62|lgi:LOTGIDRAFT_191561|K00799 glutathione S-transferase [EC:2.5.1.18] | (RefSeq) hypothetical protein	[O]	Posttranslational modification, protein turnover, chaperones	Omega glutathione S-transferase {ECO:0000313|EMBL:AEW46328.1} OS=Venerupis philippinarum (Japanese littleneck clam) PE=2 SV=1	omega glutathione S-transferase [Ruditapes philippinarum]
EVM0016265.1	Molecular Function: hypoxanthine phosphoribosyltransferase activity (GO:0004422);; Cellular Component: cytoplasm (GO:0005737);; Biological Process: purine ribonucleoside salvage (GO:0006166);;	K00760|6.39649e-104|lgi:LOTGIDRAFT_225737|K00760 hypoxanthine phosphoribosyltransferase [EC:2.4.2.8] | (RefSeq) hypothetical protein	[F]	Nucleotide transport and metabolism	Hypoxanthine-guanine phosphoribosyltransferase {ECO:0000313|EMBL:EKC40790.1} OS=Crassostrea gigas (Pacific oyster) PE=4 SV=1	Hypoxanthine-guanine phosphoribosyltransferase [Crassostrea gigas]
EVM0032823.1	--	K09586|2.01708e-96|lgi:LOTGIDRAFT_214161|K09586 endoplasmic reticulum protein 29 | (RefSeq) hypothetical protein	--	--	Uncharacterized protein {ECO:0000313|EMBL:ESO97328.1} OS=Lottia gigantea (Giant owl limpet) PE=4 SV=1	PREDICTED: endoplasmic reticulum resident protein 29-like [Aplysia californica]
EVM0016990.1	Biological Process: multicellular organism development (GO:0007275);; Biological Process: metabolic process (GO:0008152);; Molecular Function: transferase activity (GO:0016740);;	K00869|1.18418e-123|lgi:LOTGIDRAFT_231588|K00869 mevalonate kinase [EC:2.7.1.36] | (RefSeq) hypothetical protein	[I]	Lipid transport and metabolism	Uncharacterized protein {ECO:0000313|EMBL:ESO97418.1} OS=Lottia gigantea (Giant owl limpet) PE=3 SV=1	hypothetical protein LOTGIDRAFT_231588 [Lottia gigantea]
EVM0036114.1	--	--	--	--	Uncharacterized protein {ECO:0000313|EMBL:EKC24991.1} OS=Crassostrea gigas (Pacific oyster) PE=4 SV=1	hypothetical protein CGI_10024048 [Crassostrea gigas]
EVM0008701.1	--	K04721|1.70443e-17|lgi:LOTGIDRAFT_135217|K04721 tumor necrosis factor ligand superfamily member 10 | (RefSeq) hypothetical protein	--	--	Tumor necrosis factor {ECO:0000313|EMBL:AFJ91808.1} OS=Ostrea edulis (Native oyster) PE=2 SV=1	tumor necrosis factor [Ostrea edulis]
EVM0033307.1	--	K14837|1.98104e-52|xla:443584|K14837 nucleolar protein 12 | (RefSeq) rbm34.L, rbm34; RNA binding motif protein 34 L homeolog	[R]	General function prediction only	Serine/threonine-protein kinase PAK 6 {ECO:0000313|EMBL:EKC38537.1} OS=Crassostrea gigas (Pacific oyster) PE=4 SV=1	Serine/threonine-protein kinase PAK 6 [Crassostrea gigas]
EVM0024160.1	--	K01011|4.44286e-81|lgi:LOTGIDRAFT_218175|K01011 thiosulfate/3-mercaptopyruvate sulfurtransferase [EC:2.8.1.1 2.8.1.2] | (RefSeq) hypothetical protein	[V]	Defense mechanisms	Uncharacterized protein {ECO:0000313|EMBL:ESO90121.1} OS=Lottia gigantea (Giant owl limpet) PE=4 SV=1	hypothetical protein LOTGIDRAFT_218175 [Lottia gigantea]
EVM0012439.1	Molecular Function: G protein-coupled receptor binding (GO:0001664);; Molecular Function: GTPase activity (GO:0003924);; Molecular Function: obsolete signal transducer activity (GO:0004871);; Molecular Function: GTP binding (GO:0005525);; Cellular Component: heterotrimeric G-protein complex (GO:0005834);; Biological Process: obsolete GTP catabolic process (GO:0006184);; Biological Process: adenyl…	K04630|0|lgi:LOTGIDRAFT_226384|K04630 guanine nucleotide-binding protein G(i) subunit alpha | (RefSeq) hypothetical protein	[DT]	--	Uncharacterized protein {ECO:0000313|EMBL:ELU14867.1, ECO:0000313|EnsemblMetazoa:CapteP178654} OS=Capitella teleta (Polychaete worm) PE=4 SV=1	hypothetical protein CAPTEDRAFT_178654 [Capitella teleta]
EVM0008995.1	Molecular Function: protein serine/threonine kinase activity (GO:0004674);; Molecular Function: ATP binding (GO:0005524);; Biological Process: protein phosphorylation (GO:0006468);; Biological Process: cell division (GO:0051301);;	K02090|0|xma:102234376|K02090 cyclin-dependent kinase 5 [EC:2.7.11.22] | (RefSeq) cdk5; cyclin dependent kinase 5	[UT]	--	Cell division protein kinase 5 {ECO:0000313|EMBL:EKC38515.1} OS=Crassostrea gigas (Pacific oyster) PE=4 SV=1	Cell division protein kinase 5 [Crassostrea gigas]
EVM0034578.1	--	K12741|6.46936e-40|api:100161401|K12741 heterogeneous nuclear ribonucleoprotein A1/A3 | (RefSeq) heterogeneous nuclear ribonucleoprotein 87F	[R]	General function prediction only	Putative hnRMP {ECO:0000313|EMBL:JAC59285.1} OS=Cupiennius salei (American wandering spider) PE=2 SV=1	Heterogeneous nuclear ribonucleoprotein 87F, partial [Stegodyphus mimosarum]
EVM0003921.1	--	--	--	--	Uncharacterized protein {ECO:0000313|EMBL:ESO85508.1} OS=Lottia gigantea (Giant owl limpet) PE=4 SV=1	hypothetical protein LOTGIDRAFT_154995 [Lottia gigantea]
EVM0022842.1	--	--	[O]	Posttranslational modification, protein turnover, chaperones	Uncharacterized protein {ECO:0000313|EMBL:ESO99209.1} OS=Lottia gigantea (Giant owl limpet) PE=4 SV=1	hypothetical protein LOTGIDRAFT_226274 [Lottia gigantea]
EVM0005514.1	Molecular Function: hydrolase activity (GO:0016787);;	K08654|4.9059e-103|dre:571235|K08654 proprotein convertase subtilisin/kexin type 5 [EC:3.4.21.-] | (RefSeq) pcsk5a, pc5.1, pcsk5.1, pcsk5/6a, si:dkey-267i17.1; proprotein convertase subtilisin/kexin type 5a	[O]	Posttranslational modification, protein turnover, chaperones	Uncharacterized protein {ECO:0000313|EnsemblMetazoa:RPRC006957-PA} (Fragment) OS=Rhodnius prolixus (Triatomid bug) PE=3 SV=1	AGAP001330-PB [Anopheles gambiae str. PEST]
EVM0023962.1	--	K12035|7.39805e-17|dmo:Dmoj_GI19367|K12035 tripartite motif-containing protein 71 [EC:2.3.2.27] | (RefSeq) GI19367 gene product from transcript GI19367-RB	[O]	Posttranslational modification, protein turnover, chaperones	GI19367 {ECO:0000313|EMBL:EDW08793.1} OS=Drosophila mojavensis (Fruit fly) PE=4 SV=1	GI19367 [Drosophila mojavensis]
EVM0009429.1	--	--	--	--	Hemicentin-1 {ECO:0000313|EMBL:EKC27058.1} OS=Crassostrea gigas (Pacific oyster) PE=4 SV=1	Hemicentin-1 [Crassostrea gigas]
EVM0032733.1	Molecular Function: catalytic activity (GO:0003824);;	K01183|1.32084e-22|lgi:LOTGIDRAFT_155415|K01183 chitinase [EC:3.2.1.14] | (RefSeq) hypothetical protein	[G]	Carbohydrate transport and metabolism	Chitinase-3 {ECO:0000313|EMBL:AFO53261.1} OS=Hyriopsis cumingii (Triangle sail mussel) PE=2 SV=1	PREDICTED: uncharacterized protein LOC101846901 [Aplysia californica]
EVM0002287.1	Cellular Component: Golgi membrane (GO:0000139);; Biological Process: protein glycosylation (GO:0006486);; Cellular Component: integral component of membrane (GO:0016021);; Molecular Function: alpha-(1->6)-fucosyltransferase activity (GO:0046921);;	K00717|1.54577e-151|dgr:Dgri_GH24560|K00717 glycoprotein 6-alpha-L-fucosyltransferase [EC:2.4.1.68] | (RefSeq) GH24560 gene product from transcript GH24560-RA	[O]	Posttranslational modification, protein turnover, chaperones	Alpha-(1,6)-fucosyltransferase {ECO:0000313|EMBL:EKC39396.1} OS=Crassostrea gigas (Pacific oyster) PE=4 SV=1	Alpha-(1,6)-fucosyltransferase [Crassostrea gigas]
EVM0029015.1	--	--	--	--	Uncharacterized protein {ECO:0000313|EMBL:ELU14322.1, ECO:0000313|EnsemblMetazoa:CapteP214237} (Fragment) OS=Capitella teleta (Polychaete worm) PE=4 SV=1	hypothetical protein CAPTEDRAFT_214237, partial [Capitella teleta]
EVM0012331.1	Molecular Function: binding (GO:0005488);;	K04450|2.09e-32|lgi:LOTGIDRAFT_69497|K04450 cyclic AMP-dependent transcription factor ATF-2 | (RefSeq) hypothetical protein	[K]	Transcription	Cyclic AMP-dependent transcription factor ATF-2 {ECO:0000313|EMBL:EKC19376.1} OS=Crassostrea gigas (Pacific oyster) PE=4 SV=1	Cyclic AMP-dependent transcription factor ATF-2 [Crassostrea gigas]
EVM0036464.1	--	--	--	--	Uncharacterized protein {ECO:0000313|EMBL:ESO92783.1} OS=Lottia gigantea (Giant owl limpet) PE=4 SV=1	hypothetical protein LOTGIDRAFT_232908 [Lottia gigantea]
EVM0018222.1	Molecular Function: oxidoreductase activity (GO:0016491);;	K21270|1.69631e-139|phu:Phum_PHUM448820|K21270 (R)-mandelonitrile oxidase [EC:1.1.3.49] | (RefSeq) glucose dehydrogenase precursor, putative	[R]	General function prediction only	Glucose dehydrogenase [acceptor] {ECO:0000313|EMBL:EKC29742.1} OS=Crassostrea gigas (Pacific oyster) PE=3 SV=1	Glucose dehydrogenase [acceptor] [Crassostrea gigas]
EVM0030827.1	--	--	--	--	Putative uncharacterized protein {ECO:0000313|EMBL:EEN60824.1} OS=Branchiostoma floridae (Florida lancelet) PE=4 SV=1	hypothetical protein BRAFLDRAFT_70664 [Branchiostoma floridae]
EVM0026660.1	--	K00731|1.46422e-111|lgi:LOTGIDRAFT_143711|K00731 glycoprotein-N-acetylgalactosamine 3-beta-galactosyltransferase [EC:2.4.1.122] | (RefSeq) hypothetical protein	[G]	Carbohydrate transport and metabolism	Glycoprotein-N-acetylgalactosamine 3-beta-galactosyltransferase 1 {ECO:0000313|EMBL:EKC27137.1} OS=Crassostrea gigas (Pacific oyster) PE=4 SV=1	Glycoprotein-N-acetylgalactosamine 3-beta-galactosyltransferase 1 [Crassostrea gigas]
EVM0012306.1	Molecular Function: binding (GO:0005488);;	--	--	--	Uncharacterized protein {ECO:0000313|EnsemblMetazoa:PAC:15703840} OS=Amphimedon queenslandica (Sponge) PE=4 SV=1	PREDICTED: hypothetical protein LOC100636052 [Amphimedon queenslandica]
EVM0030961.1	Molecular Function: holocytochrome-c synthase activity (GO:0004408);; Cellular Component: mitochondrion (GO:0005739);;	K01764|3.32252e-116|xtr:448226|K01764 cytochrome c heme-lyase [EC:4.4.1.17] | (RefSeq) hccs, cchl, hccs-a, hccs-b, mcops7; holocytochrome c synthase	[CO]	--	Cytochrome c-type heme lyase {ECO:0000313|EMBL:EKC21297.1} OS=Crassostrea gigas (Pacific oyster) PE=4 SV=1	Cytochrome c-type heme lyase [Crassostrea gigas]
EVM0031087.1	--	--	--	--	Uncharacterized protein {ECO:0000313|EMBL:EKC27536.1} OS=Crassostrea gigas (Pacific oyster) PE=4 SV=1	hypothetical protein CGI_10020163 [Crassostrea gigas]
EVM0013753.1	--	--	--	--	Uncharacterized protein {ECO:0000313|EMBL:ELU14796.1, ECO:0000313|EnsemblMetazoa:CapteP212883} (Fragment) OS=Capitella teleta (Polychaete worm) PE=4 SV=1	hypothetical protein CAPTEDRAFT_212883, partial [Capitella teleta]
EVM0018045.1	Molecular Function: GTP binding (GO:0005525);; Biological Process: small GTPase mediated signal transduction (GO:0007264);; Biological Process: protein transport (GO:0015031);;	K07897|4.54398e-142|lgi:LOTGIDRAFT_223383|K07897 Ras-related protein Rab-7A | (RefSeq) hypothetical protein	[R]	General function prediction only	Ras-related protein Rab-7a {ECO:0000313|EMBL:EKC21785.1} OS=Crassostrea gigas (Pacific oyster) PE=3 SV=1	Ras-related protein Rab-7a [Crassostrea gigas]
EVM0013587.1	--	--	--	--	Uncharacterized protein {ECO:0000313|EMBL:ESP01569.1} OS=Lottia gigantea (Giant owl limpet) PE=4 SV=1	hypothetical protein LOTGIDRAFT_172605 [Lottia gigantea]
EVM0029957.1	Molecular Function: hydrolase activity (GO:0016787);;	K16667|1.77936e-77|lgi:LOTGIDRAFT_132259|K16667 receptor-type tyrosine-protein phosphatase gamma [EC:3.1.3.48] | (RefSeq) hypothetical protein	[T]	Signal transduction mechanisms	Protein sidekick-2 {ECO:0000313|EMBL:EKC37285.1} OS=Crassostrea gigas (Pacific oyster) PE=4 SV=1	Protein sidekick-2 [Crassostrea gigas]
EVM0030497.2	--	--	[S]	Function unknown	Uncharacterized protein {ECO:0000313|EMBL:ELU16708.1, ECO:0000313|EnsemblMetazoa:CapteP199171} OS=Capitella teleta (Polychaete worm) PE=4 SV=1	PREDICTED: cadherin-23-like [Aplysia californica]
EVM0017517.1	--	--	--	--	Uncharacterized protein {ECO:0000313|EMBL:ESO88458.1} OS=Lottia gigantea (Giant owl limpet) PE=4 SV=1	hypothetical protein LOTGIDRAFT_165586 [Lottia gigantea]
EVM0012504.1	--	K04730|1.03374e-11|bmy:Bm1_38375|K04730 interleukin-1 receptor-associated kinase 1 [EC:2.7.11.1] | (RefSeq) FMRFamide related peptide family protein	[T]	Signal transduction mechanisms	Uncharacterized protein {ECO:0000313|EMBL:EFW42782.2} OS=Capsaspora owczarzaki (strain ATCC 30864) PE=3 SV=2	hypothetical protein CAOG_07914 [Capsaspora owczarzaki ATCC 30864]
EVM0030102.1	Molecular Function: peptidase activity (GO:0008233);;	K01283|0|lgi:LOTGIDRAFT_161404|K01283 peptidyl-dipeptidase A [EC:3.4.15.1] | (RefSeq) hypothetical protein	[E]	Amino acid transport and metabolism	Uncharacterized protein {ECO:0000313|EMBL:ESO94198.1} OS=Lottia gigantea (Giant owl limpet) PE=3 SV=1	hypothetical protein LOTGIDRAFT_161404 [Lottia gigantea]
EVM0017452.1	--	K18744|1.35013e-12|tru:101066959|K18744 caprin-2 | (RefSeq) caprin2; caprin family member 2	--	--	Multimerin-1 {ECO:0000313|EMBL:EKC20761.1} OS=Crassostrea gigas (Pacific oyster) PE=4 SV=1	Multimerin-1 [Crassostrea gigas]
EVM0003618.1	--	K11866|2.48099e-112|bfo:BRAFLDRAFT_123719|K11866 STAM-binding protein [EC:3.4.19.12] | (RefSeq) hypothetical protein	[T]	Signal transduction mechanisms	Uncharacterized protein {ECO:0000313|EMBL:ELU02238.1, ECO:0000313|EnsemblMetazoa:CapteP20376} OS=Capitella teleta (Polychaete worm) PE=4 SV=1	hypothetical protein CAPTEDRAFT_20376 [Capitella teleta]
EVM0035379.1	--	--	--	--	Uncharacterized protein {ECO:0000313|EnsemblMetazoa:ACYPI081739-PA} OS=Acyrthosiphon pisum (Pea aphid) PE=4 SV=1	PREDICTED: uncharacterized protein LOC103309427 [Acyrthosiphon pisum]
EVM0020119.1	--	--	--	--	G2/M phase-specific E3 ubiquitin-protein ligase {ECO:0000313|EMBL:EKC30341.1} OS=Crassostrea gigas (Pacific oyster) PE=4 SV=1	PREDICTED: uncharacterized protein LOC100367875 [Saccoglossus kowalevskii]
EVM0029746.1	--	K10592|2.04023e-24|fpg:101922944|K10592 E3 ubiquitin-protein ligase HUWE1 [EC:2.3.2.26] | (RefSeq) HUWE1; HECT, UBA and WWE domain containing 1, E3 ubiquitin protein ligase	--	--	Conserved uncharacterized protein {ECO:0000313|EMBL:EZA45728.1} OS=Microplitis demolitor PE=4 SV=1	PREDICTED: mucin-21-like [Saccoglossus kowalevskii]
EVM0017005.1	--	--	--	--	Uncharacterized protein {ECO:0000313|EMBL:ESO92003.1} OS=Lottia gigantea (Giant owl limpet) PE=4 SV=1	hypothetical protein LOTGIDRAFT_163009 [Lottia gigantea]
EVM0010334.1	--	K14354|6.27875e-166|apla:101801175|K14354 solute carrier organic anion transporter family, member 4A | (RefSeq) SLCO4A1; solute carrier organic anion transporter family member 4A1	[Q]	Secondary metabolites biosynthesis, transport and catabolism	Solute carrier organic anion transporter family member 4A1 {ECO:0000313|EMBL:EKC41464.1} OS=Crassostrea gigas (Pacific oyster) PE=4 SV=1	Solute carrier organic anion transporter family member 4A1 [Crassostrea gigas]
EVM0026663.1	--	--	--	--	XP001642131-like protein {ECO:0000313|EMBL:AFA34412.1} (Fragment) OS=Ostrea edulis (Native oyster) PE=2 SV=1	XP001642131-like protein, partial [Ostrea edulis]
EVM0005009.1	--	K04710|8.0839e-89|tca:656449|K04710 ceramide synthetase [EC:2.3.1.24] | (RefSeq) ceramide synthase 6	[U]	Intracellular trafficking, secretion, and vesicular transport	Uncharacterized protein {ECO:0000313|EnsemblMetazoa:RPRC008736-PA} OS=Rhodnius prolixus (Triatomid bug) PE=2 SV=1	PREDICTED: ceramide synthase 2-like [Aplysia californica]
EVM0031415.1	--	K12400|1.00679e-116|mmu:108011|K12400 AP-4 complex subunit epsilon-1 | (RefSeq) Ap4e1, 2310033A20Rik, 9930028M04Rik, AV087807; adaptor-related protein complex AP-4, epsilon 1	[U]	Intracellular trafficking, secretion, and vesicular transport	Putative uncharacterized protein {ECO:0000313|EMBL:EEN52562.1} (Fragment) OS=Branchiostoma floridae (Florida lancelet) PE=4 SV=1	hypothetical protein BRAFLDRAFT_283069 [Branchiostoma floridae]
EVM0028254.1	--	--	--	--	Predicted protein {ECO:0000313|EMBL:EDO36152.1} (Fragment) OS=Nematostella vectensis (Starlet sea anemone) PE=4 SV=1	PREDICTED: aggrecan core protein-like, partial [Saccoglossus kowalevskii]
EVM0010303.1	--	K09228|2.60201e-72|lve:103071684|K09228 KRAB domain-containing zinc finger protein | (RefSeq) zinc finger protein 850-like	[R]	General function prediction only	Uncharacterized protein {ECO:0000313|EnsemblMetazoa:ACYPI003840-PA} OS=Acyrthosiphon pisum (Pea aphid) PE=4 SV=2	hypothetical protein BRAFLDRAFT_65388 [Branchiostoma floridae]
EVM0008830.1	--	--	[O]	Posttranslational modification, protein turnover, chaperones	Heat shock 70 kDa protein 12A {ECO:0000313|EMBL:EKC18507.1} OS=Crassostrea gigas (Pacific oyster) PE=4 SV=1	Heat shock 70 kDa protein 12A [Crassostrea gigas]
EVM0029125.1	--	--	--	--	Uncharacterized protein {ECO:0000313|EnsemblMetazoa:SPU_027683-tr} OS=Strongylocentrotus purpuratus (Purple sea urchin) PE=4 SV=1	PREDICTED: piggyBac transposable element-derived protein 4-like [Aplysia californica]
EVM0001667.1	--	--	[R]	General function prediction only	Putative uncharacterized protein {ECO:0000313|EMBL:EEN43488.1} (Fragment) OS=Branchiostoma floridae (Florida lancelet) PE=4 SV=1	hypothetical protein BRAFLDRAFT_238246 [Branchiostoma floridae]
EVM0027940.1	--	--	--	--	Predicted protein {ECO:0000313|EMBL:EDO31486.1} OS=Nematostella vectensis (Starlet sea anemone) PE=4 SV=1	predicted protein [Nematostella vectensis]
EVM0034209.1	--	--	--	--	Ubiquitin-associated protein 1 {ECO:0000313|EMBL:EKC24241.1} OS=Crassostrea gigas (Pacific oyster) PE=4 SV=1	Ubiquitin-associated protein 1 [Crassostrea gigas]
EVM0031017.1	--	--	[C]	Energy production and conversion	Uncharacterized protein {ECO:0000313|EMBL:EKC20223.1} OS=Crassostrea gigas (Pacific oyster) PE=4 SV=1	hypothetical protein CGI_10006559 [Crassostrea gigas]
EVM0011050.1	Molecular Function: ligase activity (GO:0016874);;	K01874|1.08337e-180|lgi:LOTGIDRAFT_223492|K01874 methionyl-tRNA synthetase [EC:6.1.1.10] | (RefSeq) hypothetical protein	[J]	Translation, ribosomal structure and biogenesis	Uncharacterized protein {ECO:0000313|EMBL:ESO82122.1} OS=Lottia gigantea (Giant owl limpet) PE=4 SV=1	hypothetical protein LOTGIDRAFT_223492 [Lottia gigantea]
EVM0016709.1	--	--	[OR]	--	Uncharacterized protein {ECO:0000313|EMBL:ESP05639.1} OS=Lottia gigantea (Giant owl limpet) PE=4 SV=1	PREDICTED: ubiquitin-like protein 7-like [Aplysia californica]
EVM0034080.1	Biological Process: nematode larval development (GO:0002119);; Molecular Function: DNA binding (GO:0003677);; Molecular Function: transcription factor activity, RNA polymerase II distal enhancer sequence-specific binding (GO:0003705);; Biological Process: transcription by RNA polymerase II (GO:0006366);; Biological Process: determination of adult lifespan (GO:0008340);; Biological Process: regula…	K09067|7.20145e-26|tsp:Tsp_05704|K09067 achaete-scute complex protein | (RefSeq) helix-loop-helix protein 6	[K]	Transcription	Achaete-scute complex protein 2 {ECO:0000313|EMBL:BAJ13485.1} OS=Nematostella vectensis (Starlet sea anemone) PE=2 SV=1	achaete-scute complex protein 2 [Nematostella vectensis]
EVM0035934.1	Molecular Function: transferase activity (GO:0016740);;	K07819|6.9335e-89|lgi:LOTGIDRAFT_228644|K07819 beta-1,3-galactosyltransferase 1 [EC:2.4.1.-] | (RefSeq) hypothetical protein	[G]	Carbohydrate transport and metabolism	Beta-1,3-galactosyltransferase 1 {ECO:0000313|EMBL:EKC18136.1} OS=Crassostrea gigas (Pacific oyster) PE=4 SV=1	Beta-1,3-galactosyltransferase 1 [Crassostrea gigas]
EVM0014047.1	--	K15261|3.34165e-65|cmy:102931446|K15261 poly [ADP-ribose] polymerase 10/14/15 [EC:2.4.2.30] | (RefSeq) poly [ADP-ribose] polymerase 14-like	--	--	Poly [ADP-ribose] polymerase 14 {ECO:0000313|EMBL:EKC39322.1} OS=Crassostrea gigas (Pacific oyster) PE=4 SV=1	Poly [ADP-ribose] polymerase 14 [Crassostrea gigas]
EVM0027328.1	--	--	--	--	GTPase IMAP family member 4 {ECO:0000313|EMBL:EKC30392.1} OS=Crassostrea gigas (Pacific oyster) PE=4 SV=1	GTPase IMAP family member 4 [Crassostrea gigas]
EVM0010831.1	Cellular Component: membrane (GO:0016020);; Molecular Function: metal ion binding (GO:0046872);;	--	[PQ]	--	NADPH oxidase 5 {ECO:0000313|EMBL:EKC40534.1} OS=Crassostrea gigas (Pacific oyster) PE=4 SV=1	NADPH oxidase 5 [Crassostrea gigas]
EVM0025184.1	Molecular Function: binding (GO:0005488);;	--	--	--	WGS project CAEQ00000000 data, annotated contig 1401 {ECO:0000313|EMBL:CCD12587.1} OS=Trypanosoma congolense (strain IL3000) PE=4 SV=1	PREDICTED: putative cell agglutination protein 1742.01-like [Saccoglossus kowalevskii]
EVM0035415.1	--	--	--	--	Uncharacterized protein {ECO:0000313|EnsemblMetazoa:PAC:15699923} OS=Amphimedon queenslandica (Sponge) PE=4 SV=1	PREDICTED: uncharacterized protein LOC762421 [Strongylocentrotus purpuratus]
EVM0008756.1	--	--	--	--	Sialic acid binding lectin {ECO:0000313|EMBL:AFA36089.1} OS=Solen grandis (grand razor shell) PE=2 SV=1	sialic acid binding lectin [Solen grandis]
EVM0037276.1	--	--	--	--	Uncharacterized protein {ECO:0000313|EMBL:ESO98062.1} (Fragment) OS=Lottia gigantea (Giant owl limpet) PE=4 SV=1	hypothetical protein LOTGIDRAFT_75779, partial [Lottia gigantea]
EVM0005067.1	Molecular Function: protein dimerization activity (GO:0046983);;	K09075|2.40748e-40|lgi:LOTGIDRAFT_133561|K09075 nescient helix-loop-helix protein | (RefSeq) hypothetical protein	[K]	Transcription	Uncharacterized protein {ECO:0000313|EMBL:ESO83335.1} OS=Lottia gigantea (Giant owl limpet) PE=4 SV=1	hypothetical protein LOTGIDRAFT_133561 [Lottia gigantea]
EVM0031895.1	--	--	--	--	Uncharacterized protein {ECO:0000313|EnsemblMetazoa:RPRC001259-PA} OS=Rhodnius prolixus (Triatomid bug) PE=4 SV=1	endonuclease-reverse transcriptase [Danaus plexippus]
EVM0002193.3	Biological Process: purine ribonucleoside monophosphate biosynthetic process (GO:0009168);; Molecular Function: deaminase activity (GO:0019239);;	K01490|0|lgi:LOTGIDRAFT_137775|K01490 AMP deaminase [EC:3.5.4.6] | (RefSeq) hypothetical protein	[F]	Nucleotide transport and metabolism	Uncharacterized protein {ECO:0000313|EMBL:ESP03173.1} OS=Lottia gigantea (Giant owl limpet) PE=4 SV=1	hypothetical protein LOTGIDRAFT_137775 [Lottia gigantea]
EVM0003826.1	--	--	[R]	General function prediction only	Uncharacterized protein {ECO:0000313|EMBL:ESP00659.1} OS=Lottia gigantea (Giant owl limpet) PE=4 SV=1	PREDICTED: TM2 domain-containing protein CG10795-like [Aplysia californica]
EVM0028142.1	Molecular Function: GTP binding (GO:0005525);; Biological Process: small GTPase mediated signal transduction (GO:0007264);; Biological Process: protein transport (GO:0015031);; Molecular Function: hydrolase activity (GO:0016787);;	K07930|5.05892e-109|lgi:LOTGIDRAFT_158479|K07930 Ras-related protein Rab-43 | (RefSeq) hypothetical protein	[TU]	--	Uncharacterized protein {ECO:0000313|EMBL:ESO99395.1} OS=Lottia gigantea (Giant owl limpet) PE=3 SV=1	PREDICTED: ras-related protein Rab-43-like [Aplysia californica]
EVM0032178.1	--	--	[TW]	--	Chromosome undetermined scaffold_122, whole genome shotgun sequence {ECO:0000313|EMBL:CAK61044.1} OS=Paramecium tetraurelia PE=4 SV=1	hypothetical protein TTHERM_00096720 [Tetrahymena thermophila]
EVM0020304.1	--	--	--	--	Uncharacterized protein {ECO:0000313|EMBL:EKC38213.1} OS=Crassostrea gigas (Pacific oyster) PE=4 SV=1	hypothetical protein CGI_10025708 [Crassostrea gigas]
EVM0014408.1	--	--	[R]	General function prediction only	Uncharacterized protein {ECO:0000313|EMBL:ELT95788.1, ECO:0000313|EnsemblMetazoa:CapteP221044} OS=Capitella teleta (Polychaete worm) PE=4 SV=1	hypothetical protein CAPTEDRAFT_221044 [Capitella teleta]
EVM0013424.1	--	K04608|5.16133e-13|mze:101473297|K04608 metabotropic glutamate receptor 6/7/8 | (RefSeq) metabotropic glutamate receptor 6-like	[PT]	--	Metabotropic glutamate receptor 7 {ECO:0000313|EMBL:EKC21258.1} OS=Crassostrea gigas (Pacific oyster) PE=4 SV=1	Metabotropic glutamate receptor 7 [Crassostrea gigas]
EVM0002647.2	Molecular Function: transferase activity (GO:0016740);;	K13712|1.93965e-78|dre:100149843|K13712 phosphatidylinositol-4-phosphate 5-kinase-like protein 1 [EC:2.7.1.68] | (RefSeq) pip5kl1, si:dkey-205l20.4; phosphatidylinositol-4-phosphate 5-kinase-like 1	[T]	Signal transduction mechanisms	Phosphatidylinositol-4-phosphate 5-kinase-like protein 1 {ECO:0000313|EMBL:EKC24165.1} OS=Crassostrea gigas (Pacific oyster) PE=4 SV=1	PREDICTED: phosphatidylinositol 4-phosphate 5-kinase-like protein 1-like [Aplysia californica]
EVM0034220.1	--	--	--	--	Class B secretin-like G-protein coupled receptor GPRmth5, putative {ECO:0000313|EMBL:EEB14446.1} OS=Pediculus humanus subsp. corporis (Body louse) PE=4 SV=1	class B secretin-like G-protein coupled receptor GPRmth5, putative [Pediculus humanus corporis]
EVM0027005.1	--	--	--	--	Erythrocyte membrane protein 3, putative {ECO:0000313|EMBL:EDP36850.1} OS=Brugia malayi (Filarial nematode worm) PE=4 SV=1	erythrocyte membrane protein 3 [Brugia malayi]
EVM0038832.1	--	--	[S]	Function unknown	Putative uncharacterized protein {ECO:0000313|EMBL:EEN65484.1} OS=Branchiostoma floridae (Florida lancelet) PE=4 SV=1	hypothetical protein BRAFLDRAFT_93450 [Branchiostoma floridae]
EVM0009847.1	--	--	--	--	IMPACT-like protein {ECO:0000313|EMBL:EKC35476.1} OS=Crassostrea gigas (Pacific oyster) PE=4 SV=1	IMPACT-like protein [Crassostrea gigas]
EVM0015726.1	--	--	--	--	Tripartite motif-containing protein 56 {ECO:0000313|EMBL:EKC28661.1} OS=Crassostrea gigas (Pacific oyster) PE=4 SV=1	Tripartite motif-containing protein 56 [Crassostrea gigas]
EVM0000466.1	--	--	--	--	Uncharacterized protein {ECO:0000313|EMBL:EKC21350.1} OS=Crassostrea gigas (Pacific oyster) PE=4 SV=1	hypothetical protein CGI_10004069 [Crassostrea gigas]
EVM0016461.1	--	--	--	--	GA22425 {ECO:0000313|EMBL:EDY71641.1} OS=Drosophila pseudoobscura pseudoobscura (Fruit fly) PE=4 SV=1	GA22425 [Drosophila pseudoobscura pseudoobscura]
EVM0015244.1	--	--	--	--	Predicted protein {ECO:0000313|EMBL:EDO47955.1} OS=Nematostella vectensis (Starlet sea anemone) PE=4 SV=1	predicted protein [Nematostella vectensis]
EVM0018833.1	--	--	--	--	Uncharacterized protein {ECO:0000313|EMBL:EKC27797.1} OS=Crassostrea gigas (Pacific oyster) PE=4 SV=1	hypothetical protein CGI_10001796 [Crassostrea gigas]
EVM0032942.1	--	--	--	--	Putative uncharacterized protein {ECO:0000313|EMBL:EEN67843.1} OS=Branchiostoma floridae (Florida lancelet) PE=4 SV=1	hypothetical protein BRAFLDRAFT_83142 [Branchiostoma floridae]
EVM0034196.1	--	K17495|2.66706e-150|aqu:100640167|K17495 CUB and sushi domain-containing protein | (RefSeq) sushi, von Willebrand factor type A, EGF and pentraxin domain-containing protein 1-like	[TV]	--	Uncharacterized protein {ECO:0000313|EnsemblMetazoa:PAC:15716323} OS=Amphimedon queenslandica (Sponge) PE=4 SV=1	PREDICTED: sushi, von Willebrand factor type A, EGF and pentraxin domain-containing protein 1-like [Amphimedon queenslandica]
EVM0011472.1	--	K08332|1.75967e-125|lgi:LOTGIDRAFT_129957|K08332 vacuolar protein 8 | (RefSeq) hypothetical protein	[U]	Intracellular trafficking, secretion, and vesicular transport	Vacuolar protein 8 {ECO:0000313|EMBL:EKC25039.1} OS=Crassostrea gigas (Pacific oyster) PE=4 SV=1	Vacuolar protein 8 [Crassostrea gigas]
EVM0009711.1	--	--	--	--	Uncharacterized protein {ECO:0000313|EMBL:ESO82076.1} OS=Lottia gigantea (Giant owl limpet) PE=4 SV=1	hypothetical protein LOTGIDRAFT_170350 [Lottia gigantea]
EVM0030760.1	Molecular Function: polypeptide N-acetylgalactosaminyltransferase activity (GO:0004653);; Biological Process: oligosaccharide biosynthetic process (GO:0009312);;	K00710|1.13381e-167|lgi:LOTGIDRAFT_63331|K00710 polypeptide N-acetylgalactosaminyltransferase [EC:2.4.1.41] | (RefSeq) hypothetical protein	[O]	Posttranslational modification, protein turnover, chaperones	Uncharacterized protein {ECO:0000313|EMBL:ESO92655.1} (Fragment) OS=Lottia gigantea (Giant owl limpet) PE=4 SV=1	PREDICTED: polypeptide N-acetylgalactosaminyltransferase 5-like [Aplysia californica]
EVM0016756.1	--	--	[R]	General function prediction only	Uncharacterized protein {ECO:0000313|EnsemblMetazoa:SPU_010879-tr} OS=Strongylocentrotus purpuratus (Purple sea urchin) PE=4 SV=1	PREDICTED: uncharacterized protein LOC100889275 [Strongylocentrotus purpuratus]
EVM0028992.1	Molecular Function: G protein-coupled receptor activity (GO:0004930);; Molecular Function: binding (GO:0005488);; Cellular Component: plasma membrane (GO:0005886);; Biological Process: neuropeptide signaling pathway (GO:0007218);; Cellular Component: integral component of membrane (GO:0016021);;	--	[T]	Signal transduction mechanisms	Uncharacterized protein {ECO:0000313|EMBL:ESO98567.1} OS=Lottia gigantea (Giant owl limpet) PE=4 SV=1	hypothetical protein LOTGIDRAFT_142706 [Lottia gigantea]
EVM0016924.1	Biological Process: biosynthetic process (GO:0009058);; Biological Process: cellular metabolic process (GO:0044237);; Biological Process: small molecule metabolic process (GO:0044281);;	K01930|1.34075e-112|bfo:BRAFLDRAFT_128960|K01930 folylpolyglutamate synthase [EC:6.3.2.17] | (RefSeq) hypothetical protein	[H]	Coenzyme transport and metabolism	Folylpolyglutamate synthase {ECO:0000256|PIRNR:PIRNR038895} OS=Crassostrea gigas (Pacific oyster) PE=3 SV=1	Folylpolyglutamate synthase, mitochondrial [Crassostrea gigas]
EVM0038187.1	--	--	[S]	Function unknown	Beta-(1,2)-xylosyltransferase {ECO:0000313|EMBL:EKC28135.1} OS=Crassostrea gigas (Pacific oyster) PE=4 SV=1	Beta-(1,2)-xylosyltransferase [Crassostrea gigas]
EVM0015118.2	--	--	[R]	General function prediction only	Leucine-rich repeat and immunoglobulin-like domain-containing nogo receptor-interacting protein 2 {ECO:0000313|EMBL:EKC42352.1} OS=Crassostrea gigas (Pacific oyster) PE=4 SV=1	Leucine-rich repeat and immunoglobulin-like domain-containing nogo receptor-interacting protein 2 [Crassostrea gigas]
EVM0008090.1	--	--	--	--	Uncharacterized protein {ECO:0000313|EMBL:EKC27688.1} OS=Crassostrea gigas (Pacific oyster) PE=4 SV=1	hypothetical protein CGI_10013842 [Crassostrea gigas]
EVM0005868.1	--	--	--	--	Uncharacterized protein {ECO:0000313|EnsemblMetazoa:PAC:15725692} OS=Amphimedon queenslandica (Sponge) PE=4 SV=1	--
EVM0020941.1	Molecular Function: structural molecule activity (GO:0005198);; Biological Process: cell adhesion (GO:0007155);; Cellular Component: flotillin complex (GO:0016600);; Biological Process: melanotic encapsulation of foreign target (GO:0035011);;	K07192|0|hro:HELRODRAFT_185339|K07192 flotillin | (RefSeq) hypothetical protein	[UZ]	--	Uncharacterized protein {ECO:0000313|EMBL:ELU07072.1, ECO:0000313|EnsemblMetazoa:CapteP182829} OS=Capitella teleta (Polychaete worm) PE=4 SV=1	PREDICTED: flotillin-2-like [Aplysia californica]
EVM0006506.1	Biological Process: mRNA splicing, via spliceosome (GO:0000398);; Cellular Component: spliceosomal complex (GO:0005681);; Molecular Function: U6 snRNA binding (GO:0017070);; Molecular Function: U5 snRNA binding (GO:0030623);;	K12856|0|myd:102760176|K12856 pre-mRNA-processing factor 8 | (RefSeq) PRPF8; pre-mRNA processing factor 8	[A]	RNA processing and modification	Uncharacterized protein {ECO:0000313|EMBL:ESO91589.1} OS=Lottia gigantea (Giant owl limpet) PE=4 SV=1	hypothetical protein LOTGIDRAFT_217351 [Lottia gigantea]
EVM0037746.1	--	--	--	--	Uncharacterized protein {ECO:0000313|EMBL:ESO91132.1} (Fragment) OS=Lottia gigantea (Giant owl limpet) PE=4 SV=1	hypothetical protein LOTGIDRAFT_105468, partial [Lottia gigantea]
EVM0008603.1	Molecular Function: protein kinase activity (GO:0004672);; Biological Process: cellular process (GO:0009987);;	--	[T]	Signal transduction mechanisms	Fibroblast growth factor receptor 2 {ECO:0000313|EMBL:EKC36126.1} OS=Crassostrea gigas (Pacific oyster) PE=4 SV=1	Fibroblast growth factor receptor 2 [Crassostrea gigas]
EVM0011981.1	--	--	--	--	Uncharacterized protein {ECO:0000313|EnsemblMetazoa:ACYPI005905-PA} OS=Acyrthosiphon pisum (Pea aphid) PE=4 SV=1	hypothetical protein CGI_10019678 [Crassostrea gigas]
EVM0035148.1	--	--	--	--	Uncharacterized protein {ECO:0000313|EMBL:EKC37129.1} OS=Crassostrea gigas (Pacific oyster) PE=4 SV=1	hypothetical protein CGI_10028360 [Crassostrea gigas]
EVM0026345.1	--	--	[L]	Replication, recombination and repair	Uncharacterized protein {ECO:0000313|EMBL:ESO98811.1} OS=Lottia gigantea (Giant owl limpet) PE=4 SV=1	PREDICTED: NFX1-type zinc finger-containing protein 1-like [Saccoglossus kowalevskii]
EVM0005173.1	--	--	[R]	General function prediction only	Uncharacterized protein {ECO:0000313|EnsemblMetazoa:SPU_027105-tr} OS=Strongylocentrotus purpuratus (Purple sea urchin) PE=4 SV=1	Hypothetical protein CBG24106 [Caenorhabditis briggsae]
EVM0013471.1	Molecular Function: hydrolase activity (GO:0016787);; Molecular Function: ion binding (GO:0043167);; Molecular Function: organic cyclic compound binding (GO:0097159);; Molecular Function: heterocyclic compound binding (GO:1901363);;	--	[O]	Posttranslational modification, protein turnover, chaperones	Tripartite motif-containing protein 2 {ECO:0000313|EMBL:EKC35381.1} OS=Crassostrea gigas (Pacific oyster) PE=4 SV=1	PREDICTED: tripartite motif-containing protein 2-like [Aplysia californica]
EVM0014311.1	--	--	[O]	Posttranslational modification, protein turnover, chaperones	Uncharacterized protein {ECO:0000313|EMBL:EKC17327.1} OS=Crassostrea gigas (Pacific oyster) PE=4 SV=1	hypothetical protein CGI_10001115 [Crassostrea gigas]
EVM0009950.1	--	K12178|0|lgi:LOTGIDRAFT_203414|K12178 COP9 signalosome complex subunit 4 | (RefSeq) hypothetical protein	[OT]	--	COP9 signalosome complex subunit 4 {ECO:0000313|EMBL:EKC38149.1} OS=Crassostrea gigas (Pacific oyster) PE=4 SV=1	COP9 signalosome complex subunit 4 [Crassostrea gigas]
EVM0004039.1	Biological Process: negative regulation of biosynthetic process (GO:0009890);;	--	--	--	Uncharacterized protein {ECO:0000313|EMBL:ESO90063.1} OS=Lottia gigantea (Giant owl limpet) PE=4 SV=1	hypothetical protein LOTGIDRAFT_192160 [Lottia gigantea]
EVM0025430.1	--	--	--	--	Uncharacterized protein {ECO:0000313|EMBL:ELT87513.1, ECO:0000313|EnsemblMetazoa:CapteP190460} OS=Capitella teleta (Polychaete worm) PE=4 SV=1	hypothetical protein CAPTEDRAFT_190460 [Capitella teleta]
EVM0013035.1	--	K20408|9.84583e-137|bfo:BRAFLDRAFT_60509|K20408 WD repeat-containing protein 24 | (RefSeq) hypothetical protein	[S]	Function unknown	Uncharacterized protein {ECO:0000313|EMBL:ELT99584.1, ECO:0000313|EnsemblMetazoa:CapteP201741} OS=Capitella teleta (Polychaete worm) PE=4 SV=1	hypothetical protein CAPTEDRAFT_201741 [Capitella teleta]
EVM0035165.1	--	K08106|3.12085e-47|lgi:LOTGIDRAFT_214000|K08106 N-acetylgalactosamine 4-sulfate 6-O-sulfotransferase [EC:2.8.2.33] | (RefSeq) hypothetical protein	--	--	Uncharacterized protein {ECO:0000313|EMBL:ESO98385.1} OS=Lottia gigantea (Giant owl limpet) PE=4 SV=1	PREDICTED: carbohydrate sulfotransferase 15-like [Aplysia californica]
EVM0036302.1	--	--	--	--	Uncharacterized protein {ECO:0000313|EMBL:EKC19210.1} OS=Crassostrea gigas (Pacific oyster) PE=4 SV=1	hypothetical protein CGI_10009329 [Crassostrea gigas]
EVM0017663.1	--	--	--	--	Uncharacterized protein {ECO:0000313|EnsemblMetazoa:RPRC012926-PA} OS=Rhodnius prolixus (Triatomid bug) PE=4 SV=1	--
EVM0036590.1	--	--	--	--	Uncharacterized protein {ECO:0000313|EMBL:EKC27796.1} OS=Crassostrea gigas (Pacific oyster) PE=4 SV=1	hypothetical protein CGI_10012305 [Crassostrea gigas]
EVM0001135.1	Molecular Function: calmodulin-dependent protein kinase activity (GO:0004683);; Molecular Function: calmodulin binding (GO:0005516);; Molecular Function: ATP binding (GO:0005524);; Biological Process: protein phosphorylation (GO:0006468);;	K04515|0|lgi:LOTGIDRAFT_106573|K04515 calcium/calmodulin-dependent protein kinase (CaM kinase) II [EC:2.7.11.17] | (RefSeq) hypothetical protein	[T]	Signal transduction mechanisms	Calcium/calmodulin-dependent protein kinase type II delta chain {ECO:0000313|EMBL:EKC29682.1} OS=Crassostrea gigas (Pacific oyster) PE=4 SV=1	Calcium/calmodulin-dependent protein kinase type II delta chain [Crassostrea gigas]
EVM0007956.1	--	--	[TU]	--	WD repeat and FYVE domain-containing protein 3 {ECO:0000313|EMBL:EKC43200.1} OS=Crassostrea gigas (Pacific oyster) PE=4 SV=1	PREDICTED: WD repeat and FYVE domain-containing protein 3-like isoform X2 [Aplysia californica]
EVM0037547.1	--	K10482|3.5614e-45|lgi:LOTGIDRAFT_105982|K10482 BTB/POZ domain-containing protein 10 | (RefSeq) hypothetical protein	[R]	General function prediction only	BTB/POZ domain-containing protein 10 {ECO:0000313|EMBL:EKC35784.1} OS=Crassostrea gigas (Pacific oyster) PE=4 SV=1	BTB/POZ domain-containing protein 10 [Crassostrea gigas]
EVM0035726.2	--	--	[M]	Cell wall/membrane/envelope biogenesis	Phospholipid scramblase 2 {ECO:0000313|EMBL:EKC20384.1} (Fragment) OS=Crassostrea gigas (Pacific oyster) PE=4 SV=1	Phospholipid scramblase 2, partial [Crassostrea gigas]
EVM0006788.1	Molecular Function: ATP binding (GO:0005524);; Biological Process: ATP synthesis coupled proton transport (GO:0015986);; Biological Process: ATP hydrolysis coupled proton transport (GO:0015991);; Cellular Component: proton-transporting ATP synthase complex, catalytic core F(1) (GO:0045261);; Molecular Function: proton-transporting ATP synthase activity, rotational mechanism (GO:0046933);; Molecul…	K02132|0|lgi:LOTGIDRAFT_206617|K02132 F-type H+-transporting ATPase subunit alpha | (RefSeq) hypothetical protein	[C]	Energy production and conversion	ATP synthase subunit alpha {ECO:0000256|RuleBase:RU003551} OS=Pinctada fucata (Pearl oyster) PE=2 SV=1	mitochondrial H+ ATPase a subunit [Pinctada fucata]
EVM0010272.1	--	--	--	--	Uncharacterized protein {ECO:0000313|EMBL:EKC41418.1} OS=Crassostrea gigas (Pacific oyster) PE=4 SV=1	hypothetical protein CGI_10025695 [Crassostrea gigas]
EVM0032222.1	Molecular Function: catalytic activity (GO:0003824);;	--	[I]	Lipid transport and metabolism	Putative uncharacterized protein {ECO:0000313|EMBL:EEN55696.1} (Fragment) OS=Branchiostoma floridae (Florida lancelet) PE=4 SV=1	PREDICTED: uncharacterized protein LOC101859645 [Aplysia californica]
EVM0032793.1	--	K02263|1.08006e-40|tca:655374|K02263 cytochrome c oxidase subunit 4 | (RefSeq) Cox4; cytochrome c oxidase subunit IV	[C]	Energy production and conversion	Cytochrome c oxidase subunit IV {ECO:0000313|EMBL:AAA74396.1} OS=Urechis caupo (Innkeeper worm) PE=2 SV=1	cytochrome c oxidase subunit IV [Urechis caupo]
EVM0010846.1	Molecular Function: nucleotide binding (GO:0000166);; Biological Process: translation (GO:0006412);; Cellular Component: membrane (GO:0016020);; Molecular Function: hydrolase activity (GO:0016787);; Cellular Component: mitochondrial part (GO:0044429);;	--	[J]	Translation, ribosomal structure and biogenesis	Translation factor GUF1 homolog, mitochondrial {ECO:0000256|HAMAP-Rule:MF_03137} OS=Lottia gigantea (Giant owl limpet) PE=3 SV=1	PREDICTED: translation factor GUF1, mitochondrial-like [Aplysia californica]
EVM0010751.3	--	--	[R]	General function prediction only	Ankyrin repeat domain-containing protein 53 {ECO:0000313|EMBL:EKC30633.1} OS=Crassostrea gigas (Pacific oyster) PE=4 SV=1	Ankyrin repeat domain-containing protein 53 [Crassostrea gigas]
EVM0017270.1	--	K05175|9.20462e-125|lgi:LOTGIDRAFT_138508|K05175 gamma-aminobutyric acid receptor subunit alpha | (RefSeq) hypothetical protein	[T]	Signal transduction mechanisms	Uncharacterized protein {ECO:0000313|EMBL:ESP02385.1} (Fragment) OS=Lottia gigantea (Giant owl limpet) PE=3 SV=1	hypothetical protein LOTGIDRAFT_138508, partial [Lottia gigantea]
EVM0032532.1	--	--	--	--	Putative uncharacterized protein {ECO:0000313|EMBL:EEN61547.1} OS=Branchiostoma floridae (Florida lancelet) PE=4 SV=1	hypothetical protein BRAFLDRAFT_104104 [Branchiostoma floridae]
EVM0002714.1	Biological Process: cell communication (GO:0007154);; Molecular Function: phosphatidylinositol binding (GO:0035091);;	K17917|0|lgi:LOTGIDRAFT_162699|K17917 sorting nexin-1/2 | (RefSeq) hypothetical protein	[U]	Intracellular trafficking, secretion, and vesicular transport	Sorting nexin-2 {ECO:0000313|EMBL:EKC30548.1} OS=Crassostrea gigas (Pacific oyster) PE=4 SV=1	Sorting nexin-2 [Crassostrea gigas]
EVM0037375.2	--	--	--	--	Uncharacterized protein {ECO:0000313|EMBL:EKC34273.1} OS=Crassostrea gigas (Pacific oyster) PE=4 SV=1	PREDICTED: uncharacterized protein LOC101853781 isoform X1 [Aplysia californica]
EVM0035603.1	--	--	--	--	Uncharacterized protein {ECO:0000313|EMBL:EKC22414.1} OS=Crassostrea gigas (Pacific oyster) PE=4 SV=1	hypothetical protein CGI_10002332 [Crassostrea gigas]
EVM0021708.1	--	K19501|0|lgi:LOTGIDRAFT_234280|K19501 anoctamin-7 | (RefSeq) hypothetical protein	[S]	Function unknown	Anoctamin {ECO:0000256|RuleBase:RU280814} OS=Lottia gigantea (Giant owl limpet) PE=3 SV=1	hypothetical protein LOTGIDRAFT_234280 [Lottia gigantea]
EVM0014913.1	Molecular Function: protein kinase activity (GO:0004672);; Biological Process: phosphorylation (GO:0016310);;	--	[T]	Signal transduction mechanisms	IKK-like protein {ECO:0000313|EMBL:AAX56336.1} OS=Pinctada fucata (Pearl oyster) PE=2 SV=1	ikk-like protein [Pinctada fucata]
EVM0003711.1	--	K16822|3.48191e-120|lgi:LOTGIDRAFT_127244|K16822 FERM domain-containing protein 6 | (RefSeq) hypothetical protein	[T]	Signal transduction mechanisms	Uncharacterized protein {ECO:0000313|EMBL:ESO87708.1} OS=Lottia gigantea (Giant owl limpet) PE=4 SV=1	PREDICTED: mediator of RNA polymerase II transcription subunit 15a-like isoform X1 [Aplysia californica]
EVM0029999.1	--	K04710|1.92361e-58|apla:101790332|K04710 ceramide synthetase [EC:2.3.1.24] | (RefSeq) ceramide synthase 2	[U]	Intracellular trafficking, secretion, and vesicular transport	Putative schlank {ECO:0000313|EMBL:JAA58318.1} OS=Rhipicephalus pulchellus PE=2 SV=1	PREDICTED: ceramide synthase 2-like [Aplysia californica]
EVM0037802.1	--	K08175|3.97363e-77|lgi:LOTGIDRAFT_171033|K08175 MFS transporter, FHS family, Na+ dependent glucose transporter 1 | (RefSeq) hypothetical protein	--	--	Uncharacterized protein {ECO:0000313|EMBL:ESP04194.1} OS=Lottia gigantea (Giant owl limpet) PE=4 SV=1	hypothetical protein LOTGIDRAFT_171033 [Lottia gigantea]
EVM0020849.1	--	--	--	--	Uncharacterized protein {ECO:0000313|EMBL:ESO90541.1} OS=Lottia gigantea (Giant owl limpet) PE=4 SV=1	hypothetical protein LOTGIDRAFT_164129 [Lottia gigantea]
EVM0000361.1	--	--	--	--	Putative C1q domain containing protein MgC1q75 {ECO:0000313|EMBL:CBX41724.1} OS=Mytilus galloprovincialis (Mediterranean mussel) PE=2 SV=1	putative C1q domain containing protein MgC1q75 [Mytilus galloprovincialis]
EVM0014911.1	--	--	--	--	Uncharacterized protein {ECO:0000313|EnsemblMetazoa:SPU_021300-tr} OS=Strongylocentrotus purpuratus (Purple sea urchin) PE=4 SV=1	PREDICTED: uncharacterized protein LOC103312941 [Tribolium castaneum]
EVM0011056.1	--	--	[S]	Function unknown	Uncharacterized protein {ECO:0000313|EMBL:ESO83320.1} OS=Lottia gigantea (Giant owl limpet) PE=4 SV=1	hypothetical protein LOTGIDRAFT_169342 [Lottia gigantea]
EVM0021000.3	--	--	--	--	Putative uncharacterized protein {ECO:0000313|EMBL:EEN61129.1} OS=Branchiostoma floridae (Florida lancelet) PE=4 SV=1	hypothetical protein BRAFLDRAFT_84207 [Branchiostoma floridae]
EVM0004894.1	--	--	--	--	Uncharacterized protein {ECO:0000313|EMBL:EKC32096.1} OS=Crassostrea gigas (Pacific oyster) PE=4 SV=1	hypothetical protein CGI_10025184 [Crassostrea gigas]
EVM0034024.1	--	--	[T]	Signal transduction mechanisms	Neuronal acetylcholine receptor subunit alpha-3 {ECO:0000313|EMBL:EKC27141.1} OS=Crassostrea gigas (Pacific oyster) PE=3 SV=1	Neuronal acetylcholine receptor subunit alpha-3 [Crassostrea gigas]
EVM0030257.1	Molecular Function: protein dimerization activity (GO:0046983);;	K09075|2.5139e-40|lgi:LOTGIDRAFT_133561|K09075 nescient helix-loop-helix protein | (RefSeq) hypothetical protein	[K]	Transcription	Uncharacterized protein {ECO:0000313|EMBL:ESO83335.1} OS=Lottia gigantea (Giant owl limpet) PE=4 SV=1	hypothetical protein LOTGIDRAFT_133561 [Lottia gigantea]
EVM0010050.1	--	--	--	--	Uncharacterized protein {ECO:0000313|EMBL:ELU14420.1, ECO:0000313|EnsemblMetazoa:CapteP127473} OS=Capitella teleta (Polychaete worm) PE=4 SV=1	hypothetical protein CAPTEDRAFT_127473 [Capitella teleta]
EVM0008892.1	--	--	[M]	Cell wall/membrane/envelope biogenesis	Uncharacterized protein {ECO:0000313|EMBL:EKC23456.1} OS=Crassostrea gigas (Pacific oyster) PE=4 SV=1	hypothetical protein CGI_10013901 [Crassostrea gigas]
EVM0001477.1	--	K11997|4.06131e-16|phi:102103901|K11997 tripartite motif-containing protein 2/3 | (RefSeq) TRIM2; tripartite motif containing 2	[O]	Posttranslational modification, protein turnover, chaperones	Tripartite motif-containing protein 3 {ECO:0000313|EMBL:EKC30864.1} OS=Crassostrea gigas (Pacific oyster) PE=4 SV=1	Tripartite motif-containing protein 3 [Crassostrea gigas]
EVM0034773.1	Biological Process: biological_process (GO:0044699);;	--	--	--	Uncharacterized protein {ECO:0000313|EnsemblMetazoa:PPA03185} OS=Pristionchus pacificus (Parasitic nematode) PE=4 SV=1	hypothetical protein Tcan_13746 [Toxocara canis]
EVM0012972.1	--	--	--	--	Predicted protein {ECO:0000313|EMBL:EDO39803.1} OS=Nematostella vectensis (Starlet sea anemone) PE=4 SV=1	predicted protein [Nematostella vectensis]
EVM0001257.1	Cellular Component: integral component of membrane (GO:0016021);;	K17086|0|lgi:LOTGIDRAFT_211611|K17086 transmembrane 9 superfamily member 2/4 | (RefSeq) hypothetical protein	[U]	Intracellular trafficking, secretion, and vesicular transport	Transmembrane 9 superfamily member 2 {ECO:0000313|EMBL:EKC19632.1} OS=Crassostrea gigas (Pacific oyster) PE=4 SV=1	Transmembrane 9 superfamily member 2 [Crassostrea gigas]
EVM0002058.1	--	K08337|0|bfo:BRAFLDRAFT_79689|K08337 ubiquitin-like modifier-activating enzyme ATG7 | (RefSeq) hypothetical protein	[H]	Coenzyme transport and metabolism	Putative uncharacterized protein {ECO:0000313|EMBL:EEN56068.1} OS=Branchiostoma floridae (Florida lancelet) PE=4 SV=1	hypothetical protein BRAFLDRAFT_79689 [Branchiostoma floridae]
EVM0004060.1	Molecular Function: obsolete signal transducer activity (GO:0004871);; Biological Process: pattern specification process (GO:0007389);; Biological Process: axonogenesis (GO:0007409);; Cellular Component: membrane (GO:0016020);; Biological Process: Wnt signaling pathway (GO:0016055);; Biological Process: cell-cell adhesion (GO:0016337);; Biological Process: dendrite development (GO:0016358);; Biol…	K04600|8.46778e-20|dan:Dana_GF13772|K04600 cadherin EGF LAG seven-pass G-type receptor 1 | (RefSeq) GF13772 gene product from transcript GF13772-RA	[T]	Signal transduction mechanisms	GF13772 {ECO:0000313|EMBL:EDV38071.1} OS=Drosophila ananassae (Fruit fly) PE=4 SV=1	GF13772 [Drosophila ananassae]
EVM0027168.3	Molecular Function: transporter activity (GO:0005215);; Biological Process: multicellular organismal process (GO:0044707);; Biological Process: cellular process (GO:0044763);; Biological Process: positive regulation of growth (GO:0045927);;	K08202|0|lgi:LOTGIDRAFT_137203|K08202 MFS transporter, OCT family, solute carrier family 22 (organic cation transporter), member 4/5 | (RefSeq) hypothetical protein	[R]	General function prediction only	Uncharacterized protein {ECO:0000313|EMBL:ESP03604.1} (Fragment) OS=Lottia gigantea (Giant owl limpet) PE=4 SV=1	PREDICTED: organic cation transporter protein-like [Aplysia californica]
EVM0037712.1	--	--	[R]	General function prediction only	Putative uncharacterized protein {ECO:0000313|EMBL:EDV27326.1} OS=Trichoplax adhaerens (Trichoplax reptans) PE=4 SV=1	PREDICTED: methyltransferase-like protein 22 [Microplitis demolitor]
EVM0001065.2	--	--	[T]	Signal transduction mechanisms	Uncharacterized protein {ECO:0000313|EMBL:EKC35589.1} OS=Crassostrea gigas (Pacific oyster) PE=4 SV=1	hypothetical protein CGI_10015988 [Crassostrea gigas]
EVM0033419.1	--	K10597|0|rno:298652|K10597 ubiquitin conjugation factor E4 B [EC:2.3.2.27] | (RefSeq) Ube4b, ufd2a; ubiquitination factor E4B	[O]	Posttranslational modification, protein turnover, chaperones	Ubiquitin conjugation factor E4 B {ECO:0000313|EMBL:EKC35733.1} OS=Crassostrea gigas (Pacific oyster) PE=4 SV=1	Ubiquitin conjugation factor E4 B [Crassostrea gigas]
EVM0021737.1	--	K16458|1.05019e-11|hmg:101235049|K16458 centrosomal protein CEP104 | (RefSeq) centrosomal protein of 104 kDa-like	--	--	Uncharacterized protein {ECO:0000313|EMBL:ELU15299.1, ECO:0000313|EnsemblMetazoa:CapteP193779} OS=Capitella teleta (Polychaete worm) PE=4 SV=1	hypothetical protein CAPTEDRAFT_193779 [Capitella teleta]
EVM0019980.1	--	--	--	--	Protein APCDD1 {ECO:0000313|EMBL:EKC39318.1} OS=Crassostrea gigas (Pacific oyster) PE=4 SV=1	Protein APCDD1 [Crassostrea gigas]
EVM0030442.2	--	--	[T]	Signal transduction mechanisms	Uncharacterized protein {ECO:0000313|EMBL:ESO85655.1} OS=Lottia gigantea (Giant owl limpet) PE=4 SV=1	hypothetical protein LOTGIDRAFT_210857 [Lottia gigantea]
EVM0006159.1	Cellular Component: spindle pole (GO:0000922);; Molecular Function: calmodulin-dependent protein kinase activity (GO:0004683);; Molecular Function: calcium ion binding (GO:0005509);; Biological Process: detection of calcium ion (GO:0005513);; Molecular Function: calmodulin binding (GO:0005516);; Molecular Function: ATP binding (GO:0005524);; Cellular Component: centriole (GO:0005814);; Cellular C…	K02183|2.29629e-81|gga:396523|K02183 calmodulin | (RefSeq) CALM1; calmodulin 1 (phosphorylase kinase, delta)	[T]	Signal transduction mechanisms	Predicted protein {ECO:0000313|EMBL:EDQ86096.1} OS=Monosiga brevicollis (Choanoflagellate) PE=4 SV=1	hypothetical protein [Monosiga brevicollis MX1]
EVM0013369.1	--	--	--	--	Uncharacterized protein {ECO:0000313|EMBL:EKC19791.1} OS=Crassostrea gigas (Pacific oyster) PE=4 SV=1	hypothetical protein CGI_10007675 [Crassostrea gigas]
EVM0032216.1	--	--	--	--	Uncharacterized protein {ECO:0000313|EMBL:ESO85072.1} (Fragment) OS=Lottia gigantea (Giant owl limpet) PE=4 SV=1	PREDICTED: protein FAM92A1-like [Aplysia californica]
EVM0009552.1	--	--	--	--	Putative uncharacterized protein {ECO:0000313|EMBL:ACU33972.1} OS=Crassostrea angulata PE=2 SV=1	hypothetical protein [Crassostrea angulata]
EVM0031865.1	--	K20820|6.85715e-61|lgi:LOTGIDRAFT_86499|K20820 BLOC-1 related complex subunit 6 | (RefSeq) hypothetical protein	[S]	Function unknown	Uncharacterized protein C17orf59-like protein {ECO:0000313|EMBL:EKC38994.1} OS=Crassostrea gigas (Pacific oyster) PE=4 SV=1	Uncharacterized protein C17orf59-like protein [Crassostrea gigas]
EVM0025280.1	Molecular Function: binding (GO:0005488);;	--	--	--	Putative uncharacterized protein {ECO:0000313|EMBL:AEO32622.1} (Fragment) OS=Amblyomma maculatum (Gulf Coast tick) PE=2 SV=1	PREDICTED: hypothetical protein LOC100636052 [Amphimedon queenslandica]
EVM0011030.1	--	K18208|1.53607e-108|bfo:BRAFLDRAFT_72357|K18208 renalase [EC:1.6.3.5] | (RefSeq) hypothetical protein	--	--	Putative uncharacterized protein {ECO:0000313|EMBL:EEN66429.1} OS=Branchiostoma floridae (Florida lancelet) PE=4 SV=1	hypothetical protein BRAFLDRAFT_72357 [Branchiostoma floridae]
EVM0033805.1	--	--	[WV]	--	Fibrillin-3 {ECO:0000313|EMBL:EKC20122.1} OS=Crassostrea gigas (Pacific oyster) PE=4 SV=1	Fibrillin-3 [Crassostrea gigas]
EVM0033228.1	Molecular Function: hydrolase activity (GO:0016787);;	K01181|2.3366e-93|lgi:LOTGIDRAFT_125701|K01181 endo-1,4-beta-xylanase [EC:3.2.1.8] | (RefSeq) hypothetical protein	--	--	Exoglucanase xynX {ECO:0000313|EMBL:EKC38981.1} OS=Crassostrea gigas (Pacific oyster) PE=4 SV=1	Exoglucanase xynX [Crassostrea gigas]
EVM0031483.1	Molecular Function: nucleic acid binding (GO:0003676);;	--	--	--	Uncharacterized protein {ECO:0000313|EnsemblMetazoa:PAC:15704339} OS=Amphimedon queenslandica (Sponge) PE=4 SV=1	PREDICTED: hypothetical protein LOC100639190 [Amphimedon queenslandica]
EVM0006418.1	--	--	[O]	Posttranslational modification, protein turnover, chaperones	Tripartite motif-containing protein 56 {ECO:0000313|EMBL:EKC23446.1} OS=Crassostrea gigas (Pacific oyster) PE=4 SV=1	Tripartite motif-containing protein 56 [Crassostrea gigas]
EVM0007063.1	--	--	--	--	Tripartite motif-containing protein 2 {ECO:0000313|EMBL:EKC42356.1} OS=Crassostrea gigas (Pacific oyster) PE=4 SV=1	Tripartite motif-containing protein 2 [Crassostrea gigas]
EVM0037696.1	--	K03946|3.13951e-37|bfo:BRAFLDRAFT_69652|K03946 NADH dehydrogenase (ubiquinone) 1 alpha subcomplex subunit 2 | (RefSeq) hypothetical protein	[C]	Energy production and conversion	NADH dehydrogenase [ubiquinone] 1 alpha subcomplex subunit {ECO:0000313|EMBL:EZA55808.1} OS=Cerapachys biroi (Ant) PE=4 SV=1	NADH dehydrogenase [ubiquinone] 1 alpha subcomplex subunit [Cerapachys biroi]
EVM0022336.1	Molecular Function: identical protein binding (GO:0042802);;	--	[S]	Function unknown	Golgi-associated PDZ and coiled-coil motif-containing protein {ECO:0000313|EMBL:EKC35000.1} OS=Crassostrea gigas (Pacific oyster) PE=4 SV=1	PREDICTED: golgi-associated PDZ and coiled-coil motif-containing protein-like [Aplysia californica]
EVM0018750.1	--	K10062|1.88547e-21|cfr:102510901|K10062 collectin sub-family member 12 | (RefSeq) COLEC12; collectin subfamily member 12	[TV]	--	Perlucin-like protein isoform C {ECO:0000313|EMBL:ACU83233.1} OS=Venerupis philippinarum (Japanese littleneck clam) PE=2 SV=1	perlucin-like protein isoform C [Ruditapes philippinarum]
EVM0000435.1	Molecular Function: nucleotide binding (GO:0000166);; Molecular Function: translation initiation factor activity (GO:0003743);; Cellular Component: eukaryotic translation initiation factor 3 complex (GO:0005852);; Biological Process: translational initiation (GO:0006413);;	K03248|2.22217e-45|lgi:LOTGIDRAFT_238461|K03248 translation initiation factor 3 subunit G | (RefSeq) hypothetical protein	[J]	Translation, ribosomal structure and biogenesis	Eukaryotic translation initiation factor 3 subunit G-A {ECO:0000313|EMBL:EKC19336.1} OS=Crassostrea gigas (Pacific oyster) PE=3 SV=1	Eukaryotic translation initiation factor 3 subunit G-A [Crassostrea gigas]
EVM0035813.1	--	K04946|0|lgi:LOTGIDRAFT_91366|K04946 potassium channel subfamily T member 1 | (RefSeq) hypothetical protein	[P]	Inorganic ion transport and metabolism	Potassium channel subfamily T member 1 {ECO:0000313|EMBL:EKC24758.1} OS=Crassostrea gigas (Pacific oyster) PE=4 SV=1	Potassium channel subfamily T member 1 [Crassostrea gigas]
EVM0020005.2	--	--	[T]	Signal transduction mechanisms	Dedicator of cytokinesis protein 6 {ECO:0000313|EMBL:EKC40136.1} OS=Crassostrea gigas (Pacific oyster) PE=4 SV=1	PREDICTED: dedicator of cytokinesis protein 7-like isoform X4 [Aplysia californica]
EVM0013214.1	Molecular Function: phosphoprotein phosphatase activity (GO:0004721);; Biological Process: protein dephosphorylation (GO:0006470);; Molecular Function: transferase activity (GO:0016740);;	K18024|4.64891e-26|phu:Phum_PHUM574190|K18024 tyrosine-protein phosphatase non-receptor type 12/18/22 [EC:3.1.3.48] | (RefSeq) protein tyrosine phosphatse n18, putative	[T]	Signal transduction mechanisms	Tyrosine-protein phosphatase non-receptor type 22 {ECO:0000313|EMBL:EKC32515.1} OS=Crassostrea gigas (Pacific oyster) PE=4 SV=1	Tyrosine-protein phosphatase non-receptor type 22 [Crassostrea gigas]
EVM0008225.1	--	--	--	--	Uncharacterized protein {ECO:0000313|EnsemblMetazoa:SPU_017813-tr} OS=Strongylocentrotus purpuratus (Purple sea urchin) PE=4 SV=1	PREDICTED: uncharacterized protein LOC102808349 [Saccoglossus kowalevskii]
EVM0026810.1	--	--	[O]	Posttranslational modification, protein turnover, chaperones	Tripartite motif-containing protein 2 {ECO:0000313|EMBL:EKC27020.1} OS=Crassostrea gigas (Pacific oyster) PE=4 SV=1	Tripartite motif-containing protein 2 [Crassostrea gigas]
EVM0024586.1	--	K10879|1.22729e-64|bta:789410|K10879 DNA-repair protein XRCC2 | (RefSeq) XRCC2; X-ray repair cross complementing 2	[L]	Replication, recombination and repair	Uncharacterized protein {ECO:0000313|EMBL:ELT88440.1, ECO:0000313|EnsemblMetazoa:CapteP151675} OS=Capitella teleta (Polychaete worm) PE=4 SV=1	hypothetical protein CAPTEDRAFT_151675 [Capitella teleta]
EVM0011882.1	Molecular Function: structural constituent of ribosome (GO:0003735);; Cellular Component: ribosome (GO:0005840);; Biological Process: translation (GO:0006412);;	K02883|4.4876e-59|hro:HELRODRAFT_156470|K02883 large subunit ribosomal protein L18e | (RefSeq) hypothetical protein	[J]	Translation, ribosomal structure and biogenesis	60S ribosomal protein L18 {ECO:0000256|RuleBase:RU000573} (Fragment) OS=Crassostrea gigas (Pacific oyster) PE=2 SV=1	ribosomal protein L18 [Crassostrea gigas]
EVM0031018.1	--	--	--	--	Uncharacterized protein {ECO:0000313|EMBL:EKC39066.1} OS=Crassostrea gigas (Pacific oyster) PE=4 SV=1	hypothetical protein CGI_10018546 [Crassostrea gigas]
EVM0003903.1	--	--	--	--	Filaggrin-2 {ECO:0000313|EMBL:CDG69712.1} (Fragment) OS=Hydra vulgaris (Hydra) PE=2 SV=1	PREDICTED: sialidase-like [Hydra vulgaris]
EVM0004514.1	Molecular Function: nucleoside-triphosphatase activity (GO:0017111);; Molecular Function: organic cyclic compound binding (GO:0097159);; Molecular Function: heterocyclic compound binding (GO:1901363);;	K05683|0|lgi:LOTGIDRAFT_128295|K05683 ATP-binding cassette, subfamily G (WHITE), member 5 (sterolin 1) | (RefSeq) hypothetical protein	[Q]	Secondary metabolites biosynthesis, transport and catabolism	ATP-binding cassette sub-family G member 5 {ECO:0000313|EMBL:EKC40938.1} OS=Crassostrea gigas (Pacific oyster) PE=3 SV=1	ATP-binding cassette sub-family G member 5 [Crassostrea gigas]
EVM0003147.1	Molecular Function: microtubule motor activity (GO:0003777);; Molecular Function: ATP binding (GO:0005524);; Biological Process: obsolete ATP catabolic process (GO:0006200);; Biological Process: microtubule-based movement (GO:0007018);; Molecular Function: ATPase activity (GO:0016887);; Cellular Component: dynein complex (GO:0030286);;	K10408|0|spu:581118|K10408 dynein heavy chain, axonemal | (RefSeq) dynein heavy chain 6, axonemal	[Z]	Cytoskeleton	Dynein heavy chain 6, axonemal {ECO:0000313|EMBL:EKC31674.1} OS=Crassostrea gigas (Pacific oyster) PE=4 SV=1	Dynein heavy chain 6, axonemal [Crassostrea gigas]
EVM0021908.1	--	--	[D]	Cell cycle control, cell division, chromosome partitioning	Kyphoscoliosis peptidase {ECO:0000313|EMBL:EKC29345.1} OS=Crassostrea gigas (Pacific oyster) PE=4 SV=1	PREDICTED: uncharacterized protein LOC101849090 [Aplysia californica]
EVM0007483.1	Molecular Function: catalytic activity (GO:0003824);;	--	--	--	Kinesin-like protein {ECO:0000256|RuleBase:RU000394} OS=Crassostrea gigas (Pacific oyster) PE=3 SV=1	Kinesin-like protein KIF16B [Crassostrea gigas]
EVM0027118.1	--	K03714|2.0217e-61|lgi:LOTGIDRAFT_153919|K03714 glycoprotein 2-beta-D-xylosyltransferase [EC:2.4.2.38] | (RefSeq) hypothetical protein	[S]	Function unknown	Beta-(1,2)-xylosyltransferase {ECO:0000313|EMBL:EKC28135.1} OS=Crassostrea gigas (Pacific oyster) PE=4 SV=1	Beta-(1,2)-xylosyltransferase [Crassostrea gigas]
EVM0011934.1	Molecular Function: hydrolase activity (GO:0016787);; Molecular Function: organic cyclic compound binding (GO:0097159);; Molecular Function: heterocyclic compound binding (GO:1901363);;	K12818|8.13898e-173|aqu:100632169|K12818 ATP-dependent RNA helicase DHX8/PRP22 [EC:3.6.4.13] | (RefSeq) putative uncharacterized protein At4g01020, chloroplastic	[A]	RNA processing and modification	Putative pre-mRNA-splicing factor ATP-dependent RNA helicase mog-5 {ECO:0000313|EMBL:EKC30444.1} OS=Crassostrea gigas (Pacific oyster) PE=4 SV=1	Putative pre-mRNA-splicing factor ATP-dependent RNA helicase mog-5 [Crassostrea gigas]
EVM0007665.1	Molecular Function: hydrolase activity (GO:0016787);;	K04398|1.10933e-60|bfo:BRAFLDRAFT_194931|K04398 caspase 8 [EC:3.4.22.61] | (RefSeq) hypothetical protein	[D]	Cell cycle control, cell division, chromosome partitioning	Caspase-8 {ECO:0000313|EMBL:ACH96578.1} OS=Tubifex tubifex (Sludge worm) PE=2 SV=1	caspase-8 [Tubifex tubifex]
EVM0000818.1	--	--	--	--	Putative uncharacterized protein {ECO:0000313|EMBL:EEN59620.1} OS=Branchiostoma floridae (Florida lancelet) PE=4 SV=1	hypothetical protein BRAFLDRAFT_126919 [Branchiostoma floridae]
EVM0021533.1	--	--	[S]	Function unknown	Otopetrin-1 {ECO:0000313|EMBL:EKC23197.1} OS=Crassostrea gigas (Pacific oyster) PE=4 SV=1	Otopetrin-1 [Crassostrea gigas]
EVM0019345.1	--	--	--	--	Uncharacterized protein {ECO:0000313|EMBL:EKC36721.1} OS=Crassostrea gigas (Pacific oyster) PE=4 SV=1	hypothetical protein CGI_10024951 [Crassostrea gigas]
EVM0003201.1	--	K04702|7.60646e-20|acs:100552285|K04702 proto-oncogene serine/threonine-protein kinase Pim-1 [EC:2.7.11.1] | (RefSeq) pim1; Pim-1 proto-oncogene, serine/threonine kinase	[T]	Signal transduction mechanisms	Pim-3 {ECO:0000313|EMBL:AFJ24845.1} (Fragment) OS=Schmidtea mediterranea (Freshwater planarian flatworm) PE=2 SV=1	pim-3, partial [Schmidtea mediterranea]
EVM0016848.1	--	--	[N]	Cell motility	Uncharacterized protein {ECO:0000313|EMBL:ESO85777.1} OS=Lottia gigantea (Giant owl limpet) PE=4 SV=1	hypothetical protein LOTGIDRAFT_130394 [Lottia gigantea]
EVM0028296.1	--	--	--	--	Uncharacterized protein {ECO:0000313|EMBL:EKC31838.1} OS=Crassostrea gigas (Pacific oyster) PE=4 SV=1	hypothetical protein CGI_10017421 [Crassostrea gigas]
EVM0036894.1	--	--	--	--	Uncharacterized protein {ECO:0000313|EMBL:EKC27465.1} OS=Crassostrea gigas (Pacific oyster) PE=4 SV=1	hypothetical protein CGI_10005452 [Crassostrea gigas]
EVM0000429.1	Molecular Function: transferase activity, transferring phosphorus-containing groups (GO:0016772);;	--	[T]	Signal transduction mechanisms	Uncharacterized protein {ECO:0000313|EMBL:ESO89163.1} OS=Lottia gigantea (Giant owl limpet) PE=4 SV=1	hypothetical protein LOTGIDRAFT_154250 [Lottia gigantea]
EVM0013376.1	Cellular Component: nucleosome (GO:0000786);; Molecular Function: DNA binding (GO:0003677);; Cellular Component: nucleus (GO:0005634);; Biological Process: nucleosome assembly (GO:0006334);; Molecular Function: protein heterodimerization activity (GO:0046982);;	K11252|1.01487e-68|lcm:102367627|K11252 histone H2B | (RefSeq) histone H2B 7	[B]	Chromatin structure and dynamics	Histone H2B {ECO:0000256|RuleBase:RU000451} OS=Psammechinus miliaris (Green sea urchin) PE=2 SV=1	cleavage stage histone H2B [Psammechinus miliaris]
EVM0009152.1	--	--	--	--	Predicted protein {ECO:0000313|EMBL:EDO31581.1} (Fragment) OS=Nematostella vectensis (Starlet sea anemone) PE=4 SV=1	predicted protein [Nematostella vectensis]
EVM0004535.1	Molecular Function: catalytic activity (GO:0003824);;	--	--	--	Predicted protein {ECO:0000313|EMBL:EDO42690.1} OS=Nematostella vectensis (Starlet sea anemone) PE=4 SV=1	predicted protein [Nematostella vectensis]
EVM0005533.1	--	K20027|2.26709e-72|dre:562614|K20027 palmitoyltransferase ZDHHC1/11 [EC:2.3.1.225] | (RefSeq) zdhhc1; zinc finger, DHHC-type containing 1	[R]	General function prediction only	Palmitoyltransferase {ECO:0000256|RuleBase:RU079119} OS=Crassostrea gigas (Pacific oyster) PE=3 SV=1	Putative palmitoyltransferase ZDHHC1 [Crassostrea gigas]
EVM0032156.1	--	--	--	--	--	RecName: Full=Serine protease inhibitor Cvsi-2; Flags: Precursor [Crassostrea virginica]
EVM0000538.1	Molecular Function: protein phosphatase inhibitor activity (GO:0004864);; Biological Process: mitotic spindle organization (GO:0007052);; Biological Process: regulation of mitotic nuclear division (GO:0007088);; Biological Process: response to nutrient (GO:0007584);; Biological Process: water homeostasis (GO:0030104);; Biological Process: negative regulation of protein dephosphorylation (GO:00353…	--	[TU]	--	Uncharacterized protein {ECO:0000313|EMBL:ESP00666.1} OS=Lottia gigantea (Giant owl limpet) PE=4 SV=1	hypothetical protein LOTGIDRAFT_149783 [Lottia gigantea]
EVM0008702.1	--	--	[T]	Signal transduction mechanisms	TBC1 domain family member 25 {ECO:0000313|EMBL:EKC26055.1} OS=Crassostrea gigas (Pacific oyster) PE=4 SV=1	TBC1 domain family member 25 [Crassostrea gigas]
EVM0001321.1	--	K12026|1.08876e-07|lgi:LOTGIDRAFT_170455|K12026 tripartite motif-containing protein 56 [EC:2.3.2.27] | (RefSeq) hypothetical protein	--	--	Uncharacterized protein {ECO:0000313|EMBL:ESO81910.1} OS=Lottia gigantea (Giant owl limpet) PE=4 SV=1	hypothetical protein LOTGIDRAFT_170455 [Lottia gigantea]
EVM0017407.1	--	--	--	--	Uncharacterized protein {ECO:0000313|EMBL:ESO85602.1} OS=Lottia gigantea (Giant owl limpet) PE=4 SV=1	hypothetical protein LOTGIDRAFT_155090 [Lottia gigantea]
EVM0034255.1	--	--	--	--	Uncharacterized protein {ECO:0000313|EMBL:EKC19693.1} OS=Crassostrea gigas (Pacific oyster) PE=4 SV=1	hypothetical protein CGI_10007838 [Crassostrea gigas]
EVM0013924.1	Cellular Component: nucleus (GO:0005634);; Biological Process: regulation of transcription, DNA-templated (GO:0006355);; Molecular Function: NAD-dependent histone deacetylase activity (H3-K14 specific) (GO:0032041);; Molecular Function: NAD-dependent histone deacetylase activity (H3-K9 specific) (GO:0046969);; Molecular Function: NAD-dependent histone deacetylase activity (H4-K16 specific) (GO:00…	K11404|0|lgi:LOTGIDRAFT_216681|K11404 histone deacetylase 3 [EC:3.5.1.98] | (RefSeq) hypothetical protein	[B]	Chromatin structure and dynamics	Histone deacetylase {ECO:0000256|PIRNR:PIRNR037913} OS=Lottia gigantea (Giant owl limpet) PE=3 SV=1	hypothetical protein LOTGIDRAFT_216681 [Lottia gigantea]
EVM0018854.1	Molecular Function: nucleotide binding (GO:0000166);; Biological Process: protein peptidyl-prolyl isomerization (GO:0000413);; Molecular Function: RNA binding (GO:0003723);; Molecular Function: peptidyl-prolyl cis-trans isomerase activity (GO:0003755);; Biological Process: protein folding (GO:0006457);;	K09564|3.28293e-170|lgi:LOTGIDRAFT_205061|K09564 peptidyl-prolyl isomerase E (cyclophilin E) [EC:5.2.1.8] | (RefSeq) hypothetical protein	[O]	Posttranslational modification, protein turnover, chaperones	Peptidyl-prolyl cis-trans isomerase E {ECO:0000256|PIRNR:PIRNR001475} OS=Crassostrea gigas (Pacific oyster) PE=3 SV=1	Peptidyl-prolyl cis-trans isomerase E [Crassostrea gigas]
EVM0033877.1	--	--	[T]	Signal transduction mechanisms	von Willebrand factor D and EGF domain-containing protein {ECO:0000313|EMBL:EKC28789.1} OS=Crassostrea gigas (Pacific oyster) PE=4 SV=1	von Willebrand factor D and EGF domain-containing protein [Crassostrea gigas]
EVM0028767.1	--	--	--	--	Mammalian ependymin-related protein 1 {ECO:0000313|EMBL:EKC33793.1} OS=Crassostrea gigas (Pacific oyster) PE=4 SV=1	Mammalian ependymin-related protein 1 [Crassostrea gigas]
EVM0009424.1	--	--	--	--	Sialic acid-binding lectin {ECO:0000313|EMBL:ACU83226.1} OS=Venerupis philippinarum (Japanese littleneck clam) PE=2 SV=1	sialic acid-binding lectin [Ruditapes philippinarum]
EVM0008293.1	--	--	[R]	General function prediction only	Uncharacterized protein {ECO:0000313|EMBL:ELT99095.1, ECO:0000313|EnsemblMetazoa:CapteP145259} OS=Capitella teleta (Polychaete worm) PE=4 SV=1	hypothetical protein CAPTEDRAFT_145259 [Capitella teleta]
EVM0034167.1	--	--	[E]	Amino acid transport and metabolism	Endothelin-converting enzyme 1 {ECO:0000313|EMBL:EKC25042.1} OS=Crassostrea gigas (Pacific oyster) PE=4 SV=1	Endothelin-converting enzyme 1 [Crassostrea gigas]
EVM0016862.1	Molecular Function: obsolete signal transducer activity (GO:0004871);;	K14072|1.41882e-138|lgi:LOTGIDRAFT_72476|K14072 neuropeptide Y receptor | (RefSeq) hypothetical protein	[R]	General function prediction only	Neuropeptide Y receptor {ECO:0000313|EMBL:EKC39593.1} OS=Crassostrea gigas (Pacific oyster) PE=3 SV=1	Neuropeptide Y receptor [Crassostrea gigas]
EVM0009198.1	--	--	--	--	Predicted protein {ECO:0000313|EMBL:EDO32578.1} OS=Nematostella vectensis (Starlet sea anemone) PE=4 SV=1	PREDICTED: sporulation-specific protein 15-like [Saccoglossus kowalevskii]
EVM0004005.1	--	--	[K]	Transcription	G2/M phase-specific E3 ubiquitin-protein ligase {ECO:0000313|EMBL:EKC26684.1} OS=Crassostrea gigas (Pacific oyster) PE=4 SV=1	PREDICTED: uncharacterized protein LOC100367875 [Saccoglossus kowalevskii]
EVM0038300.1	--	K07809|2.48941e-59|mze:101472659|K07809 [heparan sulfate]-glucosamine 3-sulfotransferase 3 [EC:2.8.2.30] | (RefSeq) heparan sulfate glucosamine 3-O-sulfotransferase 3B1-like	[O]	Posttranslational modification, protein turnover, chaperones	Uncharacterized protein {ECO:0000313|EMBL:EHJ68014.1} OS=Danaus plexippus (Monarch butterfly) PE=4 SV=1	PREDICTED: heparan sulfate glucosamine 3-O-sulfotransferase 3A1 isoform X1 [Apis mellifera]
EVM0023573.1	--	K08606|1.5144e-35|lgi:LOTGIDRAFT_194410|K08606 meprin B [EC:3.4.24.63] | (RefSeq) hypothetical protein	[O]	Posttranslational modification, protein turnover, chaperones	Metalloendopeptidase {ECO:0000256|RuleBase:RU361183} OS=Crassostrea gigas (Pacific oyster) PE=3 SV=1	Meprin A subunit beta [Crassostrea gigas]
EVM0020643.1	--	--	[T]	Signal transduction mechanisms	Uncharacterized protein {ECO:0000313|EMBL:ESO83659.1} OS=Lottia gigantea (Giant owl limpet) PE=4 SV=1	hypothetical protein LOTGIDRAFT_236498 [Lottia gigantea]
EVM0035832.1	--	K06827|5.13071e-81|lgi:LOTGIDRAFT_120218|K06827 connective tissue growth factor | (RefSeq) hypothetical protein	--	--	Uncharacterized protein {ECO:0000313|EMBL:ESO92762.1} (Fragment) OS=Lottia gigantea (Giant owl limpet) PE=4 SV=1	hypothetical protein LOTGIDRAFT_120218, partial [Lottia gigantea]
EVM0001865.1	Biological Process: biological_process (GO:0044699);;	K16680|4.53838e-14|dan:Dana_GF24600|K16680 echinoid | (RefSeq) GF24600 gene product from transcript GF24600-RB	[RP]	--	Nephrin {ECO:0000313|EMBL:ADY40877.1} OS=Ascaris suum (Pig roundworm) PE=2 SV=1	hemicentin-2 [Ascaris suum]
EVM0015706.1	--	K04659|2.10782e-09|myd:102759906|K04659 thrombospondin 2/3/4/5 | (RefSeq) THBS2; thrombospondin 2	--	--	GA23503 {ECO:0000313|EMBL:EDY73594.1} OS=Drosophila pseudoobscura pseudoobscura (Fruit fly) PE=4 SV=1	GA23503 [Drosophila pseudoobscura pseudoobscura]
EVM0012166.2	--	K01384|2.4619e-134|lgi:LOTGIDRAFT_109316|K01384 wingless-type MMTV integration site family, member 11 | (RefSeq) hypothetical protein	[T]	Signal transduction mechanisms	Protein Wnt {ECO:0000256|RuleBase:RU003500} (Fragment) OS=Lottia gigantea (Giant owl limpet) PE=3 SV=1	PREDICTED: protein Wnt-11b-2-like isoform X1 [Aplysia californica]
EVM0030401.1	--	K15261|1.15329e-07|myd:102771943|K15261 poly [ADP-ribose] polymerase 10/14/15 [EC:2.4.2.30] | (RefSeq) PARP15; poly [ADP-ribose] polymerase 15	[BK]	--	Acid ceramidase {ECO:0000313|EMBL:EKC35346.1} OS=Crassostrea gigas (Pacific oyster) PE=4 SV=1	Acid ceramidase [Crassostrea gigas]
EVM0002971.1	Biological Process: tricarboxylic acid cycle (GO:0006099);; Biological Process: malate metabolic process (GO:0006108);; Molecular Function: L-malate dehydrogenase activity (GO:0030060);; Biological Process: cellular carbohydrate metabolic process (GO:0044262);;	K00026|6.1508e-170|lgi:LOTGIDRAFT_225558|K00026 malate dehydrogenase [EC:1.1.1.37] | (RefSeq) hypothetical protein	[C]	Energy production and conversion	Malate dehydrogenase {ECO:0000256|RuleBase:RU003405} OS=Nucella lapillus (Atlantic dogwinkle) PE=2 SV=1	malate dehydrogenase precursor [Nucella lapillus]
EVM0037261.1	Molecular Function: organic cyclic compound binding (GO:0097159);; Molecular Function: heterocyclic compound binding (GO:1901363);;	K16911|1.15746e-157|apla:101800344|K16911 ATP-dependent RNA helicase DDX21 [EC:3.6.4.13] | (RefSeq) DDX21; nucleolar RNA helicase 2	[A]	RNA processing and modification	Uncharacterized protein {ECO:0000313|EMBL:ESO84752.1} OS=Lottia gigantea (Giant owl limpet) PE=4 SV=1	hypothetical protein LOTGIDRAFT_221850 [Lottia gigantea]
EVM0034912.1	--	--	--	--	Putative uncharacterized protein {ECO:0000313|EMBL:EEN60843.1} OS=Branchiostoma floridae (Florida lancelet) PE=4 SV=1	hypothetical protein BRAFLDRAFT_119491 [Branchiostoma floridae]
EVM0010084.1	Cellular Component: nucleosome (GO:0000786);; Molecular Function: DNA binding (GO:0003677);; Cellular Component: nucleus (GO:0005634);; Cellular Component: lipid droplet (GO:0005811);; Biological Process: nucleosome assembly (GO:0006334);; Molecular Function: protein heterodimerization activity (GO:0046982);; Biological Process: centrosome duplication (GO:0051298);;	K11251|2.98842e-78|dwi:Dwil_GK18709|K11251 histone H2A | (RefSeq) GK18709 gene product from transcript GK18709-RA	[B]	Chromatin structure and dynamics	Histone H2A {ECO:0000256|RuleBase:RU003556} OS=Harpegnathos saltator (Jerdon's jumping ant) PE=3 SV=1	PREDICTED: histone H2A-like [Megachile rotundata]
EVM0005765.1	Molecular Function: dihydrofolate reductase activity (GO:0004146);; Molecular Function: protein binding (GO:0005515);; Biological Process: 'de novo' IMP biosynthetic process (GO:0006189);; Biological Process: glycine biosynthetic process (GO:0006545);; Biological Process: folic acid-containing compound metabolic process (GO:0006760);; Biological Process: pyrimidine deoxyribonucleotide interconver…	K00287|3.62816e-77|lgi:LOTGIDRAFT_155225|K00287 dihydrofolate reductase [EC:1.5.1.3] | (RefSeq) hypothetical protein	[H]	Coenzyme transport and metabolism	Uncharacterized protein {ECO:0000313|EMBL:ESO83922.1} OS=Lottia gigantea (Giant owl limpet) PE=3 SV=1	hypothetical protein LOTGIDRAFT_155225 [Lottia gigantea]
EVM0014353.1	Molecular Function: binding (GO:0005488);; Molecular Function: peptidase activity, acting on L-amino acid peptides (GO:0070011);;	K14616|1.23245e-29|lgi:LOTGIDRAFT_71188|K14616 cubilin | (RefSeq) hypothetical protein	[H]	Coenzyme transport and metabolism	Uncharacterized protein {ECO:0000313|EMBL:ESO94296.1} (Fragment) OS=Lottia gigantea (Giant owl limpet) PE=4 SV=1	hypothetical protein LOTGIDRAFT_71188, partial [Lottia gigantea]
EVM0015231.1	--	--	--	--	Uncharacterized protein {ECO:0000313|EnsemblMetazoa:SMAR014840-PA} OS=Strigamia maritima (European centipede) PE=4 SV=1	hypothetical protein X975_18852, partial [Stegodyphus mimosarum]
EVM0031808.1	Cellular Component: cytoplasm (GO:0005737);; Biological Process: nucleotide biosynthetic process (GO:0009165);; Molecular Function: deoxynucleoside kinase activity (GO:0019136);; Biological Process: nucleotide phosphorylation (GO:0046939);;	K05961|2.43095e-27|bfo:BRAFLDRAFT_124506|K05961 deoxynucleoside kinase [EC:2.7.1.145] | (RefSeq) hypothetical protein	[F]	Nucleotide transport and metabolism	Putative uncharacterized protein {ECO:0000313|EMBL:EEN46518.1} OS=Branchiostoma floridae (Florida lancelet) PE=4 SV=1	hypothetical protein BRAFLDRAFT_124506 [Branchiostoma floridae]
EVM0016213.1	Molecular Function: nucleotide binding (GO:0000166);; Biological Process: signal transduction (GO:0007165);; Molecular Function: hydrolase activity (GO:0016787);;	K07851|6.13297e-128|lgi:LOTGIDRAFT_151005|K07851 Ras-like protein family member 10B | (RefSeq) hypothetical protein	[R]	General function prediction only	Uncharacterized protein {ECO:0000313|EMBL:ESO84644.1} OS=Lottia gigantea (Giant owl limpet) PE=4 SV=1	hypothetical protein LOTGIDRAFT_151005 [Lottia gigantea]
EVM0004767.1	--	--	--	--	GK13046 {ECO:0000313|EMBL:EDW84600.1} OS=Drosophila willistoni (Fruit fly) PE=4 SV=1	PREDICTED: uncharacterized protein LOC103521054, partial [Diaphorina citri]
EVM0023768.1	--	K17592|0|bfo:BRAFLDRAFT_118535|K17592 sacsin | (RefSeq) hypothetical protein	--	--	Putative uncharacterized protein {ECO:0000313|EMBL:EEN62458.1} OS=Branchiostoma floridae (Florida lancelet) PE=4 SV=1	hypothetical protein BRAFLDRAFT_118535 [Branchiostoma floridae]
EVM0018546.1	--	K06238|2.65737e-36|ola:101173335|K06238 collagen, type VI, alpha | (RefSeq) col6a6; collagen type VI alpha 6 chain	[W]	Extracellular structures	Collagen alpha-3(VI) chain {ECO:0000313|EMBL:EKC32120.1} OS=Crassostrea gigas (Pacific oyster) PE=4 SV=1	PREDICTED: uncharacterized protein LOC101848762 [Aplysia californica]
EVM0022157.1	--	K14861|2.75316e-84|lgi:LOTGIDRAFT_174169|K14861 nucleolar pre-ribosomal-associated protein 1 | (RefSeq) hypothetical protein	[S]	Function unknown	Nucleolar pre-ribosomal-associated protein 1 {ECO:0000313|EMBL:EKC23523.1} OS=Crassostrea gigas (Pacific oyster) PE=4 SV=1	Nucleolar pre-ribosomal-associated protein 1 [Crassostrea gigas]
EVM0018876.1	--	K17513|2.00847e-10|bfo:BRAFLDRAFT_208012|K17513 C-type lectin superfamily 17 member A | (RefSeq) hypothetical protein	[TV]	--	Putative uncharacterized protein {ECO:0000313|EMBL:EEN59337.1} (Fragment) OS=Branchiostoma floridae (Florida lancelet) PE=4 SV=1	hypothetical protein BRAFLDRAFT_208012 [Branchiostoma floridae]
EVM0001796.1	--	--	--	--	Uncharacterized protein {ECO:0000313|EMBL:ELU01010.1, ECO:0000313|EnsemblMetazoa:CapteP195563} OS=Capitella teleta (Polychaete worm) PE=4 SV=1	hypothetical protein CAPTEDRAFT_195563 [Capitella teleta]
EVM0018639.1	--	--	--	--	Predicted protein {ECO:0000313|EMBL:EDO28274.1} (Fragment) OS=Nematostella vectensis (Starlet sea anemone) PE=4 SV=1	hypothetical protein NEMVEDRAFT_v1g148371 [Nematostella vectensis]
EVM0012281.1	--	--	--	--	Putative calpain-like cysteine peptidase {ECO:0000313|EMBL:CAM45337.2} OS=Leishmania braziliensis PE=4 SV=2	putative calpain-like cysteine peptidase [Leishmania braziliensis MHOM/BR/75/M2904]
EVM0007015.1	Molecular Function: calcium ion binding (GO:0005509);;	K02183|2.404e-59|gga:396523|K02183 calmodulin | (RefSeq) CALM1; calmodulin 1 (phosphorylase kinase, delta)	[T]	Signal transduction mechanisms	EF-hand_1 domain-containing protein {ECO:0000313|EMBL:AHA51309.1} OS=Charistephane fugiens PE=4 SV=1	EF-hand_1 domain-containing protein [Charistephane fugiens]
EVM0014918.1	--	K05038|3.4322e-156|lgi:LOTGIDRAFT_113527|K05038 solute carrier family 6 (neurotransmitter transporter, amino acid) member 5/7/9/14 | (RefSeq) hypothetical protein	[T]	Signal transduction mechanisms	Transporter {ECO:0000256|RuleBase:RU003732} OS=Crassostrea gigas (Pacific oyster) PE=3 SV=1	Sodium- and chloride-dependent glycine transporter 2 [Crassostrea gigas]
EVM0015314.1	--	K03068|3.55222e-16|bfo:BRAFLDRAFT_71622|K03068 low density lipoprotein receptor-related protein 5/6 | (RefSeq) hypothetical protein	--	--	Uncharacterized protein {ECO:0000313|Ensembl:ENSCSAVP00000010054} (Fragment) OS=Ciona savignyi (Pacific transparent sea squirt) PE=4 SV=1	PREDICTED: uncharacterized protein LOC101846147 [Aplysia californica]
EVM0033702.1	--	--	--	--	Uncharacterized protein {ECO:0000313|EMBL:EKC21326.1} OS=Crassostrea gigas (Pacific oyster) PE=4 SV=1	hypothetical protein CGI_10004099 [Crassostrea gigas]
EVM0013304.1	--	K12647|7.39853e-06|cmk:103176369|K12647 interferon-induced helicase C domain-containing protein 1 [EC:3.6.4.13] | (RefSeq) ifih1; interferon induced with helicase C domain 1	--	--	Interferon-induced helicase C domain-containing protein 1 {ECO:0000313|EMBL:EKC38304.1} OS=Crassostrea gigas (Pacific oyster) PE=4 SV=1	Interferon-induced helicase C domain-containing protein 1 [Crassostrea gigas]
EVM0027784.1	--	--	--	--	Fucolectin {ECO:0000313|EMBL:EKC38710.1} OS=Crassostrea gigas (Pacific oyster) PE=4 SV=1	Fucolectin [Crassostrea gigas]
EVM0000196.1	--	K06515|8.15427e-105|spu:583308|K06515 solute carrier family 44 (choline transporter-like protein), member 1 | (RefSeq) choline transporter-like protein 1	[I]	Lipid transport and metabolism	Putative uncharacterized protein {ECO:0000313|EMBL:EEN45951.1} OS=Branchiostoma floridae (Florida lancelet) PE=4 SV=1	PREDICTED: choline transporter-like protein 1-like [Strongylocentrotus purpuratus]
EVM0015418.1	--	--	[R]	General function prediction only	Putative uncharacterized protein {ECO:0000313|EMBL:EEN51297.1} OS=Branchiostoma floridae (Florida lancelet) PE=4 SV=1	hypothetical protein BRAFLDRAFT_128102 [Branchiostoma floridae]
EVM0031644.1	--	--	[R]	General function prediction only	Uncharacterized protein {ECO:0000313|EnsemblMetazoa:SPU_022517-tr} OS=Strongylocentrotus purpuratus (Purple sea urchin) PE=4 SV=1	PREDICTED: ankyrin repeat domain-containing protein 16-like [Saccoglossus kowalevskii]
EVM0034717.1	--	--	--	--	Putative uncharacterized protein {ECO:0000313|EMBL:EFX82300.1} OS=Daphnia pulex (Water flea) PE=4 SV=1	hypothetical protein DAPPUDRAFT_302580 [Daphnia pulex]
EVM0007866.1	--	--	--	--	--	PREDICTED: uncharacterized protein LOC100368483 [Saccoglossus kowalevskii]
EVM0031839.1	--	--	[O]	Posttranslational modification, protein turnover, chaperones	Heat shock 70 kDa protein 12A {ECO:0000313|EMBL:EKC25728.1} OS=Crassostrea gigas (Pacific oyster) PE=4 SV=1	Heat shock 70 kDa protein 12A [Crassostrea gigas]
EVM0024161.1	Molecular Function: protein serine/threonine kinase activity (GO:0004674);; Molecular Function: ATP binding (GO:0005524);; Biological Process: protein phosphorylation (GO:0006468);;	--	--	--	Src kinase-associated phosphoprotein 2-A {ECO:0000313|EMBL:EKC17973.1} OS=Crassostrea gigas (Pacific oyster) PE=4 SV=1	Src kinase-associated phosphoprotein 2-A [Crassostrea gigas]
EVM0029340.1	--	--	[R]	General function prediction only	Uncharacterized protein {ECO:0000313|EnsemblMetazoa:SPU_013073-tr} OS=Strongylocentrotus purpuratus (Purple sea urchin) PE=4 SV=1	PREDICTED: uncharacterized protein K02A2.6-like [Saccoglossus kowalevskii]
EVM0009441.1	--	K12669|0|lgi:LOTGIDRAFT_239089|K12669 oligosaccharyltransferase complex subunit gamma | (RefSeq) hypothetical protein	[O]	Posttranslational modification, protein turnover, chaperones	Uncharacterized protein {ECO:0000313|EMBL:ESO98127.1} OS=Lottia gigantea (Giant owl limpet) PE=4 SV=1	PREDICTED: tumor suppressor candidate 3-like [Aplysia californica]
EVM0033415.1	--	--	[I]	Lipid transport and metabolism	Phosphatidylcholine transfer protein {ECO:0000313|EMBL:EKC23891.1} OS=Crassostrea gigas (Pacific oyster) PE=4 SV=1	Phosphatidylcholine transfer protein [Crassostrea gigas]
EVM0022362.2	Molecular Function: ATP binding (GO:0005524);; Molecular Function: nucleoside-triphosphatase activity (GO:0017111);;	K13983|0|hmg:100201712|K13983 putative helicase MOV10L1 [EC:3.6.4.13] | (RefSeq) probable RNA helicase SDE3	[A]	RNA processing and modification	Putative helicase Mov10l1 {ECO:0000313|EMBL:EKC40823.1} OS=Crassostrea gigas (Pacific oyster) PE=4 SV=1	Putative helicase Mov10l1 [Crassostrea gigas]
EVM0015846.1	Molecular Function: binding (GO:0005488);; Biological Process: phagocytosis (GO:0006909);; Cellular Component: precatalytic spliceosome (GO:0071011);; Cellular Component: catalytic step 2 spliceosome (GO:0071013);;	K13203|0|spu:576487|K13203 zinc finger RNA-binding protein | (RefSeq) zinc finger RNA-binding protein	[R]	General function prediction only	Zinc finger RNA-binding protein {ECO:0000313|EMBL:KDR24131.1} (Fragment) OS=Zootermopsis nevadensis (Dampwood termite) PE=4 SV=1	PREDICTED: zinc finger RNA-binding protein-like [Aplysia californica]
EVM0006921.1	--	--	--	--	Uncharacterized protein {ECO:0000313|EnsemblMetazoa:SPU_025200-tr} OS=Strongylocentrotus purpuratus (Purple sea urchin) PE=4 SV=1	hypothetical protein LOTGIDRAFT_136482, partial [Lottia gigantea]
EVM0005488.1	Molecular Function: oxidoreductase activity, acting on the aldehyde or oxo group of donors, NAD or NADP as acceptor (GO:0016620);; Biological Process: oxidation-reduction process (GO:0055114);;	K07249|0|dre:116713|K07249 retinal dehydrogenase [EC:1.2.1.36] | (RefSeq) aldh1a2, fb50h01, raldh2; aldehyde dehydrogenase 1 family, member A2	[C]	Energy production and conversion	Omega-crystallin {ECO:0000313|EMBL:AAG09204.1} OS=Placopecten magellanicus (Sea scallop) PE=2 SV=1	aldehyde dehydrogenase [Placopecten magellanicus]
EVM0012176.1	--	K02183|2.77489e-21|pss:102459065|K02183 calmodulin | (RefSeq) CALML3; calmodulin like 3	[T]	Signal transduction mechanisms	Calmodulin {ECO:0000313|EMBL:EUR62779.1} OS=Plasmodium falciparum (isolate 7G8) PE=4 SV=1	calmodulin [Plasmodium falciparum 7G8]
EVM0029278.1	--	K16760|9.69661e-102|lgi:LOTGIDRAFT_238673|K16760 coiled-coil alpha-helical rod protein 1 | (RefSeq) hypothetical protein	--	--	Coiled-coil alpha-helical rod protein 1 {ECO:0000313|EMBL:EKC35892.1} OS=Crassostrea gigas (Pacific oyster) PE=4 SV=1	Coiled-coil alpha-helical rod protein 1 [Crassostrea gigas]
EVM0000147.1	--	K19737|6.7208e-121|lgi:LOTGIDRAFT_71709|K19737 type II protein arginine methyltransferase [EC:2.1.1.320] | (RefSeq) hypothetical protein	--	--	Uncharacterized protein {ECO:0000313|EMBL:ESO88508.1} (Fragment) OS=Lottia gigantea (Giant owl limpet) PE=4 SV=1	hypothetical protein LOTGIDRAFT_71709, partial [Lottia gigantea]
EVM0037116.1	--	--	--	--	Transposase {ECO:0000313|EMBL:ELR20413.1} OS=Acanthamoeba castellanii str. Neff PE=4 SV=1	transposase [Acanthamoeba castellanii str. Neff]
EVM0035234.1	--	--	--	--	Uncharacterized protein {ECO:0000313|EMBL:EKC21200.1} OS=Crassostrea gigas (Pacific oyster) PE=4 SV=1	hypothetical protein CGI_10004358 [Crassostrea gigas]
EVM0011062.1	--	--	--	--	Sialic acid-binding lectin {ECO:0000313|EMBL:ACU83226.1} OS=Venerupis philippinarum (Japanese littleneck clam) PE=2 SV=1	sialic acid-binding lectin [Ruditapes philippinarum]
EVM0037059.1	--	K13207|1.37397e-142|lgi:LOTGIDRAFT_119400|K13207 CUG-BP- and ETR3-like factor | (RefSeq) hypothetical protein	[A]	RNA processing and modification	CUG-BP-and ETR-3-like factor 2 {ECO:0000313|EMBL:EKC28647.1} OS=Crassostrea gigas (Pacific oyster) PE=4 SV=1	CUG-BP- and ETR-3-like factor 2 [Crassostrea gigas]
EVM0038815.1	--	K08621|6.73318e-117|lgi:LOTGIDRAFT_126429|K08621 a disintegrin and metalloproteinase with thrombospondin motifs 6 [EC:3.4.24.-] | (RefSeq) hypothetical protein	[O]	Posttranslational modification, protein turnover, chaperones	Uncharacterized protein {ECO:0000313|EMBL:ESO88265.1} (Fragment) OS=Lottia gigantea (Giant owl limpet) PE=4 SV=1	hypothetical protein LOTGIDRAFT_126429, partial [Lottia gigantea]
EVM0038735.1	--	--	[V]	Defense mechanisms	Putative uncharacterized protein {ECO:0000313|EMBL:EEN69426.1} OS=Branchiostoma floridae (Florida lancelet) PE=4 SV=1	hypothetical protein BRAFLDRAFT_93787 [Branchiostoma floridae]
EVM0001293.1	--	--	[R]	General function prediction only	Uncharacterized protein {ECO:0000313|EMBL:ELU11404.1, ECO:0000313|EnsemblMetazoa:CapteP221739} OS=Capitella teleta (Polychaete worm) PE=4 SV=1	hypothetical protein CAPTEDRAFT_221739 [Capitella teleta]
EVM0024278.1	--	--	--	--	--	PREDICTED: uncharacterized protein LOC101859832 [Aplysia californica]
EVM0020469.1	--	--	--	--	Uncharacterized protein {ECO:0000313|EMBL:EKC42350.1} OS=Crassostrea gigas (Pacific oyster) PE=4 SV=1	hypothetical protein CGI_10018260 [Crassostrea gigas]
EVM0005610.1	--	--	--	--	Predicted protein {ECO:0000313|EMBL:EDO34908.1} OS=Nematostella vectensis (Starlet sea anemone) PE=4 SV=1	predicted protein [Nematostella vectensis]
EVM0022256.1	--	--	[V]	Defense mechanisms	Uncharacterized protein {ECO:0000313|EMBL:ELT91050.1, ECO:0000313|EnsemblMetazoa:CapteP223437} OS=Capitella teleta (Polychaete worm) PE=4 SV=1	hypothetical protein CAPTEDRAFT_223437 [Capitella teleta]
EVM0023756.1	Molecular Function: transferase activity, transferring phosphorus-containing groups (GO:0016772);;	K04730|4.99141e-13|pbi:103047962|K04730 interleukin-1 receptor-associated kinase 1 [EC:2.7.11.1] | (RefSeq) IRAK1; interleukin 1 receptor associated kinase 1	[T]	Signal transduction mechanisms	Camp-dependent protein kinase catalytic {ECO:0000313|EMBL:CDW79087.1} OS=Stylonychia lemnae PE=4 SV=1	Interleukin-1 receptor associated kinase 4 [Rhipicephalus microplus]
EVM0012905.1	--	K17253|2.86731e-16|asn:102386028|K17253 lactadherin | (RefSeq) MFGE8; milk fat globule-EGF factor 8 protein	--	--	Ufm1-specific protease 1 {ECO:0000313|EMBL:EKC40677.1} OS=Crassostrea gigas (Pacific oyster) PE=4 SV=1	Ufm1-specific protease 1 [Crassostrea gigas]
EVM0010385.5	--	--	[PT]	--	Uncharacterized protein {ECO:0000313|EMBL:ELU00429.1, ECO:0000313|EnsemblMetazoa:CapteP220620} OS=Capitella teleta (Polychaete worm) PE=4 SV=1	PREDICTED: transient receptor potential cation channel subfamily M member 2-like isoform X2 [Aplysia californica]
EVM0028400.1	--	K00512|1.76857e-80|lgi:LOTGIDRAFT_158000|K00512 steroid 17alpha-monooxygenase / 17alpha-hydroxyprogesterone deacetylase [EC:1.14.14.19 1.14.14.32] | (RefSeq) hypothetical protein	[Q]	Secondary metabolites biosynthesis, transport and catabolism	Uncharacterized protein {ECO:0000313|EMBL:ESP00708.1} OS=Lottia gigantea (Giant owl limpet) PE=3 SV=1	PREDICTED: cytochrome P450 2D1-like [Aplysia californica]
EVM0001662.1	--	K04399|1.90945e-14|spu:592436|K04399 caspase 9 [EC:3.4.22.62] | (RefSeq) caspase-9	[D]	Cell cycle control, cell division, chromosome partitioning	Uncharacterized protein {ECO:0000313|EnsemblMetazoa:SPU_001683-tr} OS=Strongylocentrotus purpuratus (Purple sea urchin) PE=3 SV=1	PREDICTED: caspase-2-like [Strongylocentrotus purpuratus]
EVM0007301.1	--	--	--	--	E3 ubiquitin-protein ligase TRIM33 {ECO:0000313|EMBL:EKC32339.1} OS=Crassostrea gigas (Pacific oyster) PE=4 SV=1	E3 ubiquitin-protein ligase TRIM33 [Crassostrea gigas]
EVM0033162.1	--	K12893|7.22191e-93|lcm:102363480|K12893 splicing factor, arginine/serine-rich 4/5/6 | (RefSeq) SRSF6; serine and arginine rich splicing factor 6	[A]	RNA processing and modification	Splicing factor, arginine/serine-rich 4 {ECO:0000313|EMBL:EKC28616.1} OS=Crassostrea gigas (Pacific oyster) PE=4 SV=1	Splicing factor, arginine/serine-rich 4 [Crassostrea gigas]
EVM0017153.1	Molecular Function: isomerase activity (GO:0016853);; Biological Process: cellular protein metabolic process (GO:0044267);;	K09565|4.76319e-57|nve:NEMVE_v1g237586|K09565 peptidyl-prolyl isomerase F (cyclophilin D) [EC:5.2.1.8] | (RefSeq) hypothetical protein	[O]	Posttranslational modification, protein turnover, chaperones	Peptidyl-prolyl cis-trans isomerase {ECO:0000256|RuleBase:RU000493} OS=Venerupis philippinarum (Japanese littleneck clam) PE=2 SV=1	cyclophilin A isoform 2 [Ruditapes philippinarum]
EVM0017678.1	--	K13217|0|lgi:LOTGIDRAFT_229414|K13217 pre-mRNA-processing factor 39 | (RefSeq) hypothetical protein	[A]	RNA processing and modification	Pre-mRNA-processing factor 39 {ECO:0000313|EMBL:EKC20064.1} OS=Crassostrea gigas (Pacific oyster) PE=4 SV=1	Pre-mRNA-processing factor 39 [Crassostrea gigas]
EVM0022910.1	--	K15177|6.46369e-104|xla:443607|K15177 RNA polymerase-associated protein LEO1 | (RefSeq) leo1.S, leo1; LEO1 homolog, Paf1/RNA polymerase II complex component S homeolog	[S]	Function unknown	Uncharacterized protein {ECO:0000313|EMBL:ELU09383.1, ECO:0000313|EnsemblMetazoa:CapteP221877} OS=Capitella teleta (Polychaete worm) PE=4 SV=1	hypothetical protein CAPTEDRAFT_221877 [Capitella teleta]
EVM0005250.1	--	K14379|2.10548e-113|lgi:LOTGIDRAFT_161303|K14379 tartrate-resistant acid phosphatase type 5 [EC:3.1.3.2] | (RefSeq) hypothetical protein	[O]	Posttranslational modification, protein turnover, chaperones	Uncharacterized protein {ECO:0000313|EMBL:ESO94600.1} OS=Lottia gigantea (Giant owl limpet) PE=4 SV=1	hypothetical protein LOTGIDRAFT_161303 [Lottia gigantea]
EVM0027739.1	Molecular Function: actin binding (GO:0003779);; Cellular Component: Cul3-RING ubiquitin ligase complex (GO:0031463);; Biological Process: imaginal disc fusion, thorax closure (GO:0046529);;	K10455|0|lgi:LOTGIDRAFT_177864|K10455 kelch-like protein 18 | (RefSeq) hypothetical protein	[TR]	--	Kelch-like protein 18 {ECO:0000313|EMBL:EKC32211.1} OS=Crassostrea gigas (Pacific oyster) PE=4 SV=1	Kelch-like protein 18 [Crassostrea gigas]
EVM0017306.1	--	--	[R]	General function prediction only	Uncharacterized protein {ECO:0000313|EnsemblMetazoa:SPU_017650-tr} OS=Strongylocentrotus purpuratus (Purple sea urchin) PE=4 SV=1	Protein CBG24082 [Caenorhabditis briggsae]
EVM0000015.1	--	K01245|4.23465e-164|bfo:BRAFLDRAFT_212086|K01245 ADP-ribosylarginine hydrolase [EC:3.2.2.19] | (RefSeq) hypothetical protein	--	--	Putative uncharacterized protein {ECO:0000313|EMBL:EEN64760.1} OS=Branchiostoma floridae (Florida lancelet) PE=4 SV=1	hypothetical protein BRAFLDRAFT_212086 [Branchiostoma floridae]
EVM0003694.1	--	--	[O]	Posttranslational modification, protein turnover, chaperones	Uncharacterized protein {ECO:0000313|EMBL:ELU06805.1, ECO:0000313|EnsemblMetazoa:CapteP21201} OS=Capitella teleta (Polychaete worm) PE=3 SV=1	hypothetical protein CAPTEDRAFT_21201 [Capitella teleta]
EVM0025930.1	--	--	--	--	Uncharacterized protein {ECO:0000313|EMBL:ESP04173.1} OS=Lottia gigantea (Giant owl limpet) PE=4 SV=1	hypothetical protein LOTGIDRAFT_237471 [Lottia gigantea]
EVM0028504.1	--	--	--	--	Uncharacterized protein {ECO:0000313|EMBL:EKC25765.1} OS=Crassostrea gigas (Pacific oyster) PE=4 SV=1	hypothetical protein CGI_10012394 [Crassostrea gigas]
EVM0008906.1	Biological Process: regulation of protein phosphorylation (GO:0001932);; Molecular Function: cGMP-dependent protein kinase activity (GO:0004692);; Molecular Function: ATP binding (GO:0005524);; Cellular Component: cAMP-dependent protein kinase complex (GO:0005952);; Molecular Function: cAMP-dependent protein kinase regulator activity (GO:0008603);; Molecular Function: cGMP binding (GO:0030553);;	K07376|0|lgi:LOTGIDRAFT_210612|K07376 cGMP-dependent protein kinase 1 [EC:2.7.11.12] | (RefSeq) hypothetical protein	[T]	Signal transduction mechanisms	Uncharacterized protein {ECO:0000313|EMBL:ESO87205.1} OS=Lottia gigantea (Giant owl limpet) PE=4 SV=1	hypothetical protein LOTGIDRAFT_210612 [Lottia gigantea]
EVM0019154.1	--	K08991|2.59304e-90|lgi:LOTGIDRAFT_115731|K08991 crossover junction endonuclease MUS81 [EC:3.1.22.-] | (RefSeq) hypothetical protein	[L]	Replication, recombination and repair	Crossover junction endonuclease MUS81 {ECO:0000313|EMBL:EKC38160.1} OS=Crassostrea gigas (Pacific oyster) PE=4 SV=1	Crossover junction endonuclease MUS81 [Crassostrea gigas]
EVM0033704.1	Molecular Function: transferase activity (GO:0016740);;	--	[G]	Carbohydrate transport and metabolism	Beta-1,3-galactosyltransferase 1 {ECO:0000313|EMBL:EKC18136.1} OS=Crassostrea gigas (Pacific oyster) PE=4 SV=1	Beta-1,3-galactosyltransferase 1 [Crassostrea gigas]
EVM0019051.1	--	--	--	--	--	PREDICTED: uncharacterized protein LOC102805739 [Saccoglossus kowalevskii]
EVM0011541.1	--	--	--	--	Uncharacterized protein {ECO:0000313|EMBL:EKC34821.1} OS=Crassostrea gigas (Pacific oyster) PE=4 SV=1	hypothetical protein CGI_10022523 [Crassostrea gigas]
EVM0025637.1	--	--	[R]	General function prediction only	Putative uncharacterized protein {ECO:0000313|EMBL:EDV20525.1} OS=Trichoplax adhaerens (Trichoplax reptans) PE=4 SV=1	hypothetical protein TRIADDRAFT_61017 [Trichoplax adhaerens]
EVM0018629.1	--	--	--	--	Uncharacterized protein {ECO:0000313|EMBL:EKC41831.1} OS=Crassostrea gigas (Pacific oyster) PE=4 SV=1	PREDICTED: zinc finger MYM-type protein 4-like [Saccoglossus kowalevskii]
EVM0026522.1	--	--	--	--	Uncharacterized protein {ECO:0000313|EMBL:ELU01685.1, ECO:0000313|EnsemblMetazoa:CapteP228216} OS=Capitella teleta (Polychaete worm) PE=4 SV=1	PREDICTED: uncharacterized protein LOC101854459 [Aplysia californica]
EVM0004673.1	--	K00659|1.36962e-73|lcm:102363627|K00659 bile acid-CoA:amino acid N-acyltransferase [EC:2.3.1.65 3.1.2.2] | (RefSeq) acyl-coenzyme A amino acid N-acyltransferase 1-like	--	--	Uncharacterized protein {ECO:0000313|EMBL:ESO88692.1} OS=Lottia gigantea (Giant owl limpet) PE=4 SV=1	PREDICTED: acyl-coenzyme A amino acid N-acyltransferase 2-like isoform X1 [Aplysia californica]
EVM0027640.1	--	--	--	--	MAC/perforin-and kringle-domains-containing protein {ECO:0000313|EMBL:ADB11402.1} (Fragment) OS=Spirobranchus lamarcki (Keelworm) PE=2 SV=1	MAC/perforin- and kringle-domains-containing protein, partial [Pomatoceros lamarckii]
EVM0029035.1	--	--	--	--	Uncharacterized protein {ECO:0000313|EMBL:EKC34405.1} OS=Crassostrea gigas (Pacific oyster) PE=4 SV=1	hypothetical protein CGI_10025765 [Crassostrea gigas]
EVM0010399.1	Molecular Function: metal ion binding (GO:0046872);; Molecular Function: organic cyclic compound binding (GO:0097159);; Molecular Function: heterocyclic compound binding (GO:1901363);;	K12896|2.69537e-43|hro:HELRODRAFT_191738|K12896 splicing factor, arginine/serine-rich 7 | (RefSeq) hypothetical protein	[R]	General function prediction only	Splicing factor, arginine/serine-rich 6 {ECO:0000313|EMBL:EKC21922.1} OS=Crassostrea gigas (Pacific oyster) PE=4 SV=1	PREDICTED: serine/arginine-rich splicing factor RS2Z33-like isoform X1 [Saccoglossus kowalevskii]
EVM0019104.1	--	--	--	--	Putative uncharacterized protein {ECO:0000313|EMBL:EEN68182.1} OS=Branchiostoma floridae (Florida lancelet) PE=4 SV=1	hypothetical protein BRAFLDRAFT_88915 [Branchiostoma floridae]
EVM0034414.1	Cellular Component: nucleosome (GO:0000786);; Molecular Function: DNA binding (GO:0003677);; Cellular Component: nucleus (GO:0005634);; Biological Process: nucleosome assembly (GO:0006334);; Molecular Function: protein heterodimerization activity (GO:0046982);;	K11275|4.59653e-88|tru:101068669|K11275 histone H1/5 | (RefSeq) histone H1-like	[B]	Chromatin structure and dynamics	Histone H3 {ECO:0000313|EMBL:EKC28009.1} OS=Crassostrea gigas (Pacific oyster) PE=3 SV=1	Histone H3 [Crassostrea gigas]
EVM0006133.1	--	--	[T]	Signal transduction mechanisms	Putative uncharacterized protein {ECO:0000313|EMBL:EEN54727.1} OS=Branchiostoma floridae (Florida lancelet) PE=4 SV=1	PREDICTED: failed axon connections homolog [Saccoglossus kowalevskii]
EVM0034021.1	--	--	[L]	Replication, recombination and repair	ATP-dependent DNA helicase recQ {ECO:0000313|EMBL:EKC40075.1} OS=Crassostrea gigas (Pacific oyster) PE=4 SV=1	ATP-dependent DNA helicase recQ [Crassostrea gigas]
EVM0011492.1	--	--	--	--	Putative uncharacterized protein {ECO:0000313|EMBL:EEN52247.1} OS=Branchiostoma floridae (Florida lancelet) PE=4 SV=1	hypothetical protein BRAFLDRAFT_66017 [Branchiostoma floridae]
EVM0034280.1	--	K15261|1.45094e-34|bfo:BRAFLDRAFT_241572|K15261 poly [ADP-ribose] polymerase 10/14/15 [EC:2.4.2.30] | (RefSeq) hypothetical protein	--	--	Poly [ADP-ribose] polymerase 14 {ECO:0000313|EMBL:EKC20348.1} OS=Crassostrea gigas (Pacific oyster) PE=4 SV=1	Poly [ADP-ribose] polymerase 14 [Crassostrea gigas]
EVM0010398.1	--	K05283|5.83227e-118|lgi:LOTGIDRAFT_181424|K05283 phosphatidylinositol glycan, class W [EC:2.3.-.-] | (RefSeq) hypothetical protein	[S]	Function unknown	Phosphatidylinositol-glycan biosynthesis class W protein {ECO:0000256|RuleBase:RU280819} OS=Lottia gigantea (Giant owl limpet) PE=3 SV=1	hypothetical protein LOTGIDRAFT_181424 [Lottia gigantea]
EVM0014272.1	--	--	--	--	Uncharacterized protein {ECO:0000313|EMBL:ESP02798.1} OS=Lottia gigantea (Giant owl limpet) PE=4 SV=1	hypothetical protein LOTGIDRAFT_156745 [Lottia gigantea]
EVM0007308.1	--	--	--	--	Uncharacterized protein {ECO:0000313|EMBL:ESO96665.1} (Fragment) OS=Lottia gigantea (Giant owl limpet) PE=4 SV=1	PREDICTED: uncharacterized threonine-rich GPI-anchored glycoprotein PJ4664.02-like [Saccoglossus kowalevskii]
EVM0035747.1	--	K11166|1.14088e-91|mdo:100017149|K11166 dehydrogenase/reductase SDR family member 7B [EC:1.1.-.-] | (RefSeq) DHRS7B; dehydrogenase/reductase 7B	[Q]	Secondary metabolites biosynthesis, transport and catabolism	Dehydrogenase/reductase SDR family protein 7-like {ECO:0000313|EMBL:EFN72306.1} OS=Camponotus floridanus (Florida carpenter ant) PE=3 SV=1	PREDICTED: dehydrogenase/reductase SDR family protein 7-like [Bombus impatiens]
EVM0033917.1	--	--	[S]	Function unknown	Uncharacterized protein {ECO:0000313|EMBL:EKC29436.1} OS=Crassostrea gigas (Pacific oyster) PE=4 SV=1	hypothetical protein CGI_10023826 [Crassostrea gigas]
EVM0027770.1	Biological Process: biological_process (GO:0044699);;	K14709|5.1142e-48|hmg:100210044|K14709 solute carrier family 39 (zinc transporter), member 1/2/3 | (RefSeq) zinc transporter ZIP1-like	[P]	Inorganic ion transport and metabolism	Zinc transporter ZIP3 {ECO:0000313|EMBL:EKC42331.1} OS=Crassostrea gigas (Pacific oyster) PE=4 SV=1	Zinc transporter ZIP3 [Crassostrea gigas]
EVM0036673.1	--	K07984|3.58107e-14|fpg:101913807|K07984 SH3-domain binding protein 2 | (RefSeq) SH3BP2; SH3 domain binding protein 2	--	--	Uncharacterized protein {ECO:0000313|EMBL:ESO82901.1} OS=Lottia gigantea (Giant owl limpet) PE=4 SV=1	hypothetical protein LOTGIDRAFT_155943 [Lottia gigantea]
EVM0000363.1	--	--	--	--	Uncharacterized protein {ECO:0000313|EnsemblMetazoa:SPU_016869-tr} OS=Strongylocentrotus purpuratus (Purple sea urchin) PE=4 SV=1	unnamed protein product [Oikopleura dioica]
EVM0027990.1	--	--	[QR]	--	Uncharacterized protein {ECO:0000313|EMBL:ESO84919.1} OS=Lottia gigantea (Giant owl limpet) PE=3 SV=1	hypothetical protein LOTGIDRAFT_168176 [Lottia gigantea]
EVM0021444.1	Biological Process: gene expression (GO:0010467);; Biological Process: response to organic cyclic compound (GO:0014070);; Biological Process: regulation of metabolic process (GO:0019222);; Biological Process: response to lipid (GO:0033993);; Biological Process: cellular metabolic process (GO:0044237);; Biological Process: primary metabolic process (GO:0044238);; Biological Process: multicellular …	K08701|6.48912e-96|lgi:LOTGIDRAFT_238472|K08701 nuclear receptor subfamily 1 group D member 3 | (RefSeq) hypothetical protein	[T]	Signal transduction mechanisms	Uncharacterized protein {ECO:0000313|EMBL:ESP00830.1} OS=Lottia gigantea (Giant owl limpet) PE=3 SV=1	hypothetical protein LOTGIDRAFT_238472 [Lottia gigantea]
EVM0008206.1	--	--	[T]	Signal transduction mechanisms	Tetraspanin {ECO:0000256|RuleBase:RU361218} OS=Crassostrea gigas (Pacific oyster) PE=3 SV=1	Low-density lipoprotein receptor-related protein 5 [Crassostrea gigas]
EVM0032536.1	--	--	--	--	Uncharacterized protein {ECO:0000313|EMBL:ELU09889.1, ECO:0000313|EnsemblMetazoa:CapteP207678} OS=Capitella teleta (Polychaete worm) PE=4 SV=1	hypothetical protein CAPTEDRAFT_207678 [Capitella teleta]
EVM0035009.1	Molecular Function: hydrolase activity (GO:0016787);; Biological Process: organic substance metabolic process (GO:0071704);;	--	--	--	Poly [ADP-ribose] polymerase 12 {ECO:0000313|EMBL:EKC31939.1} OS=Crassostrea gigas (Pacific oyster) PE=4 SV=1	Poly [ADP-ribose] polymerase 12 [Crassostrea gigas]
EVM0000544.1	--	--	--	--	Uncharacterized protein {ECO:0000313|EMBL:EKC27924.1} OS=Crassostrea gigas (Pacific oyster) PE=4 SV=1	hypothetical protein CGI_10014926 [Crassostrea gigas]
EVM0038757.1	--	--	--	--	Uncharacterized protein {ECO:0000313|EMBL:ELT89574.1, ECO:0000313|EnsemblMetazoa:CapteP221708} OS=Capitella teleta (Polychaete worm) PE=4 SV=1	hypothetical protein CAPTEDRAFT_221708 [Capitella teleta]
EVM0010540.1	--	--	[T]	Signal transduction mechanisms	Putative uncharacterized protein {ECO:0000313|EMBL:EGC37807.1} (Fragment) OS=Dictyostelium purpureum (Slime mold) PE=4 SV=1	hypothetical protein DICPUDRAFT_15402 [Dictyostelium purpureum]
EVM0037906.1	--	K14687|1.02119e-06|xla:397694|K14687 solute carrier family 31 (copper transporter), member 2 | (RefSeq) slc31a2.S, copt2, ctr2, slc31a2, xem1; solute carrier family 31 member 2 S homeolog	--	--	Uncharacterized protein {ECO:0000313|EMBL:ESO92880.1} OS=Lottia gigantea (Giant owl limpet) PE=4 SV=1	PREDICTED: copper transporter 2-like [Aplysia californica]
EVM0032717.1	--	K03910|3.28085e-155|lgi:LOTGIDRAFT_227923|K03910 alpha-2-macroglobulin | (RefSeq) hypothetical protein	[O]	Posttranslational modification, protein turnover, chaperones	Alpha-2-macroglobulin {ECO:0000313|EMBL:BAA19844.1} OS=Limulus sp PE=2 SV=1	alpha-2-macroglobulin [Limulus sp.]
EVM0016504.1	Molecular Function: nucleotide binding (GO:0000166);; Molecular Function: nucleic acid binding (GO:0003676);;	K12891|1.63076e-55|cmk:103175460|K12891 splicing factor, arginine/serine-rich 2 | (RefSeq) srsf2; serine and arginine rich splicing factor 2	[A]	RNA processing and modification	Uncharacterized protein {ECO:0000313|EnsemblMetazoa:SMAR007522-PA} OS=Strigamia maritima (European centipede) PE=4 SV=1	Splicing factor, arginine/serine-rich 2 [Crassostrea gigas]
EVM0035338.1	Molecular Function: RNA binding (GO:0003723);; Molecular Function: polynucleotide adenylyltransferase activity (GO:0004652);; Cellular Component: nucleus (GO:0005634);; Biological Process: RNA polyadenylation (GO:0043631);;	K14376|0|lgi:LOTGIDRAFT_110940|K14376 poly(A) polymerase [EC:2.7.7.19] | (RefSeq) hypothetical protein	[A]	RNA processing and modification	Poly(A) polymerase gamma {ECO:0000313|EMBL:EKC17170.1} OS=Crassostrea gigas (Pacific oyster) PE=4 SV=1	Poly(A) polymerase gamma [Crassostrea gigas]
EVM0000832.1	--	--	--	--	Putative uncharacterized protein {ECO:0000313|EMBL:EEN65837.1} (Fragment) OS=Branchiostoma floridae (Florida lancelet) PE=4 SV=1	PREDICTED: uncharacterized protein LOC100369350 [Saccoglossus kowalevskii]
EVM0010076.1	Molecular Function: transferase activity (GO:0016740);;	K00654|1.14005e-100|dre:557286|K00654 serine palmitoyltransferase [EC:2.3.1.50] | (RefSeq) sptlc2b, zgc:175221; serine palmitoyltransferase, long chain base subunit 2b	[O]	Posttranslational modification, protein turnover, chaperones	Serine palmitoyltransferase 2 {ECO:0000313|EMBL:EKC29472.1} OS=Crassostrea gigas (Pacific oyster) PE=3 SV=1	PREDICTED: serine palmitoyltransferase 2-like isoform X1 [Aplysia californica]
EVM0007642.1	Molecular Function: binding (GO:0005488);;	--	--	--	Transposase {ECO:0000313|EMBL:ELR20413.1} OS=Acanthamoeba castellanii str. Neff PE=4 SV=1	transposase [Acanthamoeba castellanii str. Neff]
EVM0002183.1	--	--	--	--	Uncharacterized protein {ECO:0000313|EMBL:ESO99218.1} OS=Lottia gigantea (Giant owl limpet) PE=4 SV=1	PREDICTED: neurogenic locus notch homolog protein 1-like, partial [Saccoglossus kowalevskii]
EVM0014011.1	--	--	--	--	Uncharacterized protein {ECO:0000313|EMBL:EKC38769.1} OS=Crassostrea gigas (Pacific oyster) PE=4 SV=1	hypothetical protein CGI_10020445 [Crassostrea gigas]
EVM0019216.1	--	K07211|1.79211e-20|cmy:102930512|K07211 inhibitor of nuclear factor kappa-B kinase subunit epsilon [EC:2.7.11.10] | (RefSeq) IKBKE; inhibitor of nuclear factor kappa B kinase subunit epsilon	[T]	Signal transduction mechanisms	Inhibitor of nuclear factor kappa-B kinase subunit alpha {ECO:0000313|EMBL:KDR10135.1} OS=Zootermopsis nevadensis (Dampwood termite) PE=4 SV=1	Inhibitor of nuclear factor kappa-B kinase subunit alpha [Zootermopsis nevadensis]
EVM0019899.1	--	--	[R]	General function prediction only	Ankyrin repeat domain-containing protein 50 {ECO:0000313|EMBL:EKC38663.1} OS=Crassostrea gigas (Pacific oyster) PE=4 SV=1	Ankyrin repeat domain-containing protein 50 [Crassostrea gigas]
EVM0030260.1	--	--	--	--	Predicted protein {ECO:0000313|EMBL:EDO32578.1} OS=Nematostella vectensis (Starlet sea anemone) PE=4 SV=1	predicted protein [Nematostella vectensis]
EVM0013770.1	Molecular Function: hydrolase activity (GO:0016787);;	K02832|2.17133e-09|lcm:102356339|K02832 CASP2 and RIPK1 domain containing adaptor with death domain | (RefSeq) CRADD; CASP2 and RIPK1 domain containing adaptor with death domain	--	--	Uncharacterized protein {ECO:0000313|EMBL:EKC20032.1} OS=Crassostrea gigas (Pacific oyster) PE=4 SV=1	hypothetical protein CGI_10007113 [Crassostrea gigas]
EVM0024740.1	Molecular Function: catalytic activity (GO:0003824);;	K01061|3.40253e-75|lgi:LOTGIDRAFT_112179|K01061 carboxymethylenebutenolidase [EC:3.1.1.45] | (RefSeq) hypothetical protein	[R]	General function prediction only	Uncharacterized protein {ECO:0000313|EMBL:ESP00717.1} OS=Lottia gigantea (Giant owl limpet) PE=4 SV=1	PREDICTED: carboxymethylenebutenolidase homolog isoform X5 [Aplysia californica]
EVM0032465.1	Cellular Component: nucleus (GO:0005634);; Cellular Component: mitochondrion (GO:0005739);; Cellular Component: peroxisome (GO:0005777);; Cellular Component: cytosol (GO:0005829);; Biological Process: response to oxidative stress (GO:0006979);; Biological Process: determination of adult lifespan (GO:0008340);; Molecular Function: antioxidant activity (GO:0016209);; Biological Process: negative re…	K11187|6.63144e-65|lgi:LOTGIDRAFT_169267|K11187 peroxiredoxin 5, atypical 2-Cys peroxiredoxin [EC:1.11.1.15] | (RefSeq) hypothetical protein	[O]	Posttranslational modification, protein turnover, chaperones	Peroxiredoxin {ECO:0000313|EMBL:ABR27748.1} OS=Azumapecten farreri PE=2 SV=1	peroxiredoxin [Azumapecten farreri]
EVM0017166.1	--	K13443|1.22182e-31|hgl:101700822|K13443 Niemann-Pick C2 protein | (RefSeq) Npc2; NPC intracellular cholesterol transporter 2	[S]	Function unknown	Epididymal secretory protein E1 {ECO:0000313|EMBL:EKC18860.1} OS=Crassostrea gigas (Pacific oyster) PE=4 SV=1	PREDICTED: epididymal secretory protein E1-like [Saccoglossus kowalevskii]
EVM0024267.1	Molecular Function: GTP binding (GO:0005525);; Biological Process: small GTPase mediated signal transduction (GO:0007264);; Biological Process: protein transport (GO:0015031);;	K07885|1.37648e-124|lgi:LOTGIDRAFT_220613|K07885 Ras-related protein Rab-27A | (RefSeq) hypothetical protein	[U]	Intracellular trafficking, secretion, and vesicular transport	Uncharacterized protein {ECO:0000313|EMBL:ESO86571.1} OS=Lottia gigantea (Giant owl limpet) PE=3 SV=1	hypothetical protein LOTGIDRAFT_220613 [Lottia gigantea]
EVM0037618.1	Molecular Function: oxidoreductase activity (GO:0016491);;	--	[S]	Function unknown	Uncharacterized protein {ECO:0000313|EMBL:ESP05638.1} OS=Lottia gigantea (Giant owl limpet) PE=4 SV=1	hypothetical protein LOTGIDRAFT_152500 [Lottia gigantea]
EVM0001829.1	--	K04729|3.31368e-93|lgi:LOTGIDRAFT_203449|K04729 myeloid differentiation primary response protein MyD88 | (RefSeq) hypothetical protein	--	--	Myeloid differentiation primary response protein MyD88 {ECO:0000313|EMBL:EKC40065.1} OS=Crassostrea gigas (Pacific oyster) PE=4 SV=1	MYD88 [Cyclina sinensis]
EVM0037983.1	--	--	--	--	Uncharacterized protein {ECO:0000313|EMBL:KDR13352.1} (Fragment) OS=Zootermopsis nevadensis (Dampwood termite) PE=4 SV=1	hypothetical protein L798_12612, partial [Zootermopsis nevadensis]
EVM0010804.1	--	--	--	--	Coiled-coil domain-containing protein 90B, mitochondrial {ECO:0000313|EMBL:EKC25784.1} OS=Crassostrea gigas (Pacific oyster) PE=4 SV=1	Coiled-coil domain-containing protein 90B, mitochondrial [Crassostrea gigas]
EVM0027438.1	--	K11142|0|lgi:LOTGIDRAFT_231435|K11142 cytosol aminopeptidase [EC:3.4.11.1 3.4.11.5] | (RefSeq) hypothetical protein	[R]	General function prediction only	LAP3 {ECO:0000313|EMBL:AFP57676.1} OS=Tegillarca granosa (Malaysian cockle) PE=2 SV=1	LAP3 [Tegillarca granosa]
EVM0031901.1	--	K05619|0|lgi:LOTGIDRAFT_122446|K05619 transglutaminase 1 [EC:2.3.2.13] | (RefSeq) hypothetical protein	--	--	Protein-glutamine gamma-glutamyltransferase K {ECO:0000313|EMBL:EKC36733.1} OS=Crassostrea gigas (Pacific oyster) PE=4 SV=1	Protein-glutamine gamma-glutamyltransferase K [Crassostrea gigas]
EVM0036109.1	Molecular Function: kinase activity (GO:0016301);;	--	[T]	Signal transduction mechanisms	Tyrosine-protein kinase PR2 {ECO:0000313|EMBL:EKC18253.1} OS=Crassostrea gigas (Pacific oyster) PE=3 SV=1	Tyrosine-protein kinase PR2 [Crassostrea gigas]
EVM0031520.1	--	--	--	--	Putative uncharacterized protein {ECO:0000313|EMBL:EGC33632.1} OS=Dictyostelium purpureum (Slime mold) PE=4 SV=1	PREDICTED: uncharacterized protein LOC103511839 [Diaphorina citri]
EVM0001570.1	Molecular Function: binding (GO:0005488);;	--	[A]	RNA processing and modification	Uncharacterized protein {ECO:0000313|EMBL:EKC17831.1} OS=Crassostrea gigas (Pacific oyster) PE=4 SV=1	hypothetical protein CGI_10000144 [Crassostrea gigas]
EVM0001911.1	--	--	[O]	Posttranslational modification, protein turnover, chaperones	Heat shock 70 kDa protein 12B {ECO:0000313|EMBL:EKC37305.1} OS=Crassostrea gigas (Pacific oyster) PE=4 SV=1	Heat shock 70 kDa protein 12B [Crassostrea gigas]
EVM0014836.1	--	--	--	--	Myosin-10 {ECO:0000313|EMBL:EKC34950.1} OS=Crassostrea gigas (Pacific oyster) PE=4 SV=1	Myosin-10 [Crassostrea gigas]
EVM0001756.1	Biological Process: cellular process (GO:0009987);; Molecular Function: hydrolase activity (GO:0016787);;	--	--	--	Putative uncharacterized protein {ECO:0000313|EMBL:EEN64851.1} OS=Branchiostoma floridae (Florida lancelet) PE=3 SV=1	hypothetical protein BRAFLDRAFT_89710 [Branchiostoma floridae]
EVM0015588.1	--	--	[R]	General function prediction only	Uncharacterized protein {ECO:0000313|EMBL:ESO85378.1} OS=Lottia gigantea (Giant owl limpet) PE=4 SV=1	hypothetical protein LOTGIDRAFT_205828 [Lottia gigantea]
EVM0020442.1	--	K06832|1.70895e-15|bfo:BRAFLDRAFT_126856|K06832 galectin-8 | (RefSeq) hypothetical protein	[W]	Extracellular structures	Galectin {ECO:0000256|RuleBase:RU102079} OS=Biomphalaria glabrata (Bloodfluke planorb) PE=2 SV=1	tandem-repeat galectin [Biomphalaria glabrata]
EVM0032304.1	--	--	[F]	Nucleotide transport and metabolism	Uncharacterized protein {ECO:0000313|EMBL:EEN69787.1} OS=Branchiostoma floridae (Florida lancelet) PE=4 SV=1	PREDICTED: uridine nucleosidase 1-like [Saccoglossus kowalevskii]
EVM0013453.1	--	--	--	--	Uncharacterized protein {ECO:0000313|EMBL:EKC41566.1} OS=Crassostrea gigas (Pacific oyster) PE=4 SV=1	hypothetical protein CGI_10022117 [Crassostrea gigas]
EVM0031632.1	--	K03136|4.71843e-124|lgi:LOTGIDRAFT_106483|K03136 transcription initiation factor TFIIE subunit alpha | (RefSeq) hypothetical protein	[K]	Transcription	Uncharacterized protein {ECO:0000313|EMBL:ESO89184.1} OS=Lottia gigantea (Giant owl limpet) PE=4 SV=1	PREDICTED: general transcription factor IIE subunit 1-like isoform X1 [Aplysia californica]
EVM0032612.1	--	--	--	--	Uncharacterized protein {ECO:0000313|EMBL:EKC39308.1} OS=Crassostrea gigas (Pacific oyster) PE=4 SV=1	hypothetical protein CGI_10024476 [Crassostrea gigas]
EVM0000963.1	--	K03349|0|lgi:LOTGIDRAFT_109593|K03349 anaphase-promoting complex subunit 2 | (RefSeq) hypothetical protein	[DO]	--	Anaphase-promoting complex subunit 2 {ECO:0000313|EMBL:EKC30892.1} OS=Crassostrea gigas (Pacific oyster) PE=3 SV=1	Anaphase-promoting complex subunit 2 [Crassostrea gigas]
EVM0008356.1	--	--	--	--	Uncharacterized protein {ECO:0000313|EMBL:EZG79711.1} OS=Gregarina niphandrodes PE=4 SV=1	hypothetical protein GNI_024620 [Gregarina niphandrodes]
EVM0010758.1	--	K14620|1.18555e-132|bfo:BRAFLDRAFT_92596|K14620 riboflavin transporter 2 | (RefSeq) hypothetical protein	[S]	Function unknown	Putative uncharacterized protein {ECO:0000313|EMBL:EEN60966.1} OS=Branchiostoma floridae (Florida lancelet) PE=4 SV=1	PREDICTED: solute carrier family 52, riboflavin transporter, member 3-like [Aplysia californica]
EVM0037672.1	--	--	--	--	Uncharacterized protein {ECO:0000313|EMBL:EKC26753.1} OS=Crassostrea gigas (Pacific oyster) PE=4 SV=1	hypothetical protein CGI_10028292 [Crassostrea gigas]
EVM0022287.1	Biological Process: biological_process (GO:0044699);;	K06240|0|lgi:LOTGIDRAFT_144813|K06240 laminin, alpha 3/5 | (RefSeq) hypothetical protein	[W]	Extracellular structures	Laminin subunit alpha {ECO:0000313|EMBL:EKC34685.1} OS=Crassostrea gigas (Pacific oyster) PE=4 SV=1	Laminin subunit alpha [Crassostrea gigas]
EVM0030323.1	--	K14342|3.91417e-42|bfo:BRAFLDRAFT_67981|K14342 solute carrier family 10 (sodium/bile acid cotransporter), member 2 | (RefSeq) hypothetical protein	[P]	Inorganic ion transport and metabolism	Ileal sodium/bile acid cotransporter {ECO:0000313|EMBL:EKC20109.1} OS=Crassostrea gigas (Pacific oyster) PE=4 SV=1	Ileal sodium/bile acid cotransporter [Crassostrea gigas]
EVM0025020.1	--	--	--	--	Uncharacterized protein {ECO:0000313|EMBL:EKC40226.1} OS=Crassostrea gigas (Pacific oyster) PE=4 SV=1	hypothetical protein CGI_10011056 [Crassostrea gigas]
EVM0001142.1	--	--	[K]	Transcription	Putative leukocyte receptor cluster member 8 {ECO:0000313|EMBL:JAB83035.1} (Fragment) OS=Ixodes ricinus (Common tick) PE=2 SV=1	PREDICTED: leukocyte receptor cluster member 8 homolog [Saccoglossus kowalevskii]
EVM0015494.1	--	--	[W]	Extracellular structures	Noelin-3 {ECO:0000313|EMBL:EKC34886.1} OS=Crassostrea gigas (Pacific oyster) PE=4 SV=1	Noelin-3 [Crassostrea gigas]
EVM0020582.1	Biological Process: gene silencing by RNA (GO:0031047);;	K20194|2.0247e-46|nve:NEMVE_v1g240915|K20194 Hermansky-Pudlak syndrome 4 protein | (RefSeq) hypothetical protein	--	--	Retinal homeobox protein Rx {ECO:0000313|EMBL:EKC37023.1} OS=Crassostrea gigas (Pacific oyster) PE=4 SV=1	PREDICTED: uncharacterized protein LOC102807271 [Saccoglossus kowalevskii]
EVM0018100.1	--	K14648|1.9597e-98|lgi:LOTGIDRAFT_230532|K14648 poly(U)-specific endoribonuclease [EC:3.1.-.-] | (RefSeq) hypothetical protein	[R]	General function prediction only	Uncharacterized protein {ECO:0000313|EMBL:ESP01981.1} OS=Lottia gigantea (Giant owl limpet) PE=4 SV=1	hypothetical protein LOTGIDRAFT_230532 [Lottia gigantea]
EVM0010606.1	--	--	--	--	Uncharacterized protein {ECO:0000313|EMBL:ESO89300.1} OS=Lottia gigantea (Giant owl limpet) PE=4 SV=1	hypothetical protein LOTGIDRAFT_229168 [Lottia gigantea]
EVM0014505.2	--	K17353|3.08874e-31|spu:751836|K17353 tetraspanin-18 | (RefSeq) tetraspanin	[R]	General function prediction only	Tetraspanin {ECO:0000256|RuleBase:RU361218} OS=Crassostrea gigas (Pacific oyster) PE=3 SV=1	Tetraspanin-9 [Crassostrea gigas]
EVM0030271.1	Biological Process: metabolic process (GO:0008152);;	--	--	--	Uncharacterized protein {ECO:0000313|EMBL:CDO66268.1} OS=Plasmodium reichenowi PE=4 SV=1	conserved Plasmodium membrane protein, unknown function [Plasmodium reichenowi]
EVM0032196.1	--	--	[R]	General function prediction only	Uncharacterized protein {ECO:0000313|EnsemblMetazoa:SPU_027105-tr} OS=Strongylocentrotus purpuratus (Purple sea urchin) PE=4 SV=1	Hypothetical protein CBG24106 [Caenorhabditis briggsae]
EVM0008951.1	--	--	[S]	Function unknown	RRP15-like protein {ECO:0000313|EMBL:EKC39887.1} OS=Crassostrea gigas (Pacific oyster) PE=4 SV=1	RRP15-like protein [Crassostrea gigas]
EVM0029859.1	Molecular Function: binding (GO:0005488);;	--	[K]	Transcription	Uncharacterized protein {ECO:0000313|EnsemblMetazoa:SMAR003351-PA} OS=Strigamia maritima (European centipede) PE=4 SV=1	PREDICTED: REST corepressor 3-like [Aplysia californica]
EVM0030565.1	Molecular Function: GTPase activity (GO:0003924);; Molecular Function: structural constituent of cytoskeleton (GO:0005200);; Molecular Function: ATP binding (GO:0005524);; Molecular Function: GTP binding (GO:0005525);; Cellular Component: cytoplasm (GO:0005737);; Cellular Component: microtubule (GO:0005874);; Biological Process: obsolete GTP catabolic process (GO:0006184);; Biological Process: ob…	K07374|0|spu:754102|K07374 tubulin alpha | (RefSeq) tubulin alpha-1A chain	[Z]	Cytoskeleton	Alpha tubulin a1 {ECO:0000313|EMBL:ABO33165.1} OS=Mesenchytraeus solifugus (Glacier ice worm) PE=2 SV=1	PREDICTED: tubulin alpha-1C chain-like isoform 2 [Strongylocentrotus purpuratus]
EVM0015679.1	--	--	--	--	Uncharacterized protein {ECO:0000313|EnsemblMetazoa:SPU_021296-tr} OS=Strongylocentrotus purpuratus (Purple sea urchin) PE=4 SV=1	PREDICTED: uncharacterized protein LOC100890321 [Strongylocentrotus purpuratus]
EVM0014613.1	--	K14353|3.98804e-119|lgi:LOTGIDRAFT_197485|K14353 solute carrier organic anion transporter family, member 3A | (RefSeq) hypothetical protein	[Q]	Secondary metabolites biosynthesis, transport and catabolism	Uncharacterized protein {ECO:0000313|EMBL:ESO83135.1} OS=Lottia gigantea (Giant owl limpet) PE=4 SV=1	hypothetical protein LOTGIDRAFT_197485 [Lottia gigantea]
EVM0024243.1	--	--	--	--	Uncharacterized protein {ECO:0000313|EMBL:EKC22188.1} OS=Crassostrea gigas (Pacific oyster) PE=4 SV=1	hypothetical protein CGI_10002666 [Crassostrea gigas]
EVM0002730.1	--	--	--	--	Uncharacterized protein {ECO:0000313|EMBL:EKC32824.1} OS=Crassostrea gigas (Pacific oyster) PE=4 SV=1	hypothetical protein CGI_10011643 [Crassostrea gigas]
EVM0013516.1	--	K17513|1.19848e-17|amj:102567223|K17513 C-type lectin superfamily 17 member A | (RefSeq) C-type lectin domain family 4 member M-like	[TV]	--	CDK5 regulatory subunit-associated protein 3 {ECO:0000313|EMBL:EKC29412.1} OS=Crassostrea gigas (Pacific oyster) PE=4 SV=1	RecName: Full=Perlucin-like protein; Flags: Precursor [Mytilus galloprovincialis]
EVM0014377.1	--	--	--	--	Predicted protein {ECO:0000313|EMBL:EDO33188.1} OS=Nematostella vectensis (Starlet sea anemone) PE=4 SV=1	predicted protein [Nematostella vectensis]
EVM0015974.1	--	--	--	--	Uncharacterized protein {ECO:0000313|EMBL:ESO83742.1} OS=Lottia gigantea (Giant owl limpet) PE=4 SV=1	hypothetical protein LOTGIDRAFT_196958 [Lottia gigantea]
EVM0010665.1	--	--	[R]	General function prediction only	Uncharacterized protein {ECO:0000313|EMBL:ELU08526.1, ECO:0000313|EnsemblMetazoa:CapteP75004} (Fragment) OS=Capitella teleta (Polychaete worm) PE=4 SV=1	PREDICTED: growth hormone secretagogue receptor type 1-like isoform X1 [Aplysia californica]
EVM0019661.1	--	--	--	--	DIS3-like exonuclease 2 {ECO:0000256|HAMAP-Rule:MF_03045} OS=Polysphondylium pallidum (Cellular slime mold) PE=3 SV=1	Hypothetical ribonuclease II domain containing protein [Polysphondylium pallidum PN500]
EVM0017958.1	Biological Process: cell communication (GO:0007154);; Biological Process: anatomical structure morphogenesis (GO:0009653);; Biological Process: cellular component organization (GO:0016043);; Biological Process: signaling (GO:0044700);; Biological Process: developmental process (GO:0044767);; Biological Process: negative regulation of biological process (GO:0048519);; Biological Process: system de…	K16680|4.76957e-11|dya:Dyak_GE18270|K16680 echinoid | (RefSeq) dyak_GLEANR_2062; GE18270 gene product from transcript GE18270-RA	[R]	General function prediction only	GE18270 {ECO:0000313|EMBL:EDW87606.1} OS=Drosophila yakuba (Fruit fly) PE=4 SV=1	GE18270 [Drosophila yakuba]
EVM0008818.2	--	--	[X]	--	Uncharacterized protein {ECO:0000313|EMBL:ELT91976.1, ECO:0000313|EnsemblMetazoa:CapteP228733} OS=Capitella teleta (Polychaete worm) PE=4 SV=1	hypothetical protein CAPTEDRAFT_228733 [Capitella teleta]
EVM0013091.1	--	--	[Q]	Secondary metabolites biosynthesis, transport and catabolism	Flavin-containing monooxygenase {ECO:0000256|RuleBase:RU361177} OS=Capitella teleta (Polychaete worm) PE=3 SV=1	hypothetical protein CAPTEDRAFT_218404 [Capitella teleta]
EVM0018076.1	--	--	--	--	Uncharacterized protein {ECO:0000313|EnsemblMetazoa:SPU_006692-tr} OS=Strongylocentrotus purpuratus (Purple sea urchin) PE=4 SV=1	hypothetical protein HELRODRAFT_164889 [Helobdella robusta]
EVM0001918.1	Molecular Function: binding (GO:0005488);; Biological Process: transcription, DNA-templated (GO:0006351);;	K19202|7.31237e-90|lgi:LOTGIDRAFT_200055|K19202 histone deacetylase complex subunit SAP30 | (RefSeq) hypothetical protein	--	--	Histone deacetylase complex subunit SAP30L {ECO:0000313|EMBL:EKC40291.1} OS=Crassostrea gigas (Pacific oyster) PE=4 SV=1	Histone deacetylase complex subunit SAP30L [Crassostrea gigas]
EVM0005268.1	--	K17492|2.74842e-71|cjc:100407818|K17492 ubinuclein | (RefSeq) UBN2; ubinuclein 2	[KT]	--	Ubinuclein-1 {ECO:0000313|EMBL:EKC28481.1} OS=Crassostrea gigas (Pacific oyster) PE=4 SV=1	Ubinuclein-1 [Crassostrea gigas]
EVM0000101.1	--	--	--	--	Uncharacterized protein {ECO:0000313|EMBL:ESO97789.1} (Fragment) OS=Lottia gigantea (Giant owl limpet) PE=4 SV=1	hypothetical protein LOTGIDRAFT_103481, partial [Lottia gigantea]
EVM0010489.1	--	--	[Q]	Secondary metabolites biosynthesis, transport and catabolism	1,25-dihydroxyvitamin D(3) 24-hydroxylase, mitochondrial {ECO:0000313|EMBL:EKC31488.1} OS=Crassostrea gigas (Pacific oyster) PE=3 SV=1	1,25-dihydroxyvitamin D(3) 24-hydroxylase, mitochondrial [Crassostrea gigas]
EVM0030125.1	--	--	--	--	Uncharacterized protein {ECO:0000313|EMBL:EKC33249.1} OS=Crassostrea gigas (Pacific oyster) PE=4 SV=1	hypothetical protein CGI_10022227 [Crassostrea gigas]
EVM0011509.1	--	K12229|2.5145e-81|lgi:LOTGIDRAFT_104002|K12229 dual adapter for phosphotyrosine and 3-phosphotyrosine and 3-phosphoinositide | (RefSeq) hypothetical protein	--	--	Uncharacterized protein {ECO:0000313|EMBL:ESO97786.1} (Fragment) OS=Lottia gigantea (Giant owl limpet) PE=4 SV=1	hypothetical protein LOTGIDRAFT_104002, partial [Lottia gigantea]
EVM0021594.1	--	--	[S]	Function unknown	Protein FAM38B {ECO:0000313|EMBL:EKC42880.1} OS=Crassostrea gigas (Pacific oyster) PE=4 SV=1	Protein FAM38B [Crassostrea gigas]
EVM0015265.1	--	--	--	--	Uncharacterized protein {ECO:0000313|EMBL:ESO89300.1} OS=Lottia gigantea (Giant owl limpet) PE=4 SV=1	hypothetical protein LOTGIDRAFT_229168 [Lottia gigantea]
EVM0034247.1	--	--	--	--	Uncharacterized protein {ECO:0000313|EMBL:ESO91201.1} OS=Lottia gigantea (Giant owl limpet) PE=4 SV=1	PREDICTED: protein lin-37 homolog [Aplysia californica]
EVM0006653.1	Molecular Function: peptidase activity (GO:0008233);; Molecular Function: metal ion binding (GO:0046872);;	--	--	--	Uncharacterized protein {ECO:0000313|EnsemblMetazoa:ADAC000037-PA} OS=Anopheles darlingi (Mosquito) PE=4 SV=1	PREDICTED: uncharacterized protein LOC102808657 [Saccoglossus kowalevskii]
EVM0021434.1	--	--	--	--	Uncharacterized protein {ECO:0000313|EMBL:ELU10516.1, ECO:0000313|EnsemblMetazoa:CapteP156512} OS=Capitella teleta (Polychaete worm) PE=4 SV=1	PREDICTED: beta-lactamase domain-containing protein 2-like [Aplysia californica]
EVM0028090.1	--	K00710|2.49714e-82|lgi:LOTGIDRAFT_123129|K00710 polypeptide N-acetylgalactosaminyltransferase [EC:2.4.1.41] | (RefSeq) hypothetical protein	[O]	Posttranslational modification, protein turnover, chaperones	Polypeptide N-acetylgalactosaminyltransferase 5 {ECO:0000313|EMBL:EKC23545.1} OS=Crassostrea gigas (Pacific oyster) PE=4 SV=1	Polypeptide N-acetylgalactosaminyltransferase 5 [Crassostrea gigas]
EVM0027758.1	--	--	--	--	Putative uncharacterized protein {ECO:0000313|EMBL:CCD21654.1} OS=Trypanosoma vivax (strain Y486) PE=4 SV=1	hypothetical protein TvY486_0045740 [Trypanosoma vivax Y486]
EVM0033582.1	--	--	--	--	PfN44 {ECO:0000313|EMBL:AGG35567.1} OS=Pinctada fucata (Pearl oyster) PE=2 SV=1	PfN44 [Pinctada fucata]
EVM0033134.1	--	--	--	--	Whole genome shotgun assembly, reference scaffold set, scaffold scaffold_68 {ECO:0000313|EMBL:CBY11345.1} OS=Oikopleura dioica (Tunicate) PE=4 SV=1	unnamed protein product [Oikopleura dioica]
EVM0012744.1	--	--	--	--	Uncharacterized protein {ECO:0000313|EMBL:ESO86503.1} OS=Lottia gigantea (Giant owl limpet) PE=4 SV=1	hypothetical protein LOTGIDRAFT_167021 [Lottia gigantea]
EVM0015032.1	Molecular Function: malic enzyme activity (GO:0004470);; Molecular Function: binding (GO:0005488);; Molecular Function: oxidoreductase activity, acting on the CH-OH group of donors, NAD or NADP as acceptor (GO:0016616);; Biological Process: metabolic process (GO:0044710);;	K00029|0|lgi:LOTGIDRAFT_154334|K00029 malate dehydrogenase (oxaloacetate-decarboxylating)(NADP+) [EC:1.1.1.40] | (RefSeq) hypothetical protein	[C]	Energy production and conversion	Malic enzyme {ECO:0000256|RuleBase:RU003426} OS=Lottia gigantea (Giant owl limpet) PE=3 SV=1	hypothetical protein LOTGIDRAFT_154334 [Lottia gigantea]
EVM0023176.2	Cellular Component: intracellular part (GO:0044424);;	K14294|8.68702e-49|pon:100446003|K14294 partner of Y14 and mago | (RefSeq) PYM1, WIBG; PYM homolog 1, exon junction complex associated factor	[S]	Function unknown	Uncharacterized protein {ECO:0000313|EnsemblMetazoa:SPU_015376-tr} OS=Strongylocentrotus purpuratus (Purple sea urchin) PE=4 SV=1	PREDICTED: partner of Y14 and mago-like [Strongylocentrotus purpuratus]
EVM0025067.1	--	--	[T]	Signal transduction mechanisms	Uncharacterized protein {ECO:0000313|EMBL:EKC23497.1} OS=Crassostrea gigas (Pacific oyster) PE=4 SV=1	hypothetical protein CGI_10010503 [Crassostrea gigas]
EVM0029460.1	Molecular Function: nucleic acid binding (GO:0003676);; Molecular Function: ATP binding (GO:0005524);; Molecular Function: ATP-dependent helicase activity (GO:0008026);;	K13117|0|lgi:LOTGIDRAFT_211312|K13117 ATP-dependent RNA helicase DDX35 [EC:3.6.4.13] | (RefSeq) hypothetical protein	[A]	RNA processing and modification	Uncharacterized protein {ECO:0000313|EMBL:ESO82671.1} OS=Lottia gigantea (Giant owl limpet) PE=4 SV=1	PREDICTED: probable ATP-dependent RNA helicase DHX35-like [Aplysia californica]
EVM0007700.1	--	--	[O]	Posttranslational modification, protein turnover, chaperones	NHL repeat-containing protein 2 {ECO:0000313|EMBL:EKC26754.1} OS=Crassostrea gigas (Pacific oyster) PE=4 SV=1	NHL repeat-containing protein 2 [Crassostrea gigas]
EVM0036573.1	Molecular Function: obsolete signal transducer activity (GO:0004871);; Biological Process: biological_process (GO:0044699);; Biological Process: response to stimulus (GO:0050896);;	K05266|4.13805e-13|lcm:102345419|K05266 motilin receptor | (RefSeq) MLNR; motilin receptor	[R]	General function prediction only	Uncharacterized protein {ECO:0000313|EnsemblMetazoa:SPU_028231-tr} OS=Strongylocentrotus purpuratus (Purple sea urchin) PE=4 SV=1	PREDICTED: G-protein coupled receptor 54-like, partial [Saccoglossus kowalevskii]
EVM0007807.1	--	K16354|4.23412e-41|asn:102373279|K16354 leucine-rich repeat and fibronectin type-III domain-containing protein 1 | (RefSeq) LRFN1; leucine rich repeat and fibronectin type III domain containing 1	[R]	General function prediction only	Leucine-rich repeat-containing protein 4 {ECO:0000313|EMBL:EKC19643.1} OS=Crassostrea gigas (Pacific oyster) PE=4 SV=1	PREDICTED: leucine-rich repeat-containing protein 24-like [Aplysia californica]
EVM0038674.1	--	--	--	--	Predicted protein {ECO:0000313|EMBL:EDO32716.1} (Fragment) OS=Nematostella vectensis (Starlet sea anemone) PE=4 SV=1	predicted protein [Nematostella vectensis]
EVM0038724.1	Molecular Function: catalytic activity (GO:0003824);;	--	--	--	Uncharacterized protein {ECO:0000313|EMBL:EKC34821.1} OS=Crassostrea gigas (Pacific oyster) PE=4 SV=1	hypothetical protein CGI_10022523 [Crassostrea gigas]
EVM0030953.1	--	--	--	--	Uncharacterized protein {ECO:0000313|EMBL:ESO87275.1} OS=Lottia gigantea (Giant owl limpet) PE=4 SV=1	hypothetical protein LOTGIDRAFT_154774 [Lottia gigantea]
EVM0037611.1	Molecular Function: nucleotide binding (GO:0000166);; Molecular Function: kinase activity (GO:0016301);;	--	[C]	Energy production and conversion	Arginine kinase {ECO:0000313|EMBL:ABH10974.1} OS=Suberites ficus (Sponge) PE=2 SV=1	arginine kinase [Suberites ficus]
EVM0004383.1	--	--	[O]	Posttranslational modification, protein turnover, chaperones	Uncharacterized protein {ECO:0000313|EMBL:ESO86914.1} OS=Lottia gigantea (Giant owl limpet) PE=4 SV=1	hypothetical protein LOTGIDRAFT_235128 [Lottia gigantea]
EVM0030443.1	--	--	[R]	General function prediction only	Toll-like receptor g {ECO:0000313|EMBL:AGG10805.1} (Precursor) OS=Mytilus galloprovincialis (Mediterranean mussel) PE=2 SV=1	PREDICTED: toll-like receptor 4-like [Aplysia californica]
EVM0014509.1	--	--	--	--	Uncharacterized protein {ECO:0000313|EnsemblMetazoa:SPU_016869-tr} OS=Strongylocentrotus purpuratus (Purple sea urchin) PE=4 SV=1	unnamed protein product [Oikopleura dioica]
EVM0023248.1	--	K21108|4.15833e-61|dre:415107|K21108 blood vessel epicardial substance | (RefSeq) bves, pop1, popdc1, zgc:86887; blood vessel epicardial substance	--	--	Uncharacterized protein {ECO:0000313|EnsemblMetazoa:SMAR002166-PA} OS=Strigamia maritima (European centipede) PE=4 SV=1	hypothetical protein TcasGA2_TC013795 [Tribolium castaneum]
EVM0009634.1	--	K02963|4.24428e-31|api:100161638|K02963 small subunit ribosomal protein S18 | (RefSeq) Mrps18a; 28S ribosomal protein S18a, mitochondrial	[J]	Translation, ribosomal structure and biogenesis	Uncharacterized protein {ECO:0000313|EnsemblMetazoa:ACYPI002845-PA} OS=Acyrthosiphon pisum (Pea aphid) PE=2 SV=1	28S ribosomal protein S18a, mitochondrial [Acyrthosiphon pisum]
EVM0009613.1	--	--	--	--	Putative transposase domain-containing protein {ECO:0000313|EMBL:JAC92074.1} OS=Ixodes ricinus (Common tick) PE=2 SV=1	predicted protein [Nematostella vectensis]
EVM0033113.1	--	--	--	--	Uncharacterized protein {ECO:0000313|EMBL:JAA61127.1} (Fragment) OS=Rhipicephalus pulchellus PE=2 SV=1	hypothetical protein IscW_ISCW024585 [Ixodes scapularis]
EVM0019385.2	--	--	--	--	Uncharacterized protein {ECO:0000313|EMBL:EKC25100.1} OS=Crassostrea gigas (Pacific oyster) PE=4 SV=1	hypothetical protein CGI_10009488 [Crassostrea gigas]
EVM0002039.1	--	K11997|7.33867e-11|bfo:BRAFLDRAFT_76030|K11997 tripartite motif-containing protein 2/3 | (RefSeq) hypothetical protein	[O]	Posttranslational modification, protein turnover, chaperones	E3 ubiquitin-protein ligase TRIM33 {ECO:0000313|EMBL:EKC38427.1} OS=Crassostrea gigas (Pacific oyster) PE=4 SV=1	E3 ubiquitin-protein ligase TRIM33 [Crassostrea gigas]
EVM0014050.1	--	--	--	--	Complement C1q-like protein 4 {ECO:0000313|EMBL:EKC39194.1} OS=Crassostrea gigas (Pacific oyster) PE=4 SV=1	Complement C1q-like protein 4 [Crassostrea gigas]
EVM0006455.1	--	--	[TU]	--	Calumenin {ECO:0000313|EMBL:EKC23322.1} OS=Crassostrea gigas (Pacific oyster) PE=4 SV=1	PREDICTED: calumenin-like isoform X3 [Aplysia californica]
EVM0006282.1	--	--	--	--	Uncharacterized protein {ECO:0000313|EMBL:EKC39979.1} OS=Crassostrea gigas (Pacific oyster) PE=4 SV=1	hypothetical protein CGI_10026990 [Crassostrea gigas]
EVM0014956.1	--	K13752|1.02349e-179|lgi:LOTGIDRAFT_169924|K13752 solute carrier family 24 (sodium/potassium/calcium exchanger), member 4 | (RefSeq) hypothetical protein	[PT]	--	Uncharacterized protein {ECO:0000313|EMBL:ESO82454.1} OS=Lottia gigantea (Giant owl limpet) PE=4 SV=1	hypothetical protein LOTGIDRAFT_169924 [Lottia gigantea]
EVM0003284.1	Molecular Function: nucleotide binding (GO:0000166);; Biological Process: metabolic process (GO:0008152);; Molecular Function: oxidoreductase activity (GO:0016491);; Molecular Function: anion binding (GO:0043168);; Molecular Function: metal ion binding (GO:0046872);; Molecular Function: coenzyme binding (GO:0050662);;	K13240|0|lgi:LOTGIDRAFT_197993|K13240 nitric-oxide synthase, brain [EC:1.14.13.39] | (RefSeq) hypothetical protein	[C]	Energy production and conversion	Nitric oxide synthase, brain {ECO:0000313|EMBL:EKC33784.1} OS=Crassostrea gigas (Pacific oyster) PE=4 SV=1	Nitric oxide synthase, brain [Crassostrea gigas]
EVM0002421.1	--	--	--	--	Uncharacterized protein {ECO:0000313|EMBL:EKC30834.1} OS=Crassostrea gigas (Pacific oyster) PE=4 SV=1	hypothetical protein CGI_10009718 [Crassostrea gigas]
EVM0038270.1	--	--	[L]	Replication, recombination and repair	Uncharacterized protein {ECO:0000313|EMBL:JAC92661.1} (Fragment) OS=Ixodes ricinus (Common tick) PE=2 SV=1	PREDICTED: putative nuclease HARBI1-like [Strongylocentrotus purpuratus]
EVM0019296.1	--	K13514|1.26586e-117|lgi:LOTGIDRAFT_219893|K13514 lysophosphatidylglycerol acyltransferase 1 [EC:2.3.1.-] | (RefSeq) hypothetical protein	[I]	Lipid transport and metabolism	Uncharacterized protein {ECO:0000313|EMBL:ESO87710.1} OS=Lottia gigantea (Giant owl limpet) PE=4 SV=1	hypothetical protein LOTGIDRAFT_219893 [Lottia gigantea]
EVM0019571.1	--	--	--	--	Uncharacterized protein {ECO:0000313|EMBL:EKC41549.1} OS=Crassostrea gigas (Pacific oyster) PE=4 SV=1	hypothetical protein CGI_10008774 [Crassostrea gigas]
EVM0007582.1	--	--	--	--	Uncharacterized protein {ECO:0000313|EMBL:ELT87513.1, ECO:0000313|EnsemblMetazoa:CapteP190460} OS=Capitella teleta (Polychaete worm) PE=4 SV=1	hypothetical protein CAPTEDRAFT_190460 [Capitella teleta]
EVM0023303.3	--	K15424|4.21623e-146|lgi:LOTGIDRAFT_122480|K15424 serine/threonine-protein phosphatase 4 regulatory subunit 1 | (RefSeq) hypothetical protein	[T]	Signal transduction mechanisms	Serine/threonine-protein phosphatase 4 regulatory subunit 1 {ECO:0000313|EMBL:EKC34648.1} OS=Crassostrea gigas (Pacific oyster) PE=4 SV=1	Serine/threonine-protein phosphatase 4 regulatory subunit 1 [Crassostrea gigas]
EVM0020358.1	--	K14480|1.38181e-08|lcm:102348569|K14480 apolipoprotein L | (RefSeq) apolipoprotein L3-like	--	--	Uncharacterized protein {ECO:0000313|EMBL:KFM75148.1} (Fragment) OS=Stegodyphus mimosarum PE=4 SV=1	hypothetical protein X975_15044, partial [Stegodyphus mimosarum]
EVM0014147.2	--	--	--	--	Latrophilin-1 {ECO:0000313|EMBL:EKC37657.1} OS=Crassostrea gigas (Pacific oyster) PE=4 SV=1	Latrophilin-1 [Crassostrea gigas]
EVM0006098.1	Molecular Function: NAD+ synthase (glutamine-hydrolyzing) activity (GO:0003952);; Molecular Function: ATP binding (GO:0005524);; Biological Process: NAD biosynthetic process (GO:0009435);; Molecular Function: hydrolase activity, acting on carbon-nitrogen (but not peptide) bonds (GO:0016810);;	K01950|0|lgi:LOTGIDRAFT_177462|K01950 NAD+ synthase (glutamine-hydrolysing) [EC:6.3.5.1] | (RefSeq) hypothetical protein	[HR]	--	Glutamine-dependent NAD(+) synthetase {ECO:0000313|EMBL:EKC23525.1} OS=Crassostrea gigas (Pacific oyster) PE=4 SV=1	Glutamine-dependent NAD(+) synthetase [Crassostrea gigas]
EVM0015119.1	Biological Process: inter-male aggressive behavior (GO:0002121);; Biological Process: axon guidance (GO:0007411);; Biological Process: imaginal disc-derived leg morphogenesis (GO:0007480);; Biological Process: spiracle morphogenesis, open tracheal system (GO:0035277);;	--	[T]	Signal transduction mechanisms	Uncharacterized protein {ECO:0000313|EMBL:ESO96224.1} (Fragment) OS=Lottia gigantea (Giant owl limpet) PE=4 SV=1	hypothetical protein LOTGIDRAFT_144253, partial [Lottia gigantea]
EVM0034087.2	--	--	[R]	General function prediction only	Uncharacterized protein {ECO:0000313|EMBL:EKC37670.1} (Fragment) OS=Crassostrea gigas (Pacific oyster) PE=4 SV=1	hypothetical protein CGI_10024225, partial [Crassostrea gigas]
EVM0005633.1	--	--	--	--	Uncharacterized protein {ECO:0000313|EMBL:ESO85602.1} OS=Lottia gigantea (Giant owl limpet) PE=4 SV=1	hypothetical protein LOTGIDRAFT_155090 [Lottia gigantea]
EVM0022494.1	Biological Process: metabolic process (GO:0008152);; Molecular Function: transferase activity, transferring acyl groups (GO:0016746);;	K19678|0|lgi:LOTGIDRAFT_225973|K19678 intraflagellar transport protein 80 | (RefSeq) hypothetical protein	[R]	General function prediction only	Uncharacterized protein {ECO:0000313|EMBL:ESP00252.1} OS=Lottia gigantea (Giant owl limpet) PE=4 SV=1	PREDICTED: intraflagellar transport protein 80 homolog [Aplysia californica]
EVM0010998.1	--	--	--	--	Uncharacterized protein C3orf63-like protein {ECO:0000313|EMBL:EKC20290.1} OS=Crassostrea gigas (Pacific oyster) PE=4 SV=1	Uncharacterized protein C3orf63-like protein [Crassostrea gigas]
EVM0003069.1	--	K11492|7.07337e-156|cmk:103188350|K11492 condensin-2 complex subunit G2 | (RefSeq) ncapg2; non-SMC condensin II complex subunit G2	[S]	Function unknown	Condensin-2 complex subunit G2 {ECO:0000313|EMBL:EKC24993.1} OS=Crassostrea gigas (Pacific oyster) PE=4 SV=1	Condensin-2 complex subunit G2 [Crassostrea gigas]
EVM0018387.1	--	--	[R]	General function prediction only	Uncharacterized protein {ECO:0000313|EnsemblMetazoa:ACYPI087809-PA} OS=Acyrthosiphon pisum (Pea aphid) PE=4 SV=1	PREDICTED: zinc finger protein 271-like [Acyrthosiphon pisum]
EVM0013832.1	--	K17495|0|aqu:100640167|K17495 CUB and sushi domain-containing protein | (RefSeq) sushi, von Willebrand factor type A, EGF and pentraxin domain-containing protein 1-like	--	--	Uncharacterized protein {ECO:0000313|EnsemblMetazoa:PAC:15716323} OS=Amphimedon queenslandica (Sponge) PE=4 SV=1	PREDICTED: sushi, von Willebrand factor type A, EGF and pentraxin domain-containing protein 1-like [Amphimedon queenslandica]
EVM0025852.1	--	K10268|0|lgi:LOTGIDRAFT_156971|K10268 F-box and leucine-rich repeat protein 2/20 | (RefSeq) hypothetical protein	[R]	General function prediction only	F-box/LRR-repeat protein 20 {ECO:0000313|EMBL:EKC26111.1} OS=Crassostrea gigas (Pacific oyster) PE=4 SV=1	F-box/LRR-repeat protein 20 [Crassostrea gigas]
EVM0026506.1	--	K08106|4.66089e-90|lgi:LOTGIDRAFT_214000|K08106 N-acetylgalactosamine 4-sulfate 6-O-sulfotransferase [EC:2.8.2.33] | (RefSeq) hypothetical protein	--	--	Carbohydrate sulfotransferase 15 {ECO:0000313|EMBL:EKC34418.1} OS=Crassostrea gigas (Pacific oyster) PE=4 SV=1	Carbohydrate sulfotransferase 15 [Crassostrea gigas]
EVM0035017.1	--	K06483|3.47018e-87|phi:102111437|K06483 integrin alpha 4 | (RefSeq) ITGA4; integrin subunit alpha 4	[W]	Extracellular structures	Uncharacterized protein {ECO:0000313|EnsemblMetazoa:SMAR010896-PA} OS=Strigamia maritima (European centipede) PE=3 SV=1	PREDICTED: integrin alpha-3-like [Aplysia californica]
EVM0027431.1	--	--	--	--	Protein Bm9832, isoform b {ECO:0000313|EMBL:CDQ05031.1} OS=Brugia malayi (Filarial nematode worm) PE=4 SV=2	Protein Bm9832, isoform b [Brugia malayi]
EVM0009854.1	--	--	--	--	Predicted protein {ECO:0000313|EMBL:EDO33541.1} OS=Nematostella vectensis (Starlet sea anemone) PE=4 SV=1	predicted protein [Nematostella vectensis]
EVM0018323.1	--	--	[T]	Signal transduction mechanisms	Asialoglycoprotein receptor 2 {ECO:0000313|EMBL:EKC21818.1} OS=Crassostrea gigas (Pacific oyster) PE=4 SV=1	Asialoglycoprotein receptor 2 [Crassostrea gigas]
EVM0023372.1	Molecular Function: peroxidase activity (GO:0004601);; Molecular Function: peroxiredoxin activity (GO:0051920);; Biological Process: oxidation-reduction process (GO:0055114);;	K11188|5.08033e-112|lgi:LOTGIDRAFT_225601|K11188 peroxiredoxin 6, 1-Cys peroxiredoxin [EC:1.11.1.7 1.11.1.15 3.1.1.-] | (RefSeq) hypothetical protein	[O]	Posttranslational modification, protein turnover, chaperones	Glutathione peroxidase A {ECO:0000313|EMBL:ACU83219.1} OS=Venerupis philippinarum (Japanese littleneck clam) PE=2 SV=1	glutathione peroxidase A [Ruditapes philippinarum]
EVM0018292.1	--	--	--	--	Uncharacterized protein {ECO:0000313|EMBL:EKC37184.1} OS=Crassostrea gigas (Pacific oyster) PE=4 SV=1	hypothetical protein CGI_10008673 [Crassostrea gigas]
EVM0036485.1	--	--	[I]	Lipid transport and metabolism	Acyl-CoA synthetase family member 2, mitochondrial {ECO:0000313|EMBL:EKC32006.1} OS=Crassostrea gigas (Pacific oyster) PE=4 SV=1	Acyl-CoA synthetase family member 2, mitochondrial [Crassostrea gigas]
EVM0005810.3	--	--	--	--	Uncharacterized protein {ECO:0000313|EMBL:EKC28540.1} OS=Crassostrea gigas (Pacific oyster) PE=4 SV=1	hypothetical protein CGI_10010915 [Crassostrea gigas]
EVM0016171.1	--	--	--	--	Uncharacterized protein {ECO:0000313|EMBL:EKC35806.1} OS=Crassostrea gigas (Pacific oyster) PE=4 SV=1	hypothetical protein CGI_10011202 [Crassostrea gigas]
EVM0002263.1	--	--	--	--	Uncharacterized protein {ECO:0000313|EMBL:EKC19374.1} OS=Crassostrea gigas (Pacific oyster) PE=4 SV=1	hypothetical protein CGI_10008698 [Crassostrea gigas]
EVM0018837.1	Molecular Function: GTPase activity (GO:0003924);; Molecular Function: GTP binding (GO:0005525);; Cellular Component: plasma membrane (GO:0005886);; Biological Process: obsolete GTP catabolic process (GO:0006184);; Biological Process: small GTPase mediated signal transduction (GO:0007264);;	K07827|4.66057e-100|hro:HELRODRAFT_90797|K07827 GTPase Kras | (RefSeq) hypothetical protein	[R]	General function prediction only	Uncharacterized protein {ECO:0000313|EMBL:EKC34295.1} (Fragment) OS=Crassostrea gigas (Pacific oyster) PE=4 SV=1	hypothetical protein CGI_10023395, partial [Crassostrea gigas]
EVM0001108.1	--	--	[O]	Posttranslational modification, protein turnover, chaperones	Heat shock 70 kDa protein 12B {ECO:0000313|EMBL:EKC29170.1} OS=Crassostrea gigas (Pacific oyster) PE=4 SV=1	Heat shock 70 kDa protein 12B [Crassostrea gigas]
EVM0007637.1	--	--	[TW]	--	Integrin beta {ECO:0000256|RuleBase:RU000633} (Fragment) OS=Stegodyphus mimosarum PE=3 SV=1	Integrin beta-PS, partial [Stegodyphus mimosarum]
EVM0011818.1	Biological Process: cellular process (GO:0044763);;	K13912|3.69598e-75|bfo:BRAFLDRAFT_85664|K13912 deleted in malignant brain tumors 1 protein | (RefSeq) hypothetical protein	[RP]	--	Putative uncharacterized protein {ECO:0000313|EMBL:EEN54130.1} (Fragment) OS=Branchiostoma floridae (Florida lancelet) PE=4 SV=1	hypothetical protein BRAFLDRAFT_85664 [Branchiostoma floridae]
EVM0026072.2	--	--	[T]	Signal transduction mechanisms	Uncharacterized protein {ECO:0000313|EMBL:ESP05604.1} OS=Lottia gigantea (Giant owl limpet) PE=4 SV=1	PREDICTED: lachesin-like, partial [Aplysia californica]
EVM0028472.1	--	--	--	--	Histone-lysine N-methyltransferase pr-set7 {ECO:0000313|EMBL:EKC22984.1} OS=Crassostrea gigas (Pacific oyster) PE=4 SV=1	Histone-lysine N-methyltransferase pr-set7 [Crassostrea gigas]
EVM0003076.1	--	--	[T]	Signal transduction mechanisms	Serine/threonine-protein kinase phg2 {ECO:0000313|EMBL:EKC27061.1} OS=Crassostrea gigas (Pacific oyster) PE=3 SV=1	Serine/threonine-protein kinase phg2 [Crassostrea gigas]
EVM0004726.1	--	--	--	--	Uncharacterized protein {ECO:0000313|Ensembl:ENSCINP00000031678} OS=Ciona intestinalis (Transparent sea squirt) PE=2 SV=1	PREDICTED: DAZ-associated protein 2-like [Aplysia californica]
EVM0021002.1	--	--	--	--	Uncharacterized protein {ECO:0000313|EMBL:ELT88809.1, ECO:0000313|EnsemblMetazoa:CapteP217367} (Fragment) OS=Capitella teleta (Polychaete worm) PE=4 SV=1	PREDICTED: spindlin-Z-like [Saccoglossus kowalevskii]
EVM0010807.1	--	--	--	--	Uncharacterized protein {ECO:0000313|EMBL:ESP02020.1} (Fragment) OS=Lottia gigantea (Giant owl limpet) PE=4 SV=1	hypothetical protein LOTGIDRAFT_98861, partial [Lottia gigantea]
EVM0011927.1	--	--	--	--	Uncharacterized protein {ECO:0000313|EMBL:ESO82683.1} OS=Lottia gigantea (Giant owl limpet) PE=4 SV=1	hypothetical protein LOTGIDRAFT_155701 [Lottia gigantea]
EVM0033031.1	--	--	[PT]	--	Uncharacterized protein {ECO:0000313|EMBL:ESP05673.1} OS=Lottia gigantea (Giant owl limpet) PE=3 SV=1	hypothetical protein LOTGIDRAFT_152541 [Lottia gigantea]
EVM0023085.1	Molecular Function: binding (GO:0005488);; Molecular Function: oxidoreductase activity (GO:0016491);;	K07418|4.27905e-136|lgi:LOTGIDRAFT_204704|K07418 cytochrome P450 family 2 subfamily J [EC:1.14.14.1] | (RefSeq) hypothetical protein	[Q]	Secondary metabolites biosynthesis, transport and catabolism	CYP356A1 {ECO:0000313|EMBL:ABR45717.1} OS=Crassostrea gigas (Pacific oyster) PE=2 SV=1	CYP356A1 [Crassostrea gigas]
EVM0006520.1	--	K16061|1.03654e-46|mze:101481334|K16061 baculoviral IAP repeat-containing protein 7/8 | (RefSeq) birc7; baculoviral IAP repeat containing 7	[DR]	--	Putative inhibitor of apoptosis {ECO:0000313|EMBL:EKC17690.1} OS=Crassostrea gigas (Pacific oyster) PE=4 SV=1	Putative inhibitor of apoptosis [Crassostrea gigas]
EVM0028091.1	--	K14074|5.53191e-104|lgi:LOTGIDRAFT_226820|K14074 pancreatic lipase-related protein 1 [EC:3.1.1.3] | (RefSeq) hypothetical protein	--	--	Pancreatic lipase-related protein 1 {ECO:0000313|EMBL:EKC34507.1} OS=Crassostrea gigas (Pacific oyster) PE=3 SV=1	Pancreatic lipase-related protein 1 [Crassostrea gigas]
EVM0033926.1	--	--	--	--	Putative uncharacterized protein {ECO:0000313|EMBL:EFX63646.1} OS=Daphnia pulex (Water flea) PE=4 SV=1	hypothetical protein DAPPUDRAFT_66938 [Daphnia pulex]
EVM0014161.1	--	K11307|0|lgi:LOTGIDRAFT_135618|K11307 histone acetyltransferase MYST2 [EC:2.3.1.48] | (RefSeq) hypothetical protein	[B]	Chromatin structure and dynamics	Histone acetyltransferase {ECO:0000256|RuleBase:RU361211} OS=Crassostrea gigas (Pacific oyster) PE=3 SV=1	Histone acetyltransferase MYST2 [Crassostrea gigas]
EVM0019430.1	--	--	--	--	Glucose-fructose oxidoreductase domain-containing protein 1 {ECO:0000313|EMBL:EKC19725.1} OS=Crassostrea gigas (Pacific oyster) PE=4 SV=1	Glucose-fructose oxidoreductase domain-containing protein 1 [Crassostrea gigas]
EVM0011600.1	--	K04157|1.65911e-59|bmor:101742966|K04157 5-hydroxytryptamine receptor 2 | (RefSeq) 5-hydroxytryptamine receptor 2B	[R]	General function prediction only	D(2) dopamine receptor {ECO:0000313|EMBL:EKC24230.1} OS=Crassostrea gigas (Pacific oyster) PE=3 SV=1	D(2) dopamine receptor [Crassostrea gigas]
EVM0017858.1	--	K10448|3.37016e-154|tgu:100227183|K10448 kelch-like protein 10 | (RefSeq) KLHL10; kelch like family member 10	[TR]	--	Kelch-like protein 10 {ECO:0000313|EMBL:EKC24877.1} OS=Crassostrea gigas (Pacific oyster) PE=4 SV=1	Kelch-like protein 10 [Crassostrea gigas]
EVM0014646.1	--	--	--	--	Uncharacterized protein {ECO:0000313|EMBL:ESP02763.1} (Fragment) OS=Lottia gigantea (Giant owl limpet) PE=4 SV=1	hypothetical protein LOTGIDRAFT_74150, partial [Lottia gigantea]
EVM0031779.1	--	K04145|4.30932e-58|lgi:LOTGIDRAFT_229072|K04145 dopamine receptor D2 | (RefSeq) hypothetical protein	[R]	General function prediction only	Uncharacterized protein {ECO:0000313|EMBL:ESO89172.1} OS=Lottia gigantea (Giant owl limpet) PE=3 SV=1	hypothetical protein LOTGIDRAFT_229072 [Lottia gigantea]
EVM0032765.2	--	--	[R]	General function prediction only	EFR3-like protein A {ECO:0000313|EMBL:EKC24538.1} OS=Crassostrea gigas (Pacific oyster) PE=4 SV=1	EFR3-like protein A [Crassostrea gigas]
EVM0000372.1	--	--	--	--	Predicted protein {ECO:0000313|EMBL:EDO30993.1} (Fragment) OS=Nematostella vectensis (Starlet sea anemone) PE=4 SV=1	predicted protein [Nematostella vectensis]
EVM0000085.1	--	--	[R]	General function prediction only	Uncharacterized protein {ECO:0000313|EnsemblMetazoa:ACYPI002096-PA} OS=Acyrthosiphon pisum (Pea aphid) PE=4 SV=2	PREDICTED: zinc finger protein 271-like [Acyrthosiphon pisum]
EVM0030420.1	--	--	[L]	Replication, recombination and repair	Putative uncharacterized protein {ECO:0000313|EMBL:EFZ12759.1} (Fragment) OS=Solenopsis invicta (Red imported fire ant) PE=4 SV=1	PREDICTED: putative nuclease HARBI1 [Solenopsis invicta]
EVM0003597.1	--	K08341|9.76645e-71|lgi:LOTGIDRAFT_233504|K08341 GABA(A) receptor-associated protein | (RefSeq) hypothetical protein	[Z]	Cytoskeleton	Gamma-aminobutyric acid receptor-associated protein-like 2 {ECO:0000313|EMBL:EKC35958.1} OS=Crassostrea gigas (Pacific oyster) PE=3 SV=1	Gamma-aminobutyric acid receptor-associated protein-like 2 [Crassostrea gigas]
EVM0022101.1	--	--	--	--	Predicted protein {ECO:0000313|EMBL:EDO30945.1} (Fragment) OS=Nematostella vectensis (Starlet sea anemone) PE=4 SV=1	PREDICTED: probable serine/threonine-protein kinase clkA-like, partial [Saccoglossus kowalevskii]
EVM0021817.1	Biological Process: chemical synaptic transmission (GO:0007268);; Molecular Function: diacylglycerol binding (GO:0019992);; Biological Process: intracellular signal transduction (GO:0035556);; Molecular Function: metal ion binding (GO:0046872);;	K15293|0|lgi:LOTGIDRAFT_157505|K15293 protein unc-13 A/B/C | (RefSeq) hypothetical protein	[TU]	--	Unc-13-like protein B {ECO:0000313|EMBL:EKC32373.1} OS=Crassostrea gigas (Pacific oyster) PE=4 SV=1	PREDICTED: protein unc-13 homolog B-like isoform X2 [Aplysia californica]
EVM0008232.1	--	K01530|5.37794e-08|ola:101165817|K01530 phospholipid-translocating ATPase [EC:3.6.3.1] | (RefSeq) atp11c; ATPase phospholipid transporting 11C	--	--	Uncharacterized protein {ECO:0000313|EMBL:ESO89846.1} OS=Lottia gigantea (Giant owl limpet) PE=4 SV=1	hypothetical protein LOTGIDRAFT_164534 [Lottia gigantea]
EVM0001654.1	--	--	[S]	Function unknown	RNA polymerase II-associated protein 3 {ECO:0000313|EMBL:EKC33444.1} OS=Crassostrea gigas (Pacific oyster) PE=4 SV=1	PREDICTED: RNA polymerase II-associated protein 3-like [Aplysia californica]
EVM0038385.1	Molecular Function: nucleotide binding (GO:0000166);; Cellular Component: microtubule cytoskeleton (GO:0015630);; Cellular Component: protein-containing complex (GO:0043234);; Cellular Component: cytoskeletal part (GO:0044430);;	--	[Z]	Cytoskeleton	Kinesin-like protein {ECO:0000256|RuleBase:RU000394} OS=Crassostrea gigas (Pacific oyster) PE=3 SV=1	Kinesin-related protein 1 [Crassostrea gigas]
EVM0033970.1	Molecular Function: catalytic activity (GO:0003824);; Biological Process: RNA modification (GO:0009451);; Molecular Function: iron-sulfur cluster binding (GO:0051536);;	--	[T]	Signal transduction mechanisms	CDK5 regulatory subunit-associated protein 1 {ECO:0000313|EMBL:EKC34743.1} OS=Crassostrea gigas (Pacific oyster) PE=4 SV=1	CDK5 regulatory subunit-associated protein 1 [Crassostrea gigas]
EVM0029976.3	--	K16498|1.6925e-140|lgi:LOTGIDRAFT_104632|K16498 protocadherin delta 1 | (RefSeq) hypothetical protein	--	--	Protocadherin-11 X-linked {ECO:0000313|EMBL:EKC18334.1} OS=Crassostrea gigas (Pacific oyster) PE=4 SV=1	Protocadherin-11 X-linked [Crassostrea gigas]
EVM0003836.1	Molecular Function: phosphoprotein phosphatase activity (GO:0004721);; Biological Process: protein dephosphorylation (GO:0006470);;	K14165|3.59509e-40|nve:NEMVE_v1g86158|K14165 atypical dual specificity phosphatase [EC:3.1.3.16 3.1.3.48] | (RefSeq) hypothetical protein	[A]	RNA processing and modification	Predicted protein {ECO:0000313|EMBL:EDO47609.1} (Fragment) OS=Nematostella vectensis (Starlet sea anemone) PE=4 SV=1	predicted protein [Nematostella vectensis]
EVM0010161.1	Molecular Function: calcium ion binding (GO:0005509);; Biological Process: integrin-mediated signaling pathway (GO:0007229);;	K17259|1.07554e-89|lgi:LOTGIDRAFT_228042|K17259 calcium and integrin-binding protein 1 | (RefSeq) hypothetical protein	[T]	Signal transduction mechanisms	Uncharacterized protein {ECO:0000313|EMBL:ESP05466.1} OS=Lottia gigantea (Giant owl limpet) PE=4 SV=1	PREDICTED: calcium and integrin-binding protein 1-like [Saccoglossus kowalevskii]
EVM0014618.1	--	--	--	--	Uncharacterized protein {ECO:0000313|EMBL:ELU09530.1, ECO:0000313|EnsemblMetazoa:CapteP215901} (Fragment) OS=Capitella teleta (Polychaete worm) PE=4 SV=1	hypothetical protein CAPTEDRAFT_215901, partial [Capitella teleta]
EVM0009656.1	--	K15261|0|bfo:BRAFLDRAFT_74879|K15261 poly [ADP-ribose] polymerase 10/14/15 [EC:2.4.2.30] | (RefSeq) hypothetical protein	--	--	Poly [ADP-ribose] polymerase 14 {ECO:0000313|EMBL:EKC34925.1} OS=Crassostrea gigas (Pacific oyster) PE=4 SV=1	Poly [ADP-ribose] polymerase 14 [Crassostrea gigas]
EVM0025819.1	Molecular Function: peptidase activity (GO:0008233);;	--	[E]	Amino acid transport and metabolism	Serine protease {ECO:0000313|EMBL:AGI44154.1} OS=Sinonovacula constricta (Razor clam) PE=2 SV=1	serine protease [Sinonovacula constricta]
EVM0014354.1	Molecular Function: RNA binding (GO:0003723);; Biological Process: translational initiation (GO:0006413);; Cellular Component: translation preinitiation complex (GO:0070993);;	K03253|0|lgi:LOTGIDRAFT_230249|K03253 translation initiation factor 3 subunit B | (RefSeq) hypothetical protein	[J]	Translation, ribosomal structure and biogenesis	Eukaryotic translation initiation factor 3 subunit B {ECO:0000256|HAMAP-Rule:MF_03001, ECO:0000256|PIRNR:PIRNR036424} OS=Crassostrea gigas (Pacific oyster) PE=3 SV=1	Eukaryotic translation initiation factor 3 subunit B [Crassostrea gigas]
EVM0033730.1	--	--	--	--	Transposable element Tcb2 transposase {ECO:0000313|EMBL:EKC25386.1} OS=Crassostrea gigas (Pacific oyster) PE=4 SV=1	Transposable element Tcb2 transposase [Crassostrea gigas]
EVM0006913.1	--	--	--	--	Uncharacterized protein {ECO:0000313|EnsemblMetazoa:PAC:15711559} OS=Amphimedon queenslandica (Sponge) PE=4 SV=1	PREDICTED: hypothetical protein LOC100636468 [Amphimedon queenslandica]
EVM0005288.1	Biological Process: protein folding (GO:0006457);; Cellular Component: prefoldin complex (GO:0016272);; Molecular Function: unfolded protein binding (GO:0051082);;	--	[K]	Transcription	UXT-like protein {ECO:0000313|EMBL:EKC40968.1} OS=Crassostrea gigas (Pacific oyster) PE=4 SV=1	UXT-like protein [Crassostrea gigas]
EVM0008415.1	--	--	--	--	Uncharacterized protein {ECO:0000313|EMBL:ELU00894.1, ECO:0000313|EnsemblMetazoa:CapteP192565} OS=Capitella teleta (Polychaete worm) PE=4 SV=1	hypothetical protein CAPTEDRAFT_192565 [Capitella teleta]
EVM0038286.1	--	K12822|1.41069e-133|lgi:LOTGIDRAFT_217154|K12822 RNA-binding protein 25 | (RefSeq) hypothetical protein	[A]	RNA processing and modification	Uncharacterized protein {ECO:0000313|EMBL:ESO91992.1} OS=Lottia gigantea (Giant owl limpet) PE=4 SV=1	PREDICTED: RNA-binding protein 25-like [Saccoglossus kowalevskii]
EVM0033358.1	--	--	[R]	General function prediction only	Uncharacterized protein {ECO:0000313|EMBL:ESO88010.1} OS=Lottia gigantea (Giant owl limpet) PE=4 SV=1	hypothetical protein LOTGIDRAFT_193870 [Lottia gigantea]
EVM0027933.1	--	--	--	--	Putative uncharacterized protein {ECO:0000313|EMBL:EEN52757.1} (Fragment) OS=Branchiostoma floridae (Florida lancelet) PE=4 SV=1	PREDICTED: histidine-rich glycoprotein-like [Saccoglossus kowalevskii]
EVM0007760.1	--	--	[R]	General function prediction only	Predicted protein {ECO:0000313|EMBL:EDO43749.1} OS=Nematostella vectensis (Starlet sea anemone) PE=4 SV=1	PREDICTED: protein AMN1 homolog [Strongylocentrotus purpuratus]
EVM0011274.1	--	--	--	--	Uncharacterized protein {ECO:0000313|EnsemblMetazoa:SPU_000721-tr} OS=Strongylocentrotus purpuratus (Purple sea urchin) PE=4 SV=1	PREDICTED: apical endosomal glycoprotein-like [Strongylocentrotus purpuratus]
EVM0011948.1	--	--	--	--	Cerebellin-3 {ECO:0000313|EMBL:EKC36408.1} OS=Crassostrea gigas (Pacific oyster) PE=4 SV=1	Cerebellin-3 [Crassostrea gigas]
EVM0029249.1	--	K20178|0|lgi:LOTGIDRAFT_215952|K20178 vacuolar protein sorting-associated protein 8 | (RefSeq) hypothetical protein	[U]	Intracellular trafficking, secretion, and vesicular transport	Vacuolar protein sorting-associated protein 8-like protein {ECO:0000313|EMBL:EKC37875.1} OS=Crassostrea gigas (Pacific oyster) PE=4 SV=1	Vacuolar protein sorting-associated protein 8-like protein [Crassostrea gigas]
EVM0036336.1	--	K11984|1.56054e-153|lgi:LOTGIDRAFT_156816|K11984 U4/U6.U5 tri-snRNP-associated protein 1 | (RefSeq) hypothetical protein	[A]	RNA processing and modification	U4/U6.U5 tri-snRNP-associated protein 1 {ECO:0000313|EMBL:EKC41872.1} OS=Crassostrea gigas (Pacific oyster) PE=4 SV=1	U4/U6.U5 tri-snRNP-associated protein 1 [Crassostrea gigas]
EVM0025593.1	--	--	[MW]	--	Carbohydrate sulfotransferase 11 {ECO:0000313|EMBL:EKC22595.1} OS=Crassostrea gigas (Pacific oyster) PE=4 SV=1	Carbohydrate sulfotransferase 11 [Crassostrea gigas]
EVM0017531.1	--	--	[W]	Extracellular structures	Putative uncharacterized protein {ECO:0000313|EMBL:EEN49191.1} OS=Branchiostoma floridae (Florida lancelet) PE=4 SV=1	hypothetical protein BRAFLDRAFT_72740 [Branchiostoma floridae]
EVM0030893.1	Molecular Function: calcium ion binding (GO:0005509);; Cellular Component: integral component of membrane (GO:0016021);; Molecular Function: carbohydrate binding (GO:0030246);;	--	[T]	Signal transduction mechanisms	Uncharacterized protein {ECO:0000313|Ensembl:ENSCSAVP00000006800} (Fragment) OS=Ciona savignyi (Pacific transparent sea squirt) PE=4 SV=1	PREDICTED: fibropellin-1-like [Strongylocentrotus purpuratus]
EVM0017189.1	--	--	[E]	Amino acid transport and metabolism	Subfamily S1A unassigned peptidase (S01 family) {ECO:0000313|EMBL:CDS42747.1} OS=Echinococcus multilocularis (Fox tapeworm) PE=3 SV=1	subfamily S1A unassigned peptidase (S01 family) [Echinococcus multilocularis]
EVM0020650.1	--	--	[R]	General function prediction only	Putative gypsy nogag {ECO:0000313|EMBL:JAC28655.1} OS=Amblyomma triste PE=2 SV=1	PREDICTED: uncharacterized protein K02A2.6-like [Strongylocentrotus purpuratus]
EVM0010653.1	Molecular Function: nucleotide binding (GO:0000166);; Molecular Function: helicase activity (GO:0004386);;	K14779|0|bfo:BRAFLDRAFT_124435|K14779 ATP-dependent RNA helicase DDX52/ROK1 [EC:3.6.4.13] | (RefSeq) hypothetical protein	[A]	RNA processing and modification	Putative ATP-dependent RNA helicase DDX52 {ECO:0000313|EMBL:EKC39888.1} OS=Crassostrea gigas (Pacific oyster) PE=4 SV=1	Putative ATP-dependent RNA helicase DDX52 [Crassostrea gigas]
EVM0020419.1	--	--	--	--	Uncharacterized protein {ECO:0000313|EMBL:ESO88544.1} OS=Lottia gigantea (Giant owl limpet) PE=4 SV=1	hypothetical protein LOTGIDRAFT_165326 [Lottia gigantea]
EVM0025046.1	--	K13506|2.11493e-175|lgi:LOTGIDRAFT_140795|K13506 glycerol-3-phosphate O-acyltransferase 3/4 [EC:2.3.1.15] | (RefSeq) hypothetical protein	[I]	Lipid transport and metabolism	Uncharacterized protein {ECO:0000313|EMBL:ESP00402.1} OS=Lottia gigantea (Giant owl limpet) PE=4 SV=1	PREDICTED: glycerol-3-phosphate acyltransferase 4-like [Aplysia californica]
EVM0028012.1	Cellular Component: endoplasmic reticulum (GO:0005783);; Cellular Component: membrane part (GO:0044425);; Molecular Function: iron-sulfur cluster binding (GO:0051536);;	--	[R]	General function prediction only	Uncharacterized protein {ECO:0000313|EMBL:ESO93405.1} OS=Lottia gigantea (Giant owl limpet) PE=4 SV=1	hypothetical protein LOTGIDRAFT_216266 [Lottia gigantea]
EVM0014320.1	--	--	[T]	Signal transduction mechanisms	Uncharacterized protein {ECO:0000313|EMBL:ESO92634.1} OS=Lottia gigantea (Giant owl limpet) PE=4 SV=1	hypothetical protein LOTGIDRAFT_233075 [Lottia gigantea]
EVM0018431.1	--	K08467|2.56326e-38|nve:NEMVE_v1g35189|K08467 G protein-coupled receptor 157 | (RefSeq) hypothetical protein	--	--	Uncharacterized protein {ECO:0000313|EMBL:EFW40440.1} OS=Capsaspora owczarzaki (strain ATCC 30864) PE=4 SV=1	hypothetical protein CAOG_00965 [Capsaspora owczarzaki ATCC 30864]
EVM0012574.1	--	--	--	--	Uncharacterized protein {ECO:0000313|EMBL:ESO87393.1} OS=Lottia gigantea (Giant owl limpet) PE=4 SV=1	PREDICTED: uncharacterized protein YMR317W-like [Saccoglossus kowalevskii]
EVM0022296.1	--	K08671|6.20194e-09|tgu:100226225|K08671 proprotein convertase subtilisin/kexin type 4 [EC:3.4.21.-] | (RefSeq) PCSK4; proprotein convertase subtilisin/kexin type 4	--	--	Uncharacterized protein {ECO:0000313|EMBL:CDJ44630.1} (Fragment) OS=Eimeria tenella (Coccidian parasite) PE=4 SV=1	hypothetical protein ETH_00035780, partial [Eimeria tenella]
EVM0032737.1	--	K06238|7.53651e-76|bfo:BRAFLDRAFT_90333|K06238 collagen, type VI, alpha | (RefSeq) hypothetical protein	[W]	Extracellular structures	Collagen alpha-6(VI) chain {ECO:0000313|EMBL:EKC24482.1} OS=Crassostrea gigas (Pacific oyster) PE=4 SV=1	Collagen alpha-6(VI) chain [Crassostrea gigas]
EVM0008628.1	--	--	--	--	Uncharacterized protein {ECO:0000313|EMBL:EKC23053.1} OS=Crassostrea gigas (Pacific oyster) PE=4 SV=1	hypothetical protein CGI_10000740 [Crassostrea gigas]
EVM0036893.1	--	K12026|1.79529e-11|bfo:BRAFLDRAFT_104269|K12026 tripartite motif-containing protein 56 [EC:2.3.2.27] | (RefSeq) hypothetical protein	[O]	Posttranslational modification, protein turnover, chaperones	Tripartite motif-containing protein 45 {ECO:0000313|EMBL:EKC39728.1} OS=Crassostrea gigas (Pacific oyster) PE=4 SV=1	Tripartite motif-containing protein 45 [Crassostrea gigas]
EVM0035654.1	--	K01530|4.1893e-08|ola:101165817|K01530 phospholipid-translocating ATPase [EC:3.6.3.1] | (RefSeq) atp11c; ATPase phospholipid transporting 11C	--	--	Uncharacterized protein {ECO:0000313|EMBL:ESO90541.1} OS=Lottia gigantea (Giant owl limpet) PE=4 SV=1	hypothetical protein LOTGIDRAFT_164129 [Lottia gigantea]
EVM0013480.2	--	K11543|1.68639e-22|spu:762503|K11543 kinetochore-associated protein MIS12 | (RefSeq) protein MIS12 homolog	--	--	MIS12-like protein {ECO:0000313|EMBL:EKC34365.1} OS=Crassostrea gigas (Pacific oyster) PE=4 SV=1	MIS12-like protein [Crassostrea gigas]
EVM0000487.1	Molecular Function: obsolete signal transducer activity (GO:0004871);;	K04289|1.63775e-34|lgi:LOTGIDRAFT_152121|K04289 lysophosphatidic acid receptor 1 | (RefSeq) hypothetical protein	[R]	General function prediction only	Uncharacterized protein {ECO:0000313|EMBL:ESP05290.1} OS=Lottia gigantea (Giant owl limpet) PE=4 SV=1	hypothetical protein LOTGIDRAFT_152121 [Lottia gigantea]
EVM0026659.1	--	--	[Q]	Secondary metabolites biosynthesis, transport and catabolism	Uncharacterized protein {ECO:0000313|EMBL:ERL88328.1} OS=Dendroctonus ponderosae (Mountain pine beetle) PE=3 SV=1	hypothetical protein D910_05715 [Dendroctonus ponderosae]
EVM0033807.1	Cellular Component: cytoplasm (GO:0005737);; Cellular Component: cilium (GO:0005929);; Cellular Component: membrane (GO:0016020);;	K19399|1.41717e-21|cmk:103185221|K19399 BBSome-interacting protein 1 | (RefSeq) bbip1; BBSome interacting protein 1	--	--	BBSome-interacting protein of 10 kDa {ECO:0000313|EMBL:EKC24458.1} OS=Crassostrea gigas (Pacific oyster) PE=4 SV=1	BBSome-interacting protein of 10 kDa [Crassostrea gigas]
EVM0021214.1	--	K14457|5.36866e-123|lgi:LOTGIDRAFT_206209|K14457 2-acylglycerol O-acyltransferase 2 [EC:2.3.1.22] | (RefSeq) hypothetical protein	[I]	Lipid transport and metabolism	Uncharacterized protein {ECO:0000313|EMBL:ELT95074.1, ECO:0000313|EnsemblMetazoa:CapteP226963} OS=Capitella teleta (Polychaete worm) PE=4 SV=1	hypothetical protein CAPTEDRAFT_226963 [Capitella teleta]
EVM0011052.1	--	K07371|9.1265e-16|lgi:LOTGIDRAFT_232830|K07371 B-cell linker protein | (RefSeq) hypothetical protein	--	--	Uncharacterized protein {ECO:0000313|EMBL:ESO93085.1} OS=Lottia gigantea (Giant owl limpet) PE=4 SV=1	hypothetical protein LOTGIDRAFT_232830 [Lottia gigantea]
EVM0010951.1	Molecular Function: DNA-binding transcription factor activity (GO:0003700);; Cellular Component: nucleus (GO:0005634);; Biological Process: regulation of transcription, DNA-templated (GO:0006355);; Molecular Function: transcription factor binding (GO:0008134);; Molecular Function: protein domain specific binding (GO:0019904);; Molecular Function: sequence-specific DNA binding (GO:0043565);;	--	[K]	Transcription	Forkhead box protein B1 {ECO:0000313|EMBL:EKC36648.1} OS=Crassostrea gigas (Pacific oyster) PE=4 SV=1	Forkhead box protein B1 [Crassostrea gigas]
EVM0033148.1	--	K10779|0|hro:HELRODRAFT_86826|K10779 transcriptional regulator ATRX [EC:3.6.4.12] | (RefSeq) hypothetical protein	[K]	Transcription	Transcriptional regulator ATRX {ECO:0000313|EMBL:EKC43176.1} OS=Crassostrea gigas (Pacific oyster) PE=4 SV=1	Transcriptional regulator ATRX [Crassostrea gigas]
EVM0024414.1	--	--	--	--	Uncharacterized protein {ECO:0000313|EnsemblMetazoa:NV21490-PA} OS=Nasonia vitripennis (Parasitic wasp) PE=4 SV=1	PREDICTED: uncharacterized protein LOC100680052 [Nasonia vitripennis]
EVM0026455.1	--	K17560|8.86871e-67|lgi:LOTGIDRAFT_232137|K17560 unconventional prefoldin RPB5 interactor 1 | (RefSeq) hypothetical protein	[S]	Function unknown	Uncharacterized protein {ECO:0000313|EMBL:ESO94996.1} OS=Lottia gigantea (Giant owl limpet) PE=4 SV=1	hypothetical protein LOTGIDRAFT_232137 [Lottia gigantea]
EVM0006545.1	--	--	--	--	Uncharacterized protein {ECO:0000313|EMBL:ELT99068.1, ECO:0000313|EnsemblMetazoa:CapteP197725} OS=Capitella teleta (Polychaete worm) PE=4 SV=1	hypothetical protein CAPTEDRAFT_197725 [Capitella teleta]
EVM0013772.1	--	--	--	--	Predicted protein {ECO:0000313|EMBL:EDO48584.1} OS=Nematostella vectensis (Starlet sea anemone) PE=4 SV=1	predicted protein [Nematostella vectensis]
EVM0008671.1	--	--	[O]	Posttranslational modification, protein turnover, chaperones	Heat shock 70 kDa protein 12B {ECO:0000313|EMBL:EKC26864.1} OS=Crassostrea gigas (Pacific oyster) PE=4 SV=1	Heat shock 70 kDa protein 12B [Crassostrea gigas]
EVM0036842.1	--	K07232|1.57274e-55|lgi:LOTGIDRAFT_236920|K07232 cation transport protein ChaC | (RefSeq) hypothetical protein	[P]	Inorganic ion transport and metabolism	Uncharacterized protein {ECO:0000313|EMBL:ESO83011.1} OS=Lottia gigantea (Giant owl limpet) PE=4 SV=1	hypothetical protein LOTGIDRAFT_236920 [Lottia gigantea]
EVM0013273.1	--	--	[T]	Signal transduction mechanisms	Fibrillin-3 {ECO:0000313|EMBL:EKC40349.1} OS=Crassostrea gigas (Pacific oyster) PE=4 SV=1	Fibrillin-3 [Crassostrea gigas]
EVM0003283.1	--	--	[O]	Posttranslational modification, protein turnover, chaperones	Uncharacterized protein {ECO:0000313|EMBL:EKC38769.1} OS=Crassostrea gigas (Pacific oyster) PE=4 SV=1	hypothetical protein CGI_10020445 [Crassostrea gigas]
EVM0014399.1	--	--	--	--	Uncharacterized protein {ECO:0000313|EMBL:ELU07255.1, ECO:0000313|EnsemblMetazoa:CapteP190177} OS=Capitella teleta (Polychaete worm) PE=4 SV=1	hypothetical protein CAPTEDRAFT_190177 [Capitella teleta]
EVM0033965.1	--	K15255|3.36926e-30|pss:102448116|K15255 ATP-dependent DNA helicase PIF1 [EC:3.6.4.12] | (RefSeq) PIF1; PIF1 5'-to-3' DNA helicase	[D]	Cell cycle control, cell division, chromosome partitioning	ATP-dependent DNA helicase PIF1 {ECO:0000256|HAMAP-Rule:MF_03176} OS=Bombyx mori (Silk moth) PE=3 SV=1	hypothetical protein EIN_397800 [Entamoeba invadens IP1]
EVM0030528.1	Biological Process: metabolic process (GO:0008152);; Molecular Function: hydrolase activity (GO:0016787);;	--	--	--	Endo-1,4-beta-glucanase {ECO:0000313|EMBL:BAH23793.1} OS=Corbicula japonica PE=2 SV=1	endo-1,4-beta-glucanase [Corbicula japonica]
EVM0006937.1	--	--	--	--	Uncharacterized protein {ECO:0000313|EMBL:JAA64478.1} (Fragment) OS=Rhipicephalus pulchellus PE=2 SV=1	PREDICTED: uncharacterized protein LOC102801500, partial [Saccoglossus kowalevskii]
EVM0016754.1	--	--	--	--	Predicted protein {ECO:0000313|EMBL:EDO31908.1} (Fragment) OS=Nematostella vectensis (Starlet sea anemone) PE=4 SV=1	predicted protein [Nematostella vectensis]
EVM0000088.1	--	K15261|4.40953e-31|cmy:102931446|K15261 poly [ADP-ribose] polymerase 10/14/15 [EC:2.4.2.30] | (RefSeq) poly [ADP-ribose] polymerase 14-like	[BK]	--	Protein deltex-3-like protein {ECO:0000313|EMBL:EKC38964.1} OS=Crassostrea gigas (Pacific oyster) PE=4 SV=1	Protein deltex-3-like protein [Crassostrea gigas]
EVM0034343.1	--	--	--	--	Uncharacterized protein {ECO:0000313|EMBL:EKC38870.1} OS=Crassostrea gigas (Pacific oyster) PE=4 SV=1	PREDICTED: zinc finger protein 862-like [Saccoglossus kowalevskii]
EVM0014967.1	--	--	--	--	GH13095 {ECO:0000313|EMBL:EDV99314.1} OS=Drosophila grimshawi (Fruit fly) PE=4 SV=1	PREDICTED: sporulation-specific protein 15-like [Ciona intestinalis]
EVM0025926.1	Biological Process: dephosphorylation (GO:0016311);; Molecular Function: phosphatase activity (GO:0016791);;	--	[T]	Signal transduction mechanisms	Receptor-type tyrosine-protein phosphatase mu {ECO:0000313|EMBL:EKC19805.1} OS=Crassostrea gigas (Pacific oyster) PE=4 SV=1	Receptor-type tyrosine-protein phosphatase mu [Crassostrea gigas]
EVM0009561.1	Molecular Function: ATP binding (GO:0005524);; Cellular Component: cytoplasm (GO:0005737);; Cellular Component: cytoskeleton (GO:0005856);; Biological Process: sensory perception of sound (GO:0007605);; Biological Process: chaeta morphogenesis (GO:0008407);; Biological Process: actin filament-based movement (GO:0030048);; Molecular Function: actin-dependent ATPase activity (GO:0030898);; Molecula…	K10359|0|lgi:LOTGIDRAFT_213685|K10359 myosin VII | (RefSeq) hypothetical protein	[N]	Cell motility	Myosin-VIIa {ECO:0000313|EMBL:EKC28928.1} OS=Crassostrea gigas (Pacific oyster) PE=4 SV=1	Myosin-VIIa [Crassostrea gigas]
EVM0010155.1	--	--	[OK]	--	G2/M phase-specific E3 ubiquitin-protein ligase {ECO:0000313|EMBL:EKC30341.1} OS=Crassostrea gigas (Pacific oyster) PE=4 SV=1	G2/M phase-specific E3 ubiquitin-protein ligase [Crassostrea gigas]
EVM0036156.1	--	--	--	--	Uncharacterized protein {ECO:0000313|EnsemblMetazoa:SPU_003440-tr} OS=Strongylocentrotus purpuratus (Purple sea urchin) PE=4 SV=1	PREDICTED: uncharacterized protein LOC100892236 [Strongylocentrotus purpuratus]
EVM0033983.1	--	K12076|0|tca:663521|K12076 disks large protein 1 | (RefSeq) disks large 1 tumor suppressor protein	[F]	Nucleotide transport and metabolism	Synapse-associated protein {ECO:0000313|EMBL:ABY81651.1} OS=Aplysia californica (California sea hare) PE=2 SV=1	synapse-associated protein [Aplysia californica]
EVM0002069.1	--	--	[L]	Replication, recombination and repair	Uncharacterized protein {ECO:0000313|EnsemblMetazoa:SPU_006447-tr} OS=Strongylocentrotus purpuratus (Purple sea urchin) PE=4 SV=1	PREDICTED: putative nuclease HARBI1-like [Strongylocentrotus purpuratus]
EVM0015865.1	--	--	--	--	Scavenger receptor class F member 2 {ECO:0000313|EMBL:EKC31317.1} OS=Crassostrea gigas (Pacific oyster) PE=4 SV=1	Scavenger receptor class F member 2 [Crassostrea gigas]
EVM0015870.1	--	--	--	--	Monocarboxylate transporter 12 {ECO:0000313|EMBL:EKC26308.1} OS=Crassostrea gigas (Pacific oyster) PE=4 SV=1	Monocarboxylate transporter 12 [Crassostrea gigas]
EVM0032339.1	--	K10408|1.828e-167|lgi:LOTGIDRAFT_202460|K10408 dynein heavy chain, axonemal | (RefSeq) hypothetical protein	[Z]	Cytoskeleton	Dynein heavy chain 6, axonemal {ECO:0000313|EMBL:EKC31674.1} OS=Crassostrea gigas (Pacific oyster) PE=4 SV=1	Dynein heavy chain 6, axonemal [Crassostrea gigas]
EVM0019890.1	--	--	[PT]	--	Amiloride-sensitive sodium channel subunit gamma {ECO:0000313|EMBL:EKC39945.1} OS=Crassostrea gigas (Pacific oyster) PE=3 SV=1	Amiloride-sensitive sodium channel subunit gamma [Crassostrea gigas]
EVM0024691.1	--	--	--	--	Uncharacterized protein {ECO:0000313|EnsemblMetazoa:SPU_014551-tr} OS=Strongylocentrotus purpuratus (Purple sea urchin) PE=4 SV=1	PREDICTED: uncharacterized protein LOC100889913 [Strongylocentrotus purpuratus]
EVM0014290.1	--	--	[O]	Posttranslational modification, protein turnover, chaperones	Heat shock 70 kDa protein 12A {ECO:0000313|EMBL:EKC18507.1} OS=Crassostrea gigas (Pacific oyster) PE=4 SV=1	Heat shock 70 kDa protein 12A [Crassostrea gigas]
EVM0022495.1	--	K05636|0|lgi:LOTGIDRAFT_209765|K05636 laminin, beta 1 | (RefSeq) hypothetical protein	[W]	Extracellular structures	Uncharacterized protein {ECO:0000313|EMBL:ESO91420.1} OS=Lottia gigantea (Giant owl limpet) PE=4 SV=1	hypothetical protein LOTGIDRAFT_209765 [Lottia gigantea]
EVM0014263.1	--	K16627|1.42506e-15|cmk:103173882|K16627 superoxide dismutase, Cu-Zn family [EC:1.15.1.1] | (RefSeq) superoxide dismutase [Cu-Zn], chloroplastic-like	[P]	Inorganic ion transport and metabolism	Superoxide dismutase [Cu-Zn] {ECO:0000256|RuleBase:RU000393} OS=Mytilus galloprovincialis (Mediterranean mussel) PE=2 SV=1	CuZn superoxide dismutase [Mytilus galloprovincialis]
EVM0004248.1	--	K14611|4.98541e-135|xma:102226206|K14611 solute carrier family 23 (nucleobase transporter), member 1/2 | (RefSeq) solute carrier family 23 member 1-like	[F]	Nucleotide transport and metabolism	Solute carrier family 23 member 2 {ECO:0000313|EMBL:EKC36680.1} OS=Crassostrea gigas (Pacific oyster) PE=4 SV=1	Solute carrier family 23 member 2 [Crassostrea gigas]
EVM0028737.1	--	--	[A]	RNA processing and modification	Putative methyltransferase TARBP1 {ECO:0000313|EMBL:EKC20062.1} OS=Crassostrea gigas (Pacific oyster) PE=4 SV=1	Putative methyltransferase TARBP1 [Crassostrea gigas]
EVM0018218.1	--	--	--	--	Centrosomal protein of 63 kDa {ECO:0000313|EMBL:EKC38110.1} OS=Crassostrea gigas (Pacific oyster) PE=4 SV=1	Centrosomal protein of 63 kDa [Crassostrea gigas]
EVM0006015.1	Molecular Function: calcium ion binding (GO:0005509);;	K02183|0|bfo:BRAFLDRAFT_124868|K02183 calmodulin | (RefSeq) hypothetical protein	[T]	Signal transduction mechanisms	Calmodulin {ECO:0000313|EMBL:EKC20234.1} OS=Crassostrea gigas (Pacific oyster) PE=4 SV=1	PREDICTED: uncharacterized protein LOC101861733 [Aplysia californica]
EVM0027887.1	--	--	--	--	Poly [ADP-ribose] polymerase 14 {ECO:0000313|EMBL:EKC35344.1} OS=Crassostrea gigas (Pacific oyster) PE=4 SV=1	Poly [ADP-ribose] polymerase 14 [Crassostrea gigas]
EVM0021677.1	Molecular Function: ATP binding (GO:0005524);; Biological Process: response to stress (GO:0006950);;	K03283|0|lgi:LOTGIDRAFT_209056|K03283 heat shock 70kDa protein 1/8 | (RefSeq) hypothetical protein	[O]	Posttranslational modification, protein turnover, chaperones	Heat shock protein 70 {ECO:0000313|EMBL:AGH32327.1} OS=Cellana toreuma PE=2 SV=1	heat shock protein 70 [Cellana toreuma]
EVM0001779.1	--	K05053|4.22566e-07|mdo:100029613|K05053 neuromedin U receptor 2 | (RefSeq) NMUR2; neuromedin U receptor 2	--	--	Uncharacterized protein {ECO:0000313|EnsemblMetazoa:tetur08g05990.1} OS=Tetranychus urticae (Two-spotted spider mite) PE=3 SV=1	PREDICTED: 5-hydroxytryptamine receptor-like [Ciona intestinalis]
EVM0000161.1	--	K15261|2.18677e-31|lgi:LOTGIDRAFT_228602|K15261 poly [ADP-ribose] polymerase 10/14/15 [EC:2.4.2.30] | (RefSeq) hypothetical protein	[M]	Cell wall/membrane/envelope biogenesis	Poly [ADP-ribose] polymerase 14 {ECO:0000313|EMBL:EKC19503.1} OS=Crassostrea gigas (Pacific oyster) PE=4 SV=1	Poly [ADP-ribose] polymerase 14 [Crassostrea gigas]
EVM0027645.1	Cellular Component: cytoplasm (GO:0005737);; Biological Process: peptidyl-diphthamide biosynthetic process from peptidyl-histidine (GO:0017183);;	K07561|0|lgi:LOTGIDRAFT_153055|K07561 2-(3-amino-3-carboxypropyl)histidine synthase [EC:2.5.1.108] | (RefSeq) hypothetical protein	[J]	Translation, ribosomal structure and biogenesis	Diphthamide biosynthesis protein 1 {ECO:0000256|PIRNR:PIRNR004967} OS=Lottia gigantea (Giant owl limpet) PE=3 SV=1	PREDICTED: diphthamide biosynthesis protein 1-like [Saccoglossus kowalevskii]
EVM0018568.1	Molecular Function: binding (GO:0005488);;	--	--	--	Uncharacterized protein {ECO:0000313|EMBL:ESO82597.1} OS=Lottia gigantea (Giant owl limpet) PE=4 SV=1	hypothetical protein LOTGIDRAFT_236952 [Lottia gigantea]
EVM0021971.1	Molecular Function: catalytic activity (GO:0003824);;	K01594|0|mcc:701290|K01594 sulfinoalanine decarboxylase [EC:4.1.1.29] | (RefSeq) CSAD; cysteine sulfinic acid decarboxylase	[E]	Amino acid transport and metabolism	Cysteine sulfinic acid decarboxylase {ECO:0000313|EMBL:EKC33849.1} OS=Crassostrea gigas (Pacific oyster) PE=3 SV=1	Cysteine sulfinic acid decarboxylase [Crassostrea gigas]
EVM0004551.1	Molecular Function: hydrolase activity, acting on carbon-nitrogen (but not peptide) bonds, in linear amidines (GO:0016813);;	K01476|1.1996e-121|lgi:LOTGIDRAFT_204097|K01476 arginase [EC:3.5.3.1] | (RefSeq) hypothetical protein	[E]	Amino acid transport and metabolism	Arginase {ECO:0000256|RuleBase:RU361159} OS=Hyriopsis cumingii (Triangle sail mussel) PE=2 SV=1	arginase type I-like protein [Hyriopsis cumingii]
EVM0034290.1	--	--	[Q]	Secondary metabolites biosynthesis, transport and catabolism	Uncharacterized protein {ECO:0000313|EMBL:ESP00756.1} OS=Lottia gigantea (Giant owl limpet) PE=3 SV=1	hypothetical protein LOTGIDRAFT_173112 [Lottia gigantea]
EVM0022593.1	--	K17925|0|bfo:BRAFLDRAFT_67769|K17925 sorting nexin-13 | (RefSeq) hypothetical protein	[ZUD]	--	Sorting nexin-13 {ECO:0000313|EMBL:EKC38290.1} OS=Crassostrea gigas (Pacific oyster) PE=4 SV=1	PREDICTED: sorting nexin-13-like isoform X3 [Aplysia californica]
EVM0036120.1	--	--	--	--	Uncharacterized protein {ECO:0000313|EMBL:EEN70077.1} OS=Branchiostoma floridae (Florida lancelet) PE=4 SV=1	hypothetical protein BRAFLDRAFT_67346 [Branchiostoma floridae]
EVM0038746.1	--	--	--	--	Predicted protein {ECO:0000313|EMBL:EDO45071.1} OS=Nematostella vectensis (Starlet sea anemone) PE=4 SV=1	predicted protein [Nematostella vectensis]
EVM0016028.1	--	--	--	--	Uncharacterized protein {ECO:0000313|EMBL:EKC39229.1} OS=Crassostrea gigas (Pacific oyster) PE=4 SV=1	hypothetical protein CGI_10005569 [Crassostrea gigas]
EVM0012107.1	--	--	--	--	Kinesin-like protein {ECO:0000256|RuleBase:RU000394} OS=Leishmania braziliensis PE=3 SV=1	putative kinesin K39 [Leishmania braziliensis MHOM/BR/75/M2904]
EVM0037579.1	Molecular Function: transferase activity, transferring phosphorus-containing groups (GO:0016772);;	K15523|8.34202e-126|amj:102571809|K15523 protein-ribulosamine 3-kinase [EC:2.7.1.172] | (RefSeq) FN3KRP; ketosamine-3-kinase	[R]	General function prediction only	Uncharacterized protein {ECO:0000313|EMBL:JAA59504.1} OS=Rhipicephalus pulchellus PE=2 SV=1	PREDICTED: ketosamine-3-kinase-like [Saccoglossus kowalevskii]
EVM0029321.1	--	--	--	--	Uncharacterized protein {ECO:0000313|EMBL:ESO87422.1} OS=Lottia gigantea (Giant owl limpet) PE=4 SV=1	hypothetical protein LOTGIDRAFT_166572 [Lottia gigantea]
EVM0008950.1	--	K05039|0|xtr:100127575|K05039 solute carrier family 6 (neurotransmitter transporter, GABA) member 6/8/11/12/13 | (RefSeq) slc6a8, chot1, creaT, crtr; solute carrier family 6 (neurotransmitter transporter), member 8	[T]	Signal transduction mechanisms	Transporter {ECO:0000256|RuleBase:RU003732} OS=Crassostrea gigas (Pacific oyster) PE=3 SV=1	Sodium- and chloride-dependent taurine transporter [Crassostrea gigas]
EVM0031214.1	--	--	--	--	Putative uncharacterized protein {ECO:0000313|EMBL:EDV28131.1} OS=Trichoplax adhaerens (Trichoplax reptans) PE=4 SV=1	PREDICTED: uncharacterized protein LOC100373706 [Saccoglossus kowalevskii]
EVM0018535.1	Molecular Function: translation initiation factor activity (GO:0003743);; Biological Process: translational initiation (GO:0006413);;	K15025|1.25113e-51|spu:578771|K15025 probable RNA-binding protein EIF1AD | (RefSeq) probable RNA-binding protein EIF1AD	[J]	Translation, ribosomal structure and biogenesis	Putative RNA-binding protein EIF1AD {ECO:0000313|EMBL:EKC24483.1} OS=Crassostrea gigas (Pacific oyster) PE=4 SV=1	Putative RNA-binding protein EIF1AD [Crassostrea gigas]
EVM0034041.1	--	--	--	--	Uncharacterized protein {ECO:0000313|EMBL:EKC34847.1} OS=Crassostrea gigas (Pacific oyster) PE=4 SV=1	hypothetical protein CGI_10027552 [Crassostrea gigas]
EVM0002632.1	--	--	--	--	Putative uncharacterized protein {ECO:0000313|EMBL:EEN68169.1} OS=Branchiostoma floridae (Florida lancelet) PE=4 SV=1	hypothetical protein BRAFLDRAFT_125368 [Branchiostoma floridae]
EVM0007968.1	--	--	--	--	Putative solute carrier family 22 member 15-like protein {ECO:0000313|EMBL:JAC14557.1} (Fragment) OS=Triatoma infestans (Assassin bug) PE=2 SV=1	PREDICTED: uncharacterized protein LOC103309427 [Acyrthosiphon pisum]
EVM0004279.1	--	--	--	--	Putative uncharacterized protein {ECO:0000313|EMBL:EEC07719.1} OS=Ixodes scapularis (Black-legged tick) PE=4 SV=1	hypothetical protein IscW_ISCW005286 [Ixodes scapularis]
EVM0017746.1	--	--	[M]	Cell wall/membrane/envelope biogenesis	Ankyrin repeat domain-containing protein 50 {ECO:0000313|EMBL:EKC38663.1} OS=Crassostrea gigas (Pacific oyster) PE=4 SV=1	Ankyrin repeat domain-containing protein 50 [Crassostrea gigas]
EVM0022532.1	--	--	--	--	Uncharacterized protein {ECO:0000313|EMBL:EKC29107.1} OS=Crassostrea gigas (Pacific oyster) PE=4 SV=1	hypothetical protein CGI_10019745 [Crassostrea gigas]
EVM0034585.1	--	--	--	--	Interferon-induced protein 44-like protein {ECO:0000313|EMBL:EKC32695.1} OS=Crassostrea gigas (Pacific oyster) PE=4 SV=1	Interferon-induced protein 44-like protein [Crassostrea gigas]
EVM0023116.1	--	--	--	--	Uncharacterized protein {ECO:0000313|EnsemblMetazoa:PAC:15711765} OS=Amphimedon queenslandica (Sponge) PE=4 SV=1	PREDICTED: zinc finger protein 862-like [Saccoglossus kowalevskii]
EVM0017256.1	--	--	--	--	Predicted protein {ECO:0000313|EMBL:EDO41126.1} OS=Nematostella vectensis (Starlet sea anemone) PE=4 SV=1	PREDICTED: uncharacterized protein LOC100888907 [Strongylocentrotus purpuratus]
EVM0003251.1	--	--	--	--	Uncharacterized protein {ECO:0000313|Ensembl:ENSCSAVP00000010054} (Fragment) OS=Ciona savignyi (Pacific transparent sea squirt) PE=4 SV=1	predicted protein [Nematostella vectensis]
EVM0011812.1	Biological Process: DNA metabolic process (GO:0006259);;	K17680|4.40627e-172|lgi:LOTGIDRAFT_135083|K17680 twinkle protein [EC:3.6.4.12] | (RefSeq) hypothetical protein	[L]	Replication, recombination and repair	Uncharacterized protein {ECO:0000313|EMBL:ELU13663.1, ECO:0000313|EnsemblMetazoa:CapteP220406} OS=Capitella teleta (Polychaete worm) PE=4 SV=1	hypothetical protein CAPTEDRAFT_220406 [Capitella teleta]
EVM0017206.1	--	K10415|0|lgi:LOTGIDRAFT_215757|K10415 dynein intermediate chain, cytosolic | (RefSeq) hypothetical protein	[Z]	Cytoskeleton	Cytoplasmic dynein 1 intermediate chain 2 {ECO:0000313|EMBL:EKC26112.1} OS=Crassostrea gigas (Pacific oyster) PE=4 SV=1	PREDICTED: cytoplasmic dynein 1 intermediate chain 2-like isoform X4 [Aplysia californica]
EVM0018607.1	--	--	--	--	Uncharacterized protein {ECO:0000313|EMBL:EKC29108.1} OS=Crassostrea gigas (Pacific oyster) PE=4 SV=1	hypothetical protein CGI_10019746 [Crassostrea gigas]
EVM0025558.1	--	--	--	--	Uncharacterized protein {ECO:0000313|EMBL:ESP05463.1} OS=Lottia gigantea (Giant owl limpet) PE=4 SV=1	hypothetical protein LOTGIDRAFT_208491 [Lottia gigantea]
EVM0023013.1	--	--	--	--	Uncharacterized protein {ECO:0000313|EMBL:EKC27536.1} OS=Crassostrea gigas (Pacific oyster) PE=4 SV=1	hypothetical protein CGI_10020163 [Crassostrea gigas]
EVM0035911.1	--	K13884|1.31446e-23|apla:101804861|K13884 macrophage receptor with collagenous structure | (RefSeq) MARCO; macrophage receptor with collagenous structure	--	--	Collagen alpha-2(I) chain {ECO:0000313|EMBL:KGB39979.1} OS=Schistosoma haematobium (Blood fluke) PE=4 SV=1	Collagen alpha-2(I) chain [Schistosoma haematobium]
EVM0032159.1	--	--	[T]	Signal transduction mechanisms	Neuronal acetylcholine receptor subunit alpha-3 {ECO:0000313|EMBL:EKC27141.1} OS=Crassostrea gigas (Pacific oyster) PE=3 SV=1	Neuronal acetylcholine receptor subunit alpha-3 [Crassostrea gigas]
EVM0021171.1	--	--	[W]	Extracellular structures	Putative uncharacterized protein {ECO:0000313|EMBL:EEN63289.1} OS=Branchiostoma floridae (Florida lancelet) PE=4 SV=1	PREDICTED: uncharacterized protein LOC100376421 [Saccoglossus kowalevskii]
EVM0010211.1	--	--	[M]	Cell wall/membrane/envelope biogenesis	Uncharacterized protein {ECO:0000313|EMBL:ESO86630.1} OS=Lottia gigantea (Giant owl limpet) PE=4 SV=1	hypothetical protein LOTGIDRAFT_166897 [Lottia gigantea]
EVM0027715.1	--	--	--	--	Uncharacterized protein {ECO:0000313|EMBL:ESO82752.1} OS=Lottia gigantea (Giant owl limpet) PE=4 SV=1	hypothetical protein LOTGIDRAFT_155770 [Lottia gigantea]
EVM0036511.2	--	--	--	--	Uncharacterized protein {ECO:0000313|EMBL:EKC34694.1} OS=Crassostrea gigas (Pacific oyster) PE=4 SV=1	hypothetical protein CGI_10026831 [Crassostrea gigas]
EVM0015303.1	--	--	[R]	General function prediction only	FMRFamide receptor {ECO:0000313|EMBL:EKC25570.1} OS=Crassostrea gigas (Pacific oyster) PE=3 SV=1	FMRFamide receptor [Crassostrea gigas]
EVM0000368.1	--	K21270|2.70171e-118|lgi:LOTGIDRAFT_133667|K21270 (R)-mandelonitrile oxidase [EC:1.1.3.49] | (RefSeq) hypothetical protein	[R]	General function prediction only	Glucose dehydrogenase [acceptor] {ECO:0000313|EMBL:EKC24821.1} OS=Crassostrea gigas (Pacific oyster) PE=3 SV=1	Glucose dehydrogenase [acceptor] [Crassostrea gigas]
EVM0029399.1	--	--	--	--	Mannosyl phosphorylinositol ceramide synthase CSH1 {ECO:0000313|EMBL:EKC32818.1} OS=Crassostrea gigas (Pacific oyster) PE=4 SV=1	Mannosyl phosphorylinositol ceramide synthase CSH1 [Crassostrea gigas]
EVM0015813.1	Molecular Function: DNA binding (GO:0003677);; Molecular Function: DNA-binding transcription factor activity (GO:0003700);; Biological Process: regulation of transcription, DNA-templated (GO:0006355);; Cellular Component: CCAAT-binding factor complex (GO:0016602);;	K08064|2.97315e-33|lcm:102359569|K08064 nuclear transcription factor Y, alpha | (RefSeq) NFYA; nuclear transcription factor Y subunit alpha	[K]	Transcription	Putative nuclear transcription factor y subunit alpha-like protein {ECO:0000313|EMBL:JAC15661.1} (Fragment) OS=Triatoma infestans (Assassin bug) PE=2 SV=1	PREDICTED: nuclear transcription factor Y subunit alpha-like isoform X3 [Saccoglossus kowalevskii]
EVM0007287.1	--	--	[O]	Posttranslational modification, protein turnover, chaperones	Multiple epidermal growth factor-like domains 6 {ECO:0000313|EMBL:EKC28434.1} OS=Crassostrea gigas (Pacific oyster) PE=4 SV=1	Multiple epidermal growth factor-like domains 6 [Crassostrea gigas]
EVM0005042.1	--	--	[R]	General function prediction only	Palmitoyltransferase {ECO:0000256|RuleBase:RU079119} OS=Crassostrea gigas (Pacific oyster) PE=3 SV=1	Putative ZDHHC-type palmitoyltransferase 5 [Crassostrea gigas]
EVM0038641.1	--	K07441|5.47466e-70|fca:101101491|K07441 beta-1,4-N-acetylglucosaminyltransferase [EC:2.4.1.141] | (RefSeq) ALG14; ALG14, UDP-N-acetylglucosaminyltransferase subunit	[R]	General function prediction only	Uncharacterized protein {ECO:0000313|EMBL:ESO88250.1} OS=Lottia gigantea (Giant owl limpet) PE=4 SV=1	PREDICTED: UDP-N-acetylglucosamine transferase subunit ALG14 homolog [Aplysia californica]
EVM0027033.1	--	--	--	--	Putative C1q domain containing protein MgC1q75 {ECO:0000313|EMBL:CBX41724.1} OS=Mytilus galloprovincialis (Mediterranean mussel) PE=2 SV=1	putative C1q domain containing protein MgC1q75 [Mytilus galloprovincialis]
EVM0005886.1	--	K16727|0|lgi:LOTGIDRAFT_234067|K16727 Rho guanine nucleotide exchange factor 10 | (RefSeq) hypothetical protein	[T]	Signal transduction mechanisms	Uncharacterized protein {ECO:0000313|EMBL:ESO89956.1} OS=Lottia gigantea (Giant owl limpet) PE=4 SV=1	hypothetical protein LOTGIDRAFT_234067 [Lottia gigantea]
EVM0025551.1	--	--	--	--	Putative uncharacterized protein {ECO:0000313|EMBL:ADJ58597.1} (Fragment) OS=Plasmodium falciparum PE=4 SV=1	unknown [Plasmodium falciparum]
EVM0015051.1	--	K00512|2.0447e-74|lgi:LOTGIDRAFT_158000|K00512 steroid 17alpha-monooxygenase / 17alpha-hydroxyprogesterone deacetylase [EC:1.14.14.19 1.14.14.32] | (RefSeq) hypothetical protein	[Q]	Secondary metabolites biosynthesis, transport and catabolism	Uncharacterized protein {ECO:0000313|EMBL:ESP00708.1} OS=Lottia gigantea (Giant owl limpet) PE=3 SV=1	PREDICTED: steroid 17-alpha-hydroxylase/17,20 lyase-like [Aplysia californica]
EVM0024466.1	--	K19196|2.1742e-82|lcm:102354481|K19196 breast cancer metastasis-suppressor 1 and related proteins | (RefSeq) BRMS1L; breast cancer metastasis-suppressor 1-like	[DK]	--	Putative breast cancer metastasis-suppressor 1-like a {ECO:0000313|EMBL:JAC33113.1} OS=Amblyomma triste PE=2 SV=1	PREDICTED: breast cancer metastasis-suppressor 1-like protein-A-like [Saccoglossus kowalevskii]
EVM0017705.1	Molecular Function: obsolete signal transducer activity (GO:0004871);; Biological Process: signal transduction (GO:0007165);;	K04239|1.7063e-106|lgi:LOTGIDRAFT_171228|K04239 hypocretin (orexin) receptor 2 | (RefSeq) hypothetical protein	[R]	General function prediction only	Uncharacterized protein {ECO:0000313|EMBL:ESP03584.1} OS=Lottia gigantea (Giant owl limpet) PE=3 SV=1	hypothetical protein LOTGIDRAFT_171228 [Lottia gigantea]
EVM0034558.1	--	--	--	--	Uncharacterized protein {ECO:0000313|EMBL:ESP00837.1} (Fragment) OS=Lottia gigantea (Giant owl limpet) PE=4 SV=1	hypothetical protein LOTGIDRAFT_140448, partial [Lottia gigantea]
EVM0015490.1	--	--	--	--	Putative uncharacterized protein {ECO:0000313|EMBL:EEN55413.1} (Fragment) OS=Branchiostoma floridae (Florida lancelet) PE=4 SV=1	hypothetical protein BRAFLDRAFT_242763 [Branchiostoma floridae]
EVM0018224.1	Molecular Function: phosphoprotein phosphatase activity (GO:0004721);; Biological Process: dephosphorylation (GO:0016311);;	K17617|3.32277e-145|isc:IscW_ISCW008600|K17617 CTD nuclear envelope phosphatase 1 [EC:3.1.3.16] | (RefSeq) TFII-F-interacting CTD phosphatase, including NLI-interacting factor, putative	[K]	Transcription	Serine/threonine-protein phosphatase dullard {ECO:0000313|EMBL:EKC31649.1} OS=Crassostrea gigas (Pacific oyster) PE=4 SV=1	Serine/threonine-protein phosphatase dullard [Crassostrea gigas]
EVM0005248.1	--	--	--	--	Uncharacterized protein {ECO:0000313|EMBL:ESO88226.1} (Fragment) OS=Lottia gigantea (Giant owl limpet) PE=4 SV=1	PREDICTED: flocculation protein FLO1-like [Saccoglossus kowalevskii]
EVM0021234.1	Molecular Function: oxidoreductase activity (GO:0016491);; Molecular Function: metal ion binding (GO:0046872);;	K17726|2.17545e-148|lgi:LOTGIDRAFT_237658|K17726 leukotriene-B4 20-monooxygenase / phylloquinone omega-hydroxylase [EC:1.14.13.30 1.14.13.194] | (RefSeq) hypothetical protein	[QI]	--	Cytochrome P450 {ECO:0000313|EMBL:AGC92781.1} OS=Meretrix meretrix (Asiatic hard clam) PE=2 SV=1	cytochrome P450 [Meretrix meretrix]
EVM0011109.1	--	--	[R]	General function prediction only	Uncharacterized protein {ECO:0000313|EMBL:KDR13742.1} OS=Zootermopsis nevadensis (Dampwood termite) PE=4 SV=1	hypothetical protein L798_12141 [Zootermopsis nevadensis]
EVM0014558.1	--	--	[RP]	--	Hemicentin-1 {ECO:0000313|EMBL:EKC38496.1} OS=Crassostrea gigas (Pacific oyster) PE=4 SV=1	Hemicentin-1 [Crassostrea gigas]
EVM0027748.1	--	K16459|0|mcf:101865488|K16459 centrosomal protein CEP120 | (RefSeq) CEP120; centrosomal protein 120	--	--	Uncharacterized protein {ECO:0000313|EMBL:EKC26375.1} OS=Crassostrea gigas (Pacific oyster) PE=4 SV=1	hypothetical protein CGI_10025835 [Crassostrea gigas]
EVM0029931.1	--	--	[O]	Posttranslational modification, protein turnover, chaperones	Heat shock 70 kDa protein 12A {ECO:0000313|EMBL:EKC18507.1} OS=Crassostrea gigas (Pacific oyster) PE=4 SV=1	Heat shock 70 kDa protein 12A [Crassostrea gigas]
EVM0005817.1	--	--	[R]	General function prediction only	Uncharacterized protein {ECO:0000313|EMBL:ESO86854.1} OS=Lottia gigantea (Giant owl limpet) PE=4 SV=1	hypothetical protein LOTGIDRAFT_166856 [Lottia gigantea]
EVM0006866.1	--	--	[TV]	--	Fibrillin-1 {ECO:0000313|EMBL:EKC40135.1} OS=Crassostrea gigas (Pacific oyster) PE=4 SV=1	Fibrillin-1 [Crassostrea gigas]
EVM0035643.3	--	--	--	--	Spectrin beta chain, erythrocyte {ECO:0000313|EMBL:EKC38561.1} OS=Crassostrea gigas (Pacific oyster) PE=4 SV=1	Spectrin beta chain, erythrocyte [Crassostrea gigas]
EVM0028804.1	Biological Process: metabolic process (GO:0008152);; Molecular Function: mannosidase activity (GO:0015923);;	K01231|3.45225e-54|oaa:100090754|K01231 alpha-mannosidase II [EC:3.2.1.114] | (RefSeq) MAN2A2; alpha-mannosidase 2x	[G]	Carbohydrate transport and metabolism	Alpha-mannosidase {ECO:0000256|RuleBase:RU361199} OS=Rhipicephalus pulchellus PE=2 SV=1	PREDICTED: alpha-mannosidase 2-like [Aplysia californica]
EVM0005000.1	--	--	--	--	Uncharacterized protein {ECO:0000313|EnsemblMetazoa:PAC:15700879} OS=Amphimedon queenslandica (Sponge) PE=4 SV=1	PREDICTED: uncharacterized protein LOC102810090, partial [Saccoglossus kowalevskii]
EVM0036255.2	--	--	[R]	General function prediction only	Zinc finger protein 91 {ECO:0000313|EMBL:EKC30133.1} OS=Crassostrea gigas (Pacific oyster) PE=4 SV=1	Zinc finger protein 91 [Crassostrea gigas]
EVM0007102.1	--	--	--	--	Mannosyl phosphorylinositol ceramide synthase CSH1 {ECO:0000313|EMBL:EKC32818.1} OS=Crassostrea gigas (Pacific oyster) PE=4 SV=1	Mannosyl phosphorylinositol ceramide synthase CSH1 [Crassostrea gigas]
EVM0016037.1	--	K09676|1.21551e-47|bfo:BRAFLDRAFT_68093|K09676 galactose-3-O-sulfotransferase 3 [EC:2.8.2.-] | (RefSeq) hypothetical protein	--	--	Galactosylceramide sulfotransferase {ECO:0000313|EMBL:EKC23613.1} OS=Crassostrea gigas (Pacific oyster) PE=4 SV=1	Galactosylceramide sulfotransferase [Crassostrea gigas]
EVM0015525.1	--	--	--	--	Uncharacterized protein {ECO:0000313|EMBL:ESO99104.1} OS=Lottia gigantea (Giant owl limpet) PE=4 SV=1	hypothetical protein LOTGIDRAFT_238912 [Lottia gigantea]
EVM0017735.1	Biological Process: negative regulation of transcription by RNA polymerase II (GO:0000122);; Molecular Function: DNA binding (GO:0003677);; Biological Process: chaeta morphogenesis (GO:0008407);;	--	[R]	General function prediction only	Uncharacterized protein {ECO:0000313|EMBL:ENN81491.1} (Fragment) OS=Dendroctonus ponderosae (Mountain pine beetle) PE=4 SV=1	hypothetical protein YQE_02020, partial [Dendroctonus ponderosae]
EVM0027277.1	--	--	--	--	Uncharacterized protein {ECO:0000313|EMBL:ESO88648.1} OS=Lottia gigantea (Giant owl limpet) PE=4 SV=1	hypothetical protein LOTGIDRAFT_125704 [Lottia gigantea]
EVM0009407.1	--	K00072|5.61149e-60|dre:554136|K00072 sepiapterin reductase [EC:1.1.1.153] | (RefSeq) spra, fj86h06, spr, wu:fj86h06, zgc:112298; sepiapterin reductase a	[Q]	Secondary metabolites biosynthesis, transport and catabolism	Uncharacterized protein {ECO:0000313|EMBL:ELT92986.1, ECO:0000313|EnsemblMetazoa:CapteP18220} OS=Capitella teleta (Polychaete worm) PE=4 SV=1	hypothetical protein CAPTEDRAFT_18220 [Capitella teleta]
EVM0010079.2	--	--	--	--	Uncharacterized protein {ECO:0000313|EMBL:EKC36253.1} OS=Crassostrea gigas (Pacific oyster) PE=4 SV=1	hypothetical protein CGI_10024180 [Crassostrea gigas]
EVM0018021.1	--	--	--	--	Uncharacterized protein {ECO:0000313|EMBL:ELT92598.1, ECO:0000313|EnsemblMetazoa:CapteP49073} (Fragment) OS=Capitella teleta (Polychaete worm) PE=4 SV=1	hypothetical protein CAPTEDRAFT_49073, partial [Capitella teleta]
EVM0028598.1	--	--	--	--	Uncharacterized protein {ECO:0000313|EMBL:EKC35469.1} OS=Crassostrea gigas (Pacific oyster) PE=4 SV=1	hypothetical protein CGI_10014768 [Crassostrea gigas]
EVM0010789.1	--	--	[O]	Posttranslational modification, protein turnover, chaperones	Uncharacterized protein {ECO:0000313|EMBL:ETO13543.1} OS=Reticulomyxa filosa PE=4 SV=1	hypothetical protein RFI_23825 [Reticulomyxa filosa]
EVM0019506.1	--	--	--	--	Uncharacterized protein {ECO:0000313|EMBL:EKC32810.1} OS=Crassostrea gigas (Pacific oyster) PE=4 SV=1	hypothetical protein CGI_10017204 [Crassostrea gigas]
EVM0004158.1	--	--	[R]	General function prediction only	Tetraspanin {ECO:0000256|RuleBase:RU361218} OS=Lottia gigantea (Giant owl limpet) PE=3 SV=1	hypothetical protein LOTGIDRAFT_235152 [Lottia gigantea]
EVM0000995.1	--	--	[T]	Signal transduction mechanisms	Receptor-type tyrosine-protein phosphatase kappa {ECO:0000313|EMBL:EKC20265.1} OS=Crassostrea gigas (Pacific oyster) PE=4 SV=1	Receptor-type tyrosine-protein phosphatase kappa [Crassostrea gigas]
EVM0032696.1	--	--	[M]	Cell wall/membrane/envelope biogenesis	Uncharacterized protein {ECO:0000313|EMBL:ESP03662.1} OS=Lottia gigantea (Giant owl limpet) PE=4 SV=1	PREDICTED: phospholipid scramblase 1-like [Aplysia californica]
EVM0010910.1	--	K04721|1.15881e-12|lgi:LOTGIDRAFT_135217|K04721 tumor necrosis factor ligand superfamily member 10 | (RefSeq) hypothetical protein	--	--	Tumor necrosis factor-like protein {ECO:0000313|EMBL:AFU61544.1} (Fragment) OS=Venerupis philippinarum (Japanese littleneck clam) PE=2 SV=1	tumor necrosis factor-like protein, partial [Ruditapes philippinarum]
EVM0011470.1	--	--	--	--	Uncharacterized protein {ECO:0000313|EMBL:ESO95143.1} OS=Lottia gigantea (Giant owl limpet) PE=4 SV=1	hypothetical protein LOTGIDRAFT_160907 [Lottia gigantea]
EVM0007581.1	--	--	--	--	Chromosome undetermined scaffold_16, whole genome shotgun sequence {ECO:0000313|EMBL:CAK67581.1} OS=Paramecium tetraurelia PE=4 SV=1	hypothetical protein [Paramecium tetraurelia strain d4-2]
EVM0015508.1	--	K04591|4.3727e-35|pss:102455711|K04591 egf-like module containing, mucin-like, hormone receptor-like 1 | (RefSeq) latent-transforming growth factor beta-binding protein 4-like	[T]	Signal transduction mechanisms	Putative uncharacterized protein {ECO:0000313|EMBL:EFX83489.1} OS=Daphnia pulex (Water flea) PE=4 SV=1	hypothetical protein DAPPUDRAFT_315775 [Daphnia pulex]
EVM0012189.1	--	--	--	--	Uncharacterized protein {ECO:0000313|EMBL:EKC41942.1} OS=Crassostrea gigas (Pacific oyster) PE=4 SV=1	PREDICTED: uncharacterized protein LOC101849999 [Aplysia californica]
EVM0012894.1	--	K17595|3.44665e-09|ame:100577050|K17595 spermatogenesis-associated protein 2 | (RefSeq) GDP-fucose protein O-fucosyltransferase 2-like	[P]	Inorganic ion transport and metabolism	Uncharacterized protein {ECO:0000313|EMBL:EKC26456.1} OS=Crassostrea gigas (Pacific oyster) PE=4 SV=1	hypothetical protein CGI_10004717 [Crassostrea gigas]
EVM0022132.1	--	--	[R]	General function prediction only	Uncharacterized protein {ECO:0000313|EMBL:ESP05495.1} (Fragment) OS=Lottia gigantea (Giant owl limpet) PE=4 SV=1	hypothetical protein LOTGIDRAFT_102430, partial [Lottia gigantea]
EVM0020447.1	--	--	[LT]	--	Cryptochrome-2 {ECO:0000313|EMBL:EKC36382.1} OS=Crassostrea gigas (Pacific oyster) PE=4 SV=1	Cryptochrome-2 [Crassostrea gigas]
EVM0018236.1	--	K12373|0|lgi:LOTGIDRAFT_236342|K12373 hexosaminidase [EC:3.2.1.52] | (RefSeq) hypothetical protein	[G]	Carbohydrate transport and metabolism	Chitobiase {ECO:0000313|EMBL:EKC29426.1} OS=Crassostrea gigas (Pacific oyster) PE=4 SV=1	Chitobiase [Crassostrea gigas]
EVM0005841.1	--	--	--	--	Uncharacterized protein {ECO:0000313|EnsemblMetazoa:CJA05014} OS=Caenorhabditis japonica PE=4 SV=2	predicted protein [Nematostella vectensis]
EVM0017275.1	--	K09228|2.31233e-58|acs:103280111|K09228 KRAB domain-containing zinc finger protein | (RefSeq) zinc finger protein 585A	[R]	General function prediction only	Putative uncharacterized protein {ECO:0000313|EMBL:EFA03619.1} OS=Tribolium castaneum (Red flour beetle) PE=4 SV=1	PREDICTED: zinc finger protein 2-like [Tribolium castaneum]
EVM0016900.1	--	--	--	--	--	PREDICTED: rasGAP-activating-like protein 1-like [Saccoglossus kowalevskii]
EVM0004805.1	--	--	--	--	Putative C1q domain containing protein MgC1q83 {ECO:0000313|EMBL:CBX41732.1} OS=Mytilus galloprovincialis (Mediterranean mussel) PE=2 SV=1	putative C1q domain containing protein MgC1q83 [Mytilus galloprovincialis]
EVM0018943.1	Biological Process: mRNA splicing, via spliceosome (GO:0000398);; Cellular Component: precatalytic spliceosome (GO:0071011);; Cellular Component: catalytic step 2 spliceosome (GO:0071013);;	K12870|1.2059e-138|lgi:LOTGIDRAFT_206945|K12870 pre-mRNA-splicing factor ISY1 | (RefSeq) hypothetical protein	[A]	RNA processing and modification	Uncharacterized protein {ECO:0000313|EMBL:ESO87955.1} OS=Lottia gigantea (Giant owl limpet) PE=4 SV=1	hypothetical protein LOTGIDRAFT_206945 [Lottia gigantea]
EVM0031695.1	--	--	[O]	Posttranslational modification, protein turnover, chaperones	Heat shock 70 kDa protein 12B {ECO:0000313|EMBL:EKC43179.1} OS=Crassostrea gigas (Pacific oyster) PE=4 SV=1	Heat shock 70 kDa protein 12B [Crassostrea gigas]
EVM0038134.1	Biological Process: cellular process (GO:0009987);;	--	--	--	SRP {ECO:0000313|EMBL:EHJ71637.1} OS=Danaus plexippus (Monarch butterfly) PE=4 SV=1	STE20-related kinase adapter protein alpha [Toxocara canis]
EVM0034679.1	--	--	--	--	TATA-box-binding protein 2 {ECO:0000313|EMBL:EKC21685.1} OS=Crassostrea gigas (Pacific oyster) PE=4 SV=1	TATA-box-binding protein 2 [Crassostrea gigas]
EVM0012381.1	--	--	--	--	Serum response factor {ECO:0000313|EMBL:AHF51978.1} OS=Crassostrea hongkongensis (Hong Kong cultured oyster) PE=2 SV=1	serum response factor [Crassostrea hongkongensis]
EVM0038776.1	--	--	--	--	Survival of motor neuron protein-interacting protein 1 {ECO:0000313|EMBL:CDG72100.1} (Fragment) OS=Hydra vulgaris (Hydra) PE=2 SV=1	PREDICTED: uncharacterized protein LOC101238200 [Hydra vulgaris]
EVM0021483.1	Molecular Function: oxidoreductase activity (GO:0016491);;	--	[B]	Chromatin structure and dynamics	Uncharacterized protein {ECO:0000313|EMBL:ESO92501.1} (Fragment) OS=Lottia gigantea (Giant owl limpet) PE=4 SV=1	PREDICTED: 2-oxoglutarate and iron-dependent oxygenase domain-containing protein 1-like [Aplysia californica]
EVM0009731.1	--	--	--	--	Pancreatic lipase-related protein 1 {ECO:0000313|EMBL:EKC33136.1} OS=Crassostrea gigas (Pacific oyster) PE=3 SV=1	Pancreatic lipase-related protein 1 [Crassostrea gigas]
EVM0011795.2	Molecular Function: nucleotide binding (GO:0000166);; Molecular Function: cAMP-dependent protein kinase activity (GO:0004691);; Molecular Function: protein binding (GO:0005515);; Cellular Component: cAMP-dependent protein kinase complex (GO:0005952);; Biological Process: protein phosphorylation (GO:0006468);; Biological Process: imaginal disc-derived wing morphogenesis (GO:0007476);;	K19584|1.82216e-162|tca:661839|K19584 protein kinase X [EC:2.7.11.11] | (RefSeq) protein kinase DC2	[T]	Signal transduction mechanisms	Putative uncharacterized protein {ECO:0000313|EMBL:EFA03994.1} OS=Tribolium castaneum (Red flour beetle) PE=4 SV=1	PREDICTED: protein kinase DC2 [Tribolium castaneum]
EVM0019485.1	--	--	[KRT]	--	RB1-inducible coiled-coil protein 1 {ECO:0000313|EMBL:EKC24556.1} OS=Crassostrea gigas (Pacific oyster) PE=4 SV=1	RB1-inducible coiled-coil protein 1 [Crassostrea gigas]
EVM0001275.1	--	--	[O]	Posttranslational modification, protein turnover, chaperones	Disintegrin and metalloproteinase domain-containing protein 15 {ECO:0000313|EMBL:EKC35496.1} OS=Crassostrea gigas (Pacific oyster) PE=4 SV=1	Disintegrin and metalloproteinase domain-containing protein 15 [Crassostrea gigas]
EVM0024913.1	Molecular Function: binding (GO:0005488);;	K18406|1.24997e-104|lgi:LOTGIDRAFT_124728|K18406 tudor domain-containing protein 2 | (RefSeq) hypothetical protein	[T]	Signal transduction mechanisms	Uncharacterized protein {ECO:0000313|EMBL:ESO89711.1} OS=Lottia gigantea (Giant owl limpet) PE=4 SV=1	hypothetical protein LOTGIDRAFT_124728 [Lottia gigantea]
EVM0018964.1	Cellular Component: nucleosome (GO:0000786);; Molecular Function: DNA binding (GO:0003677);; Cellular Component: nucleus (GO:0005634);; Biological Process: nucleosome assembly (GO:0006334);; Molecular Function: protein heterodimerization activity (GO:0046982);;	K11253|4.55301e-93|bmy:Bm1_02495|K11253 histone H3 | (RefSeq) histone H3	[B]	Chromatin structure and dynamics	Histone H3c {ECO:0000313|EMBL:EDS37388.1} OS=Culex quinquefasciatus (Southern house mosquito) PE=4 SV=1	Histone H3c [Culex quinquefasciatus]
EVM0005968.1	--	K15686|4.76017e-06|bfo:BRAFLDRAFT_126022|K15686 RNA-binding protein MEX3 [EC:2.3.2.27] | (RefSeq) hypothetical protein	--	--	Putative uncharacterized protein {ECO:0000313|EMBL:EEN65862.1} OS=Branchiostoma floridae (Florida lancelet) PE=4 SV=1	hypothetical protein BRAFLDRAFT_126022 [Branchiostoma floridae]
EVM0020458.1	Molecular Function: transferase activity (GO:0016740);;	--	[G]	Carbohydrate transport and metabolism	Beta-1,4-N-acetylgalactosaminyltransferase bre-4 {ECO:0000313|EMBL:KFM76276.1} (Fragment) OS=Stegodyphus mimosarum PE=4 SV=1	Beta-1,4-N-acetylgalactosaminyltransferase bre-4, partial [Stegodyphus mimosarum]
EVM0022862.1	Molecular Function: metal ion binding (GO:0046872);;	K13149|3.95629e-47|fch:102046994|K13149 integrator complex subunit 12 | (RefSeq) INTS12; integrator complex subunit 12	[R]	General function prediction only	Integrator complex subunit 12 {ECO:0000313|EMBL:EKC19696.1} OS=Crassostrea gigas (Pacific oyster) PE=4 SV=1	Integrator complex subunit 12 [Crassostrea gigas]
EVM0027710.1	Molecular Function: protein kinase activity (GO:0004672);; Biological Process: phosphorylation (GO:0016310);; Molecular Function: ion binding (GO:0043167);;	K04416|6.59429e-139|lgi:LOTGIDRAFT_162448|K04416 mitogen-activated protein kinase kinase kinase 1 [EC:2.7.11.25] | (RefSeq) hypothetical protein	[T]	Signal transduction mechanisms	Mitogen-activated protein kinase kinase kinase 1 {ECO:0000313|EMBL:EKC18156.1} OS=Crassostrea gigas (Pacific oyster) PE=4 SV=1	Mitogen-activated protein kinase kinase kinase 1 [Crassostrea gigas]
EVM0016948.1	--	--	--	--	Uncharacterized protein {ECO:0000313|EMBL:EKC42767.1} OS=Crassostrea gigas (Pacific oyster) PE=4 SV=1	hypothetical protein CGI_10018917 [Crassostrea gigas]
EVM0014492.1	--	--	--	--	Uncharacterized protein {ECO:0000313|EMBL:EKC31061.1} OS=Crassostrea gigas (Pacific oyster) PE=4 SV=1	hypothetical protein CGI_10020260 [Crassostrea gigas]
EVM0015731.1	Molecular Function: hydrolase activity (GO:0016787);;	--	[T]	Signal transduction mechanisms	Uncharacterized protein {ECO:0000313|EnsemblMetazoa:CapteP173573} OS=Capitella teleta (Polychaete worm) PE=4 SV=1	PREDICTED: receptor-type tyrosine-protein phosphatase T-like [Strongylocentrotus purpuratus]
EVM0003361.1	--	--	[T]	Signal transduction mechanisms	Uncharacterized protein {ECO:0000313|EMBL:ESO97637.1} OS=Lottia gigantea (Giant owl limpet) PE=4 SV=1	hypothetical protein LOTGIDRAFT_152728 [Lottia gigantea]
EVM0034672.1	Biological Process: cell communication (GO:0007154);; Biological Process: signaling (GO:0044700);; Biological Process: biological regulation (GO:0065007);;	--	--	--	SH3 and cysteine-rich domain-containing protein 3 {ECO:0000313|EMBL:EKC18194.1} OS=Crassostrea gigas (Pacific oyster) PE=4 SV=1	SH3 and cysteine-rich domain-containing protein 3 [Crassostrea gigas]
EVM0029034.1	Molecular Function: DNA binding (GO:0003677);; Molecular Function: acid-amino acid ligase activity (GO:0016881);; Biological Process: primary metabolic process (GO:0044238);; Biological Process: cellular macromolecule metabolic process (GO:0044260);;	K10585|7.85302e-152|lgi:LOTGIDRAFT_115921|K10585 ubiquitin-conjugating enzyme E2 Z [EC:2.3.2.23] | (RefSeq) hypothetical protein	[O]	Posttranslational modification, protein turnover, chaperones	Uncharacterized protein {ECO:0000313|EMBL:ESO96553.1} OS=Lottia gigantea (Giant owl limpet) PE=4 SV=1	hypothetical protein LOTGIDRAFT_115921 [Lottia gigantea]
EVM0003274.1	--	K14611|8.85578e-17|lgi:LOTGIDRAFT_160815|K14611 solute carrier family 23 (nucleobase transporter), member 1/2 | (RefSeq) hypothetical protein	[F]	Nucleotide transport and metabolism	Solute carrier family 23 member 2 {ECO:0000313|EMBL:EKC30570.1} OS=Crassostrea gigas (Pacific oyster) PE=4 SV=1	Solute carrier family 23 member 2 [Crassostrea gigas]
EVM0017649.1	--	K03714|4.29078e-132|lgi:LOTGIDRAFT_153919|K03714 glycoprotein 2-beta-D-xylosyltransferase [EC:2.4.2.38] | (RefSeq) hypothetical protein	[S]	Function unknown	Uncharacterized protein {ECO:0000313|EMBL:ESO91475.1} OS=Lottia gigantea (Giant owl limpet) PE=4 SV=1	hypothetical protein LOTGIDRAFT_153919 [Lottia gigantea]
EVM0022755.1	--	--	[R]	General function prediction only	Putative uncharacterized protein {ECO:0000313|EMBL:EEN60319.1} OS=Branchiostoma floridae (Florida lancelet) PE=4 SV=1	hypothetical protein BRAFLDRAFT_125263 [Branchiostoma floridae]
EVM0021669.1	Molecular Function: DNA-binding transcription factor activity (GO:0003700);; Cellular Component: nucleus (GO:0005634);; Biological Process: regulation of transcription, DNA-templated (GO:0006355);; Molecular Function: sequence-specific DNA binding (GO:0043565);;	K09431|7.39443e-88|lgi:LOTGIDRAFT_115677|K09431 ets translocation variant 1 | (RefSeq) hypothetical protein	[K]	Transcription	ETS translocation variant 1 {ECO:0000313|EMBL:EKC31034.1} OS=Crassostrea gigas (Pacific oyster) PE=3 SV=1	ETS translocation variant 1 [Crassostrea gigas]
EVM0010893.1	--	--	[S]	Function unknown	Uncharacterized protein C19orf47 {ECO:0000313|EMBL:EKC25680.1} OS=Crassostrea gigas (Pacific oyster) PE=4 SV=1	Uncharacterized protein C19orf47 [Crassostrea gigas]
EVM0017514.1	--	--	--	--	Serine-enriched protein {ECO:0000313|EMBL:JAB86457.1} OS=Ceratitis capitata (Mediterranean fruit fly) PE=2 SV=1	gprs, isoform E [Drosophila melanogaster]
EVM0005327.1	--	K20989|5.8621e-130|lgi:LOTGIDRAFT_165098|K20989 urea-proton symporter | (RefSeq) hypothetical protein	[E]	Amino acid transport and metabolism	Putative urea active transporter 1 {ECO:0000313|EMBL:EKC42095.1} OS=Crassostrea gigas (Pacific oyster) PE=3 SV=1	Putative urea active transporter 1 [Crassostrea gigas]
EVM0020467.1	--	--	--	--	Uncharacterized protein {ECO:0000313|EMBL:EKC40116.1} OS=Crassostrea gigas (Pacific oyster) PE=4 SV=1	hypothetical protein CGI_10021061 [Crassostrea gigas]
EVM0033006.1	--	--	[T]	Signal transduction mechanisms	Platelet endothelial aggregation receptor 1 {ECO:0000313|EMBL:EKC17416.1} OS=Crassostrea gigas (Pacific oyster) PE=4 SV=1	Platelet endothelial aggregation receptor 1 [Crassostrea gigas]
EVM0020157.1	Molecular Function: transferase activity (GO:0016740);;	K00816|1.78746e-88|hro:HELRODRAFT_108146|K00816 kynurenine---oxoglutarate transaminase / cysteine-S-conjugate beta-lyase / glutamine---phenylpyruvate transaminase [EC:2.6.1.7 4.4.1.13 2.6.1.64] | (RefSeq) hypothetical protein	[E]	Amino acid transport and metabolism	Kynurenine--oxoglutarate transaminase 3 {ECO:0000313|EMBL:EKC20610.1} OS=Crassostrea gigas (Pacific oyster) PE=4 SV=1	Kynurenine--oxoglutarate transaminase 3 [Crassostrea gigas]
EVM0008342.1	--	--	--	--	Mannosyl phosphorylinositol ceramide synthase CSH1 {ECO:0000313|EMBL:EKC32818.1} OS=Crassostrea gigas (Pacific oyster) PE=4 SV=1	Mannosyl phosphorylinositol ceramide synthase CSH1 [Crassostrea gigas]
EVM0002974.1	--	--	[T]	Signal transduction mechanisms	Uncharacterized protein {ECO:0000313|EnsemblMetazoa:SPU_025062-tr} OS=Strongylocentrotus purpuratus (Purple sea urchin) PE=4 SV=1	PREDICTED: uncharacterized protein LOC100889616 [Strongylocentrotus purpuratus]
EVM0035041.1	--	--	--	--	Putative uncharacterized protein {ECO:0000313|EMBL:EEN54745.1} (Fragment) OS=Branchiostoma floridae (Florida lancelet) PE=4 SV=1	hypothetical protein BRAFLDRAFT_230653 [Branchiostoma floridae]
EVM0021348.1	--	K03994|8.65473e-14|aml:100483168|K03994 complement component 5 | (RefSeq) C5; complement C5	[O]	Posttranslational modification, protein turnover, chaperones	Complement component C3 {ECO:0000313|EMBL:ACN37845.1} OS=Ruditapes decussatus PE=2 SV=1	complement component C3 [Ruditapes decussatus]
EVM0000024.1	--	K10457|0|lgi:LOTGIDRAFT_162307|K10457 kelch-like protein 20 | (RefSeq) hypothetical protein	[TR]	--	Kelch-like protein 20 {ECO:0000313|EMBL:EKC30363.1} OS=Crassostrea gigas (Pacific oyster) PE=4 SV=1	Kelch-like protein 20 [Crassostrea gigas]
EVM0023757.1	--	K04556|2.34797e-113|mdo:100032502|K04556 parkin [EC:2.3.2.27] | (RefSeq) PARK2; parkin RBR E3 ubiquitin protein ligase	[O]	Posttranslational modification, protein turnover, chaperones	Uncharacterized protein {ECO:0000313|EnsemblMetazoa:SMAR011388-PA} OS=Strigamia maritima (European centipede) PE=4 SV=1	PREDICTED: E3 ubiquitin-protein ligase parkin-like [Aplysia californica]
EVM0026993.1	--	--	[L]	Replication, recombination and repair	Uncharacterized protein {ECO:0000313|EMBL:JAC92661.1} (Fragment) OS=Ixodes ricinus (Common tick) PE=2 SV=1	PREDICTED: putative nuclease HARBI1 [Tribolium castaneum]
EVM0032474.1	Molecular Function: catalytic activity (GO:0003824);;	K13984|1.97997e-48|spu:764720|K13984 thioredoxin domain-containing protein 5 | (RefSeq) thioredoxin domain-containing protein 5	[O]	Posttranslational modification, protein turnover, chaperones	Uncharacterized protein {ECO:0000313|EnsemblMetazoa:ACEP24037-PA} OS=Atta cephalotes (Leafcutter ant) PE=4 SV=1	PREDICTED: thioredoxin domain-containing protein 5-like [Strongylocentrotus purpuratus]
EVM0018559.1	--	--	--	--	Uncharacterized protein {ECO:0000313|EnsemblMetazoa:SPU_027959-tr} OS=Strongylocentrotus purpuratus (Purple sea urchin) PE=4 SV=1	PREDICTED: uncharacterized protein LOC100887903 [Strongylocentrotus purpuratus]
EVM0013655.1	--	--	--	--	Uncharacterized protein {ECO:0000313|EMBL:EKC40870.1} OS=Crassostrea gigas (Pacific oyster) PE=4 SV=1	hypothetical protein CGI_10014901 [Crassostrea gigas]
EVM0031070.1	--	--	[R]	General function prediction only	MORN repeat-containing protein 3 {ECO:0000313|EMBL:EKC41397.1} OS=Crassostrea gigas (Pacific oyster) PE=4 SV=1	MORN repeat-containing protein 3 [Crassostrea gigas]
EVM0002496.1	--	--	--	--	Predicted protein {ECO:0000313|EMBL:EDO37679.1} (Fragment) OS=Nematostella vectensis (Starlet sea anemone) PE=4 SV=1	hypothetical protein NEMVEDRAFT_v1g148162 [Nematostella vectensis]
EVM0027228.1	--	K11997|1.01875e-14|bfo:BRAFLDRAFT_77992|K11997 tripartite motif-containing protein 2/3 | (RefSeq) hypothetical protein	[O]	Posttranslational modification, protein turnover, chaperones	Tripartite motif-containing protein 56 {ECO:0000313|EMBL:EKC23446.1} OS=Crassostrea gigas (Pacific oyster) PE=4 SV=1	Tripartite motif-containing protein 56 [Crassostrea gigas]
EVM0005714.1	--	--	[Q]	Secondary metabolites biosynthesis, transport and catabolism	Cytochrome P450 {ECO:0000313|EMBL:ACQ90303.1} OS=Hyriopsis cumingii (Triangle sail mussel) PE=2 SV=1	cytochrome P450 [Hyriopsis cumingii]
EVM0016370.1	--	--	--	--	Uncharacterized protein {ECO:0000313|EnsemblMetazoa:NV31692-PA} OS=Nasonia vitripennis (Parasitic wasp) PE=4 SV=1	PREDICTED: uncharacterized protein LOC100680052 [Nasonia vitripennis]
EVM0026614.1	--	--	--	--	Putative uncharacterized protein {ECO:0000313|EMBL:EEN55318.1} OS=Branchiostoma floridae (Florida lancelet) PE=4 SV=1	PREDICTED: uncharacterized protein LOC101853537 isoform X1 [Aplysia californica]
EVM0026184.2	--	--	--	--	Uncharacterized protein {ECO:0000313|EMBL:EKC17957.1} OS=Crassostrea gigas (Pacific oyster) PE=4 SV=1	hypothetical protein CGI_10017695 [Crassostrea gigas]
EVM0005230.1	--	--	--	--	Putative uncharacterized protein {ECO:0000313|EMBL:EEN53363.1} OS=Branchiostoma floridae (Florida lancelet) PE=4 SV=1	hypothetical protein BRAFLDRAFT_276331 [Branchiostoma floridae]
EVM0033281.1	--	--	--	--	Protein Jumonji {ECO:0000313|EMBL:KFM64578.1} (Fragment) OS=Stegodyphus mimosarum PE=4 SV=1	Protein Jumonji, partial [Stegodyphus mimosarum]
EVM0010428.1	Molecular Function: oxidoreductase activity (GO:0016491);; Biological Process: oxidation-reduction process (GO:0055114);;	K00109|0|nve:NEMVE_v1g172254|K00109 2-hydroxyglutarate dehydrogenase [EC:1.1.99.2] | (RefSeq) hypothetical protein	[S]	Function unknown	L-2-hydroxyglutarate dehydrogenase, mitochondrial {ECO:0000313|EMBL:EKC37549.1} OS=Crassostrea gigas (Pacific oyster) PE=4 SV=1	L-2-hydroxyglutarate dehydrogenase, mitochondrial [Crassostrea gigas]
EVM0036030.1	--	--	--	--	Uncharacterized protein {ECO:0000313|EMBL:ESP02575.1} OS=Lottia gigantea (Giant owl limpet) PE=4 SV=1	PREDICTED: uncharacterized protein LOC100368870 [Saccoglossus kowalevskii]
EVM0026917.1	--	--	--	--	Uncharacterized protein {ECO:0000313|EnsemblMetazoa:SPU_017953-tr} (Fragment) OS=Strongylocentrotus purpuratus (Purple sea urchin) PE=4 SV=1	PREDICTED: uncharacterized protein LOC575748 [Strongylocentrotus purpuratus]
EVM0009399.1	Molecular Function: metal ion binding (GO:0046872);;	K11488|4.8804e-94|lgi:LOTGIDRAFT_160800|K11488 polycomb group RING finger protein 3 | (RefSeq) hypothetical protein	[S]	Function unknown	Uncharacterized protein {ECO:0000313|EMBL:ESO95037.1} OS=Lottia gigantea (Giant owl limpet) PE=4 SV=1	hypothetical protein LOTGIDRAFT_160800 [Lottia gigantea]
EVM0020641.1	Molecular Function: GTP binding (GO:0005525);; Biological Process: small GTPase mediated signal transduction (GO:0007264);;	K19372|1.65281e-107|lgi:LOTGIDRAFT_224445|K19372 DnaJ homolog subfamily C member 27 | (RefSeq) hypothetical protein	[U]	Intracellular trafficking, secretion, and vesicular transport	DnaJ-like protein subfamily C member 27 {ECO:0000313|EMBL:EKC21737.1} OS=Crassostrea gigas (Pacific oyster) PE=4 SV=1	DnaJ-like protein subfamily C member 27 [Crassostrea gigas]
EVM0022845.1	--	--	--	--	Caprin-2 {ECO:0000313|EMBL:EKC17441.1} OS=Crassostrea gigas (Pacific oyster) PE=4 SV=1	Caprin-2 [Crassostrea gigas]
EVM0031696.1	Molecular Function: hydrolase activity (GO:0016787);;	--	[Q]	Secondary metabolites biosynthesis, transport and catabolism	ABC membrane transporter {ECO:0000313|EMBL:BAD54748.1} OS=Athalia rosae (Turnip sawfly) PE=3 SV=1	PREDICTED: protein white-like isoform X1 [Aplysia californica]
EVM0029203.1	--	--	--	--	MAC/perforin-and kringle-domains-containing protein {ECO:0000313|EMBL:ADB11402.1} (Fragment) OS=Spirobranchus lamarcki (Keelworm) PE=2 SV=1	MAC/perforin- and kringle-domains-containing protein, partial [Pomatoceros lamarckii]
EVM0011135.1	--	K01092|2.89082e-104|lgi:LOTGIDRAFT_178401|K01092 myo-inositol-1(or 4)-monophosphatase [EC:3.1.3.25] | (RefSeq) hypothetical protein	[G]	Carbohydrate transport and metabolism	Uncharacterized protein {ECO:0000313|EMBL:ESO95084.1} OS=Lottia gigantea (Giant owl limpet) PE=4 SV=1	hypothetical protein LOTGIDRAFT_178401 [Lottia gigantea]
EVM0001043.1	--	--	[O]	Posttranslational modification, protein turnover, chaperones	Tripartite motif-containing protein 56 {ECO:0000313|EMBL:EKC24561.1} OS=Crassostrea gigas (Pacific oyster) PE=4 SV=1	Tripartite motif-containing protein 56 [Crassostrea gigas]
EVM0013402.1	--	--	[Z]	Cytoskeleton	Uncharacterized protein {ECO:0000313|EnsemblMetazoa:SMAR013535-PA} OS=Strigamia maritima (European centipede) PE=4 SV=1	CUB domain-containing protein [Hyriopsis cumingii]
EVM0005958.1	--	--	--	--	Uncharacterized protein {ECO:0000313|EMBL:ESP00813.1} (Fragment) OS=Lottia gigantea (Giant owl limpet) PE=4 SV=1	PREDICTED: transmembrane protein 101-like [Aplysia californica]
EVM0013146.1	--	--	--	--	Putative uncharacterized protein {ECO:0000313|EMBL:EEN54414.1} OS=Branchiostoma floridae (Florida lancelet) PE=4 SV=1	hypothetical protein BRAFLDRAFT_83177 [Branchiostoma floridae]
EVM0004332.1	--	--	--	--	Uncharacterized protein {ECO:0000313|EMBL:EKC37917.1} OS=Crassostrea gigas (Pacific oyster) PE=4 SV=1	PREDICTED: uncharacterized protein LOC101851895 isoform X2 [Aplysia californica]
EVM0021643.1	Biological Process: cellular protein modification process (GO:0006464);; Biological Process: phosphate-containing compound metabolic process (GO:0006796);; Molecular Function: kinase activity (GO:0016301);;	K08855|0|lgi:LOTGIDRAFT_174596|K08855 cyclin G-associated kinase [EC:2.7.11.1] | (RefSeq) hypothetical protein	[T]	Signal transduction mechanisms	Uncharacterized protein {ECO:0000313|EMBL:ESO97114.1} OS=Lottia gigantea (Giant owl limpet) PE=4 SV=1	hypothetical protein LOTGIDRAFT_174596 [Lottia gigantea]
EVM0025978.1	--	K01510|1.55238e-90|lgi:LOTGIDRAFT_238045|K01510 apyrase [EC:3.6.1.5] | (RefSeq) hypothetical protein	[F]	Nucleotide transport and metabolism	Ectonucleoside triphosphate diphosphohydrolase 3 {ECO:0000313|EMBL:EKC24484.1} OS=Crassostrea gigas (Pacific oyster) PE=3 SV=1	Ectonucleoside triphosphate diphosphohydrolase 3 [Crassostrea gigas]
EVM0017996.1	--	--	[A]	RNA processing and modification	Uncharacterized protein {ECO:0000313|EMBL:ESO99207.1} OS=Lottia gigantea (Giant owl limpet) PE=4 SV=1	hypothetical protein LOTGIDRAFT_141991 [Lottia gigantea]
EVM0021702.1	--	K14156|1.99994e-127|lgi:LOTGIDRAFT_116872|K14156 choline/ethanolamine kinase [EC:2.7.1.32 2.7.1.82] | (RefSeq) hypothetical protein	[M]	Cell wall/membrane/envelope biogenesis	Choline/ethanolamine kinase {ECO:0000313|EMBL:EKC22445.1} OS=Crassostrea gigas (Pacific oyster) PE=4 SV=1	Choline/ethanolamine kinase [Crassostrea gigas]
EVM0003531.1	--	--	[R]	General function prediction only	Uncharacterized protein {ECO:0000313|EnsemblMetazoa:SPU_027108-tr} OS=Strongylocentrotus purpuratus (Purple sea urchin) PE=4 SV=1	PREDICTED: uncharacterized protein K02A2.6-like [Saccoglossus kowalevskii]
EVM0006136.1	--	--	--	--	Leydig cell tumor 10 kDa-like protein {ECO:0000313|EMBL:EKC42551.1} OS=Crassostrea gigas (Pacific oyster) PE=4 SV=1	Leydig cell tumor 10 kDa-like protein [Crassostrea gigas]
EVM0038075.1	--	--	--	--	Uncharacterized protein {ECO:0000313|EMBL:EKC35405.1} OS=Crassostrea gigas (Pacific oyster) PE=4 SV=1	hypothetical protein CGI_10021010 [Crassostrea gigas]
EVM0000121.1	--	K00710|6.78901e-09|spu:574835|K00710 polypeptide N-acetylgalactosaminyltransferase [EC:2.4.1.41] | (RefSeq) polypeptide N-acetylgalactosaminyltransferase 13	[O]	Posttranslational modification, protein turnover, chaperones	Polypeptide N-acetylgalactosaminyltransferase {ECO:0000256|RuleBase:RU361242} OS=Crassostrea gigas (Pacific oyster) PE=3 SV=1	Polypeptide N-acetylgalactosaminyltransferase 1 [Crassostrea gigas]
EVM0014623.1	Molecular Function: extracellular ligand-gated ion channel activity (GO:0005230);; Biological Process: transport (GO:0006810);; Cellular Component: membrane (GO:0016020);; Cellular Component: synapse (GO:0045202);;	K05312|0|lgi:LOTGIDRAFT_212843|K05312 nicotinic acetylcholine receptor, invertebrate | (RefSeq) hypothetical protein	[T]	Signal transduction mechanisms	Nicotinic acetylcholine receptor alpha 2 subunit {ECO:0000313|EMBL:AAL78649.1} OS=Aplysia californica (California sea hare) PE=2 SV=1	nicotinic acetylcholine receptor alpha 2 subunit precursor [Aplysia californica]
EVM0007458.1	--	K05401|6.65401e-14|spu:100892728|K05401 toll-like receptor 3 | (RefSeq) toll-like receptor 3	[R]	General function prediction only	Toll-like receptor g {ECO:0000313|EMBL:AGG10805.1} (Precursor) OS=Mytilus galloprovincialis (Mediterranean mussel) PE=2 SV=1	toll-like receptor g precursor [Mytilus galloprovincialis]
EVM0035219.1	--	--	[T]	Signal transduction mechanisms	Neurogenic locus notch-like protein 1 {ECO:0000313|EMBL:EKC31434.1} OS=Crassostrea gigas (Pacific oyster) PE=4 SV=1	Neurogenic locus notch-like protein 1 [Crassostrea gigas]
EVM0037883.1	--	K11255|1.94688e-64|lgi:LOTGIDRAFT_235614|K11255 nuclear receptor coactivator 2 | (RefSeq) hypothetical protein	--	--	Nuclear receptor coactivator 1 {ECO:0000313|EMBL:EKC33363.1} OS=Crassostrea gigas (Pacific oyster) PE=4 SV=1	Nuclear receptor coactivator 1 [Crassostrea gigas]
EVM0016460.1	--	K12171|2.2421e-136|chx:102169005|K12171 E3 ubiquitin-protein ligase SH3RF [EC:2.3.2.27] | (RefSeq) SH3RF1; SH3 domain containing ring finger 1	[O]	Posttranslational modification, protein turnover, chaperones	SH3 domain-containing RING finger protein 3 {ECO:0000313|EMBL:EKC28879.1} OS=Crassostrea gigas (Pacific oyster) PE=4 SV=1	SH3 domain-containing RING finger protein 3 [Crassostrea gigas]
EVM0008913.1	--	K18625|8.29932e-30|xma:102234820|K18625 protein Shroom | (RefSeq) protein Shroom2-like	--	--	Protein Shroom3 {ECO:0000313|EMBL:EKC32312.1} OS=Crassostrea gigas (Pacific oyster) PE=4 SV=1	Protein Shroom3 [Crassostrea gigas]
EVM0010256.1	--	--	--	--	Spermatogenesis-associated protein 6 {ECO:0000313|EMBL:EKC38593.1} OS=Crassostrea gigas (Pacific oyster) PE=4 SV=1	Spermatogenesis-associated protein 6 [Crassostrea gigas]
EVM0007257.1	--	--	[R]	General function prediction only	Ankyrin repeat domain-containing protein 50 {ECO:0000313|EMBL:EKC40262.1} OS=Crassostrea gigas (Pacific oyster) PE=4 SV=1	Ankyrin repeat domain-containing protein 50 [Crassostrea gigas]
EVM0034520.1	--	--	[T]	Signal transduction mechanisms	Receptor-type tyrosine-protein phosphatase kappa {ECO:0000313|EMBL:EKC20265.1} OS=Crassostrea gigas (Pacific oyster) PE=4 SV=1	Receptor-type tyrosine-protein phosphatase kappa [Crassostrea gigas]
EVM0031607.1	--	--	--	--	Predicted protein {ECO:0000313|EMBL:EDO32578.1} OS=Nematostella vectensis (Starlet sea anemone) PE=4 SV=1	predicted protein [Nematostella vectensis]
EVM0016276.1	Molecular Function: transferase activity, transferring phosphorus-containing groups (GO:0016772);;	K04428|0|lgi:LOTGIDRAFT_168212|K04428 mitogen-activated protein kinase kinase kinase 4 [EC:2.7.11.25] | (RefSeq) hypothetical protein	[T]	Signal transduction mechanisms	Uncharacterized protein {ECO:0000313|EMBL:ESO84956.1} OS=Lottia gigantea (Giant owl limpet) PE=4 SV=1	hypothetical protein LOTGIDRAFT_168212 [Lottia gigantea]
EVM0004316.1	Molecular Function: catalytic activity (GO:0003824);;	K10569|2.28978e-120|mze:101465661|K10569 endonuclease VIII-like 3 | (RefSeq) neil3; nei like DNA glycosylase 3	--	--	Putative uncharacterized protein {ECO:0000313|EMBL:EEN54151.1} (Fragment) OS=Branchiostoma floridae (Florida lancelet) PE=4 SV=1	hypothetical protein BRAFLDRAFT_82922 [Branchiostoma floridae]
EVM0003829.1	Molecular Function: structural constituent of ribosome (GO:0003735);; Molecular Function: obsolete gamma-glutamyltransferase activity (GO:0003840);; Molecular Function: GTPase activity (GO:0003924);; Molecular Function: GTP binding (GO:0005525);; Cellular Component: ribosome (GO:0005840);; Biological Process: obsolete GTP catabolic process (GO:0006184);; Biological Process: translation (GO:000641…	--	[R]	General function prediction only	GTP-binding protein 1 {ECO:0000313|EMBL:EKC26350.1} OS=Crassostrea gigas (Pacific oyster) PE=4 SV=1	GTP-binding protein 1 [Crassostrea gigas]
EVM0023876.1	--	--	--	--	Uncharacterized protein {ECO:0000313|EMBL:EFW41493.1} OS=Capsaspora owczarzaki (strain ATCC 30864) PE=4 SV=1	hypothetical protein CAOG_06625 [Capsaspora owczarzaki ATCC 30864]
EVM0038336.1	--	--	[L]	Replication, recombination and repair	Putative RecQ family DNA helicase protein {ECO:0000313|EMBL:CAJ38800.1} OS=Platynereis dumerilii (Dumeril's clam worm) PE=2 SV=1	PREDICTED: ATP-dependent DNA helicase Q-like SIM-like [Saccoglossus kowalevskii]
EVM0033922.1	--	--	[R]	General function prediction only	Uncharacterized protein {ECO:0000313|Ensembl:ENSCINP00000003420} OS=Ciona intestinalis (Transparent sea squirt) PE=4 SV=2	PREDICTED: microfibril-associated glycoprotein 4-like [Ciona intestinalis]
EVM0010790.1	--	--	[E]	Amino acid transport and metabolism	DBH-like monooxygenase protein 1 {ECO:0000313|EMBL:EKC40694.1} OS=Crassostrea gigas (Pacific oyster) PE=4 SV=1	DBH-like monooxygenase protein 1 [Crassostrea gigas]
EVM0004177.1	--	--	[T]	Signal transduction mechanisms	Uncharacterized protein {ECO:0000313|EMBL:EKC35078.1} OS=Crassostrea gigas (Pacific oyster) PE=4 SV=1	hypothetical protein CGI_10020524 [Crassostrea gigas]
EVM0002984.1	--	K12259|1.10123e-32|cin:100183817|K12259 spermine oxidase [EC:1.5.3.16 1.5.3.-] | (RefSeq) spermine oxidase-like	[Q]	Secondary metabolites biosynthesis, transport and catabolism	Polyamine oxidase 3 {ECO:0000313|EMBL:EKC18117.1} OS=Crassostrea gigas (Pacific oyster) PE=4 SV=1	PREDICTED: probable polyamine oxidase 4-like isoform X1 [Aplysia californica]
EVM0006063.1	Molecular Function: ion binding (GO:0043167);;	K17095|3.64302e-133|lgi:LOTGIDRAFT_195070|K17095 annexin A7/11 | (RefSeq) hypothetical protein	[U]	Intracellular trafficking, secretion, and vesicular transport	Annexin {ECO:0000256|RuleBase:RU003540} OS=Lottia gigantea (Giant owl limpet) PE=3 SV=1	hypothetical protein LOTGIDRAFT_195070 [Lottia gigantea]
EVM0002022.1	Molecular Function: GTPase activity (GO:0003924);; Molecular Function: obsolete signal transducer activity (GO:0004871);; Molecular Function: GTP binding (GO:0005525);; Cellular Component: heterotrimeric G-protein complex (GO:0005834);; Biological Process: obsolete GTP catabolic process (GO:0006184);; Biological Process: adenylate cyclase-modulating G protein-coupled receptor signaling pathway (G…	K04346|0|lgi:LOTGIDRAFT_137888|K04346 guanine nucleotide-binding protein subunit alpha-12 | (RefSeq) hypothetical protein	[DT]	--	Guanine nucleotide-binding protein subunit alpha-12 {ECO:0000313|EMBL:EKC38740.1} OS=Crassostrea gigas (Pacific oyster) PE=4 SV=1	Guanine nucleotide-binding protein subunit alpha-12 [Crassostrea gigas]
EVM0026641.1	--	K20796|3.07373e-11|pss:102446823|K20796 histone-lysine N-methyltransferase PRDM7/9 [EC:2.1.1.43] | (RefSeq) histone-lysine N-methyltransferase PRDM9-like	[R]	General function prediction only	Uncharacterized protein {ECO:0000313|EMBL:EAN89305.1} OS=Trypanosoma cruzi (strain CL Brener) PE=4 SV=1	hypothetical protein [Trypanosoma cruzi strain CL Brener]
EVM0003611.1	--	--	--	--	--	PREDICTED: mucin-5AC-like [Aplysia californica]
EVM0002860.1	Molecular Function: transferase activity, transferring phosphorus-containing groups (GO:0016772);;	--	[T]	Signal transduction mechanisms	Src kinase-associated phosphoprotein 2-A {ECO:0000313|EMBL:EKC17973.1} OS=Crassostrea gigas (Pacific oyster) PE=4 SV=1	PREDICTED: uncharacterized protein LOC100372860, partial [Saccoglossus kowalevskii]
EVM0028619.1	Molecular Function: binding (GO:0005488);;	K15255|3.75198e-50|bmor:101745736|K15255 ATP-dependent DNA helicase PIF1 [EC:3.6.4.12] | (RefSeq) ATP-dependent DNA helicase PIF1	[D]	Cell cycle control, cell division, chromosome partitioning	Putative uncharacterized protein {ECO:0000313|EMBL:EER18366.1} OS=Perkinsus marinus (strain ATCC 50983 / TXsc) PE=4 SV=1	conserved hypothetical protein [Perkinsus marinus ATCC 50983]
EVM0001357.1	Molecular Function: extracellular ligand-gated ion channel activity (GO:0005230);; Biological Process: transport (GO:0006810);; Cellular Component: membrane (GO:0016020);; Cellular Component: synapse (GO:0045202);;	--	[T]	Signal transduction mechanisms	Uncharacterized protein {ECO:0000313|EMBL:ESP05438.1} OS=Lottia gigantea (Giant owl limpet) PE=3 SV=1	hypothetical protein LOTGIDRAFT_152289 [Lottia gigantea]
EVM0038122.1	--	K17495|5.44054e-22|bfo:BRAFLDRAFT_118457|K17495 CUB and sushi domain-containing protein | (RefSeq) hypothetical protein	[TV]	--	Uncharacterized protein {ECO:0000313|EMBL:EEN69990.1} OS=Branchiostoma floridae (Florida lancelet) PE=4 SV=1	hypothetical protein BRAFLDRAFT_118457 [Branchiostoma floridae]
EVM0017494.1	Molecular Function: binding (GO:0005488);; Cellular Component: intracellular part (GO:0044424);;	K06082|0|lgi:LOTGIDRAFT_143831|K06082 FERM, RhoGEF and pleckstrin domain protein 2 | (RefSeq) hypothetical protein	[T]	Signal transduction mechanisms	Uncharacterized protein {ECO:0000313|EMBL:ELU11305.1, ECO:0000313|EnsemblMetazoa:CapteP179012} OS=Capitella teleta (Polychaete worm) PE=4 SV=1	hypothetical protein CAPTEDRAFT_179012 [Capitella teleta]
EVM0007780.1	Molecular Function: DNA binding (GO:0003677);; Biological Process: transcription, DNA-templated (GO:0006351);; Biological Process: developmental process (GO:0032502);;	--	[K]	Transcription	Forkhead box protein N2 {ECO:0000313|EMBL:EKC30312.1} OS=Crassostrea gigas (Pacific oyster) PE=4 SV=1	Forkhead box protein N2 [Crassostrea gigas]
EVM0009763.1	--	--	[L]	Replication, recombination and repair	--	--
EVM0018015.1	Molecular Function: metal ion binding (GO:0046872);;	--	[S]	Function unknown	Uncharacterized protein {ECO:0000313|EMBL:ESO86839.1} OS=Lottia gigantea (Giant owl limpet) PE=4 SV=1	hypothetical protein LOTGIDRAFT_207050 [Lottia gigantea]
EVM0005534.1	--	--	[L]	Replication, recombination and repair	Uncharacterized protein {ECO:0000313|EMBL:ESO98811.1} OS=Lottia gigantea (Giant owl limpet) PE=4 SV=1	hypothetical protein LOTGIDRAFT_213601 [Lottia gigantea]
EVM0014567.1	Cellular Component: chromosome (GO:0005694);; Biological Process: chromosome segregation (GO:0007059);; Biological Process: cell cycle process (GO:0022402);; Biological Process: chromosome condensation (GO:0030261);;	K06674|0|bfo:BRAFLDRAFT_129060|K06674 structural maintenance of chromosome 2 | (RefSeq) hypothetical protein	[BD]	--	Structural maintenance of chromosomes protein {ECO:0000256|PIRNR:PIRNR005719} OS=Crassostrea gigas (Pacific oyster) PE=3 SV=1	Structural maintenance of chromosomes protein 2 [Crassostrea gigas]
EVM0000238.1	Molecular Function: xanthine dehydrogenase activity (GO:0004854);; Cellular Component: peroxisome (GO:0005777);; Cellular Component: microtubule associated complex (GO:0005875);; Biological Process: purine nucleobase metabolic process (GO:0006144);; Biological Process: pyrimidine nucleobase metabolic process (GO:0006206);; Biological Process: arginine metabolic process (GO:0006525);; Biological P…	K00106|0|tgu:100222890|K00106 xanthine dehydrogenase/oxidase [EC:1.17.1.4 1.17.3.2] | (RefSeq) XDH; xanthine dehydrogenase	[F]	Nucleotide transport and metabolism	Xanthine dehydrogenase/oxidase {ECO:0000313|EMBL:EKC36531.1} OS=Crassostrea gigas (Pacific oyster) PE=4 SV=1	Xanthine dehydrogenase/oxidase [Crassostrea gigas]
EVM0022568.1	Biological Process: cellular protein modification process (GO:0006464);; Biological Process: response to stress (GO:0006950);; Biological Process: regulation of cellular metabolic process (GO:0031323);; Biological Process: cellular macromolecule biosynthetic process (GO:0034645);;	--	[O]	Posttranslational modification, protein turnover, chaperones	Heat shock protein 22 isoform 1 {ECO:0000313|EMBL:ACU83231.1} OS=Venerupis philippinarum (Japanese littleneck clam) PE=2 SV=1	heat shock protein 22 isoform 1 [Ruditapes philippinarum]
EVM0024430.1	--	K12026|2.57139e-11|lgi:LOTGIDRAFT_170455|K12026 tripartite motif-containing protein 56 [EC:2.3.2.27] | (RefSeq) hypothetical protein	[O]	Posttranslational modification, protein turnover, chaperones	Tripartite motif-containing protein 56 {ECO:0000313|EMBL:EKC20287.1} OS=Crassostrea gigas (Pacific oyster) PE=4 SV=1	Tripartite motif-containing protein 56 [Crassostrea gigas]
EVM0021647.1	--	--	--	--	Uncharacterized protein {ECO:0000313|EMBL:ESO84292.1} OS=Lottia gigantea (Giant owl limpet) PE=4 SV=1	hypothetical protein LOTGIDRAFT_176186 [Lottia gigantea]
[truncated: 31,274 more rows]

## Sheet: Integrated_Function.anno (2)
#GeneID	GO_annotation	KEGG_annotation	KOG_class	KOG_class_annotation	TrEMBL_annotation	nr_annotation
[truncated: 32,591 more rows]

[truncated: 1 more sheets: Sheet2]
