# Supplementary material for: Dissecting the chromosome-level genome of the Asian Clam (Corbicula fluminea)
Source: Sci Rep. 2021 Jul 22;11:15021. doi: 10.1038/s41598-021-94545-2 (PMC8298618; doi:10.1038/s41598-021-94545-2)
Supplement: Supplementary file 9 — Supplementary Table S14. [file 41598_2021_94545_MOESM9_ESM.xls]

## Sheet: Corbicula_fluminea_expansion_ge
pfam	gene_ID
3Beta_HSD	Corbicula_fluminea_species_EVM0033961.1
3Beta_HSD	Corbicula_fluminea_species_EVM0016956.1
3Beta_HSD	Corbicula_fluminea_species_EVM0023439.1
3Beta_HSD	Corbicula_fluminea_species_EVM0009167.1
3Beta_HSD	Corbicula_fluminea_species_EVM0024326.1
3Beta_HSD	Corbicula_fluminea_species_EVM0030491.1
3Beta_HSD	Corbicula_fluminea_species_EVM0006587.1
3Beta_HSD	Corbicula_fluminea_species_EVM0018736.1
3Beta_HSD	Corbicula_fluminea_species_EVM0026874.1
3Beta_HSD	Corbicula_fluminea_species_EVM0025312.1
4F5	Corbicula_fluminea_species_EVM0027183.1
4F5	Corbicula_fluminea_species_EVM0000225.1
5_nucleotid_C	Corbicula_fluminea_species_EVM0027015.1
5_nucleotid_C	Corbicula_fluminea_species_EVM0011754.1
5_nucleotid_C	Corbicula_fluminea_species_EVM0020498.1
5_nucleotid_C	Corbicula_fluminea_species_EVM0014685.1
5_nucleotid_C	Corbicula_fluminea_species_EVM0004639.1
5_nucleotid_C	Corbicula_fluminea_species_EVM0005222.1
5_nucleotid_C	Corbicula_fluminea_species_EVM0017346.1
7tm_3	Corbicula_fluminea_species_EVM0016909.1
7tm_3	Corbicula_fluminea_species_EVM0006730.1
7tm_3	Corbicula_fluminea_species_EVM0019465.1
7tm_3	Corbicula_fluminea_species_EVM0012735.1
7tm_3	Corbicula_fluminea_species_EVM0013779.1
7tm_3	Corbicula_fluminea_species_EVM0036262.1
7tm_3	Corbicula_fluminea_species_EVM0003910.1
7tm_3	Corbicula_fluminea_species_EVM0016397.1
7tm_3	Corbicula_fluminea_species_EVM0025901.1
7tm_3	Corbicula_fluminea_species_EVM0037839.1
7tm_3	Corbicula_fluminea_species_EVM0004658.1
7tm_3	Corbicula_fluminea_species_EVM0018840.1
7tm_3	Corbicula_fluminea_species_EVM0022903.1
7tm_3	Corbicula_fluminea_species_EVM0014632.1
7tm_3	Corbicula_fluminea_species_EVM0037673.1
7tm_3	Corbicula_fluminea_species_EVM0013893.1
7tm_3	Corbicula_fluminea_species_EVM0033251.1
7tm_3	Corbicula_fluminea_species_EVM0015156.1
7tm_3	Corbicula_fluminea_species_EVM0028926.1
7tm_3	Corbicula_fluminea_species_EVM0013423.1
7tm_3	Corbicula_fluminea_species_EVM0024257.1
7tm_3	Corbicula_fluminea_species_EVM0005385.1
7tm_3	Corbicula_fluminea_species_EVM0034200.1
7tm_3	Corbicula_fluminea_species_EVM0012029.1
7tm_3	Corbicula_fluminea_species_EVM0004034.1
7tm_3	Corbicula_fluminea_species_EVM0018962.1
7tm_3	Corbicula_fluminea_species_EVM0007185.1
7tm_3	Corbicula_fluminea_species_EVM0023160.1
7tm_3	Corbicula_fluminea_species_EVM0002834.1
7tm_3	Corbicula_fluminea_species_EVM0031639.1
7tm_3	Corbicula_fluminea_species_EVM0015079.1
7tm_3	Corbicula_fluminea_species_EVM0003940.1
7TM_GPCR_Srsx	Corbicula_fluminea_species_EVM0035163.1
7TM_GPCR_Srsx	Corbicula_fluminea_species_EVM0014865.1
7TM_GPCR_Srw	Corbicula_fluminea_species_EVM0038191.1
7TM_GPCR_Srw	Corbicula_fluminea_species_EVM0012372.1
7TM_GPCR_Srw	Corbicula_fluminea_species_EVM0020768.1
7TM_GPCR_Srw	Corbicula_fluminea_species_EVM0025053.1
7TM_GPCR_Srw	Corbicula_fluminea_species_EVM0025380.1
7TM_GPCR_Srw	Corbicula_fluminea_species_EVM0022204.1
7TM_GPCR_Srw	Corbicula_fluminea_species_EVM0003130.1
7TM_GPCR_Srw	Corbicula_fluminea_species_EVM0026713.1
7TM_GPCR_Srw	Corbicula_fluminea_species_EVM0038162.1
7TM_GPCR_Srw	Corbicula_fluminea_species_EVM0007655.1
7TM_GPCR_Srw	Corbicula_fluminea_species_EVM0001899.1
7TM_GPCR_Srw	Corbicula_fluminea_species_EVM0004046.1
7TM_GPCR_Srw	Corbicula_fluminea_species_EVM0005859.1
7TM_GPCR_Srw	Corbicula_fluminea_species_EVM0001660.1
7TM_GPCR_Srw	Corbicula_fluminea_species_EVM0029482.1
7TM_GPCR_Srw	Corbicula_fluminea_species_EVM0036003.1
7TM_GPCR_Srw	Corbicula_fluminea_species_EVM0019015.1
7TM_GPCR_Srw	Corbicula_fluminea_species_EVM0017660.1
7TM_GPCR_Srw	Corbicula_fluminea_species_EVM0037268.1
7TM_GPCR_Srw	Corbicula_fluminea_species_EVM0017533.1
7TM_GPCR_Srw	Corbicula_fluminea_species_EVM0012522.1
7TM_GPCR_Srw	Corbicula_fluminea_species_EVM0007643.1
7TM_GPCR_Srw	Corbicula_fluminea_species_EVM0031629.1
7TM_GPCR_Srw	Corbicula_fluminea_species_EVM0005022.1
7TM_GPCR_Srw	Corbicula_fluminea_species_EVM0023629.1
7TM_GPCR_Srw	Corbicula_fluminea_species_EVM0030007.1
7TM_GPCR_Srw	Corbicula_fluminea_species_EVM0013417.1
7TM_GPCR_Srw	Corbicula_fluminea_species_EVM0024322.2
7TM_GPCR_Srw	Corbicula_fluminea_species_EVM0021935.1
7TM_GPCR_Srw	Corbicula_fluminea_species_EVM0036559.1
7TM_GPCR_Srw	Corbicula_fluminea_species_EVM0031432.1
7TM_GPCR_Srw	Corbicula_fluminea_species_EVM0015465.1
7TM_GPCR_Srw	Corbicula_fluminea_species_EVM0024530.1
7TM_GPCR_Srw	Corbicula_fluminea_species_EVM0027671.1
7TM_GPCR_Srw	Corbicula_fluminea_species_EVM0037100.1
7TM_GPCR_Srw	Corbicula_fluminea_species_EVM0030822.1
7TM_GPCR_Srw	Corbicula_fluminea_species_EVM0035265.1
7TM_GPCR_Srw	Corbicula_fluminea_species_EVM0022177.1
7TM_GPCR_Srw	Corbicula_fluminea_species_EVM0009789.1
7TM_GPCR_Srw	Corbicula_fluminea_species_EVM0001813.1
7TM_GPCR_Srw	Corbicula_fluminea_species_EVM0027340.1
7TM_GPCR_Srw	Corbicula_fluminea_species_EVM0024533.1
7TM_GPCR_Srw	Corbicula_fluminea_species_EVM0021915.1
7TM_GPCR_Srw	Corbicula_fluminea_species_EVM0005100.1
7TM_GPCR_Srw	Corbicula_fluminea_species_EVM0016877.1
7TM_GPCR_Srw	Corbicula_fluminea_species_EVM0013177.1
7TM_GPCR_Srw	Corbicula_fluminea_species_EVM0000013.1
7TM_GPCR_Srw	Corbicula_fluminea_species_EVM0011531.1
7TM_GPCR_Srw	Corbicula_fluminea_species_EVM0009340.1
7TM_GPCR_Srw	Corbicula_fluminea_species_EVM0038411.1
A_deaminase_N	Corbicula_fluminea_species_EVM0030078.1
A_deaminase_N	Corbicula_fluminea_species_EVM0024585.1
A_deaminase_N	Corbicula_fluminea_species_EVM0028664.1
A_deaminase_N	Corbicula_fluminea_species_EVM0030350.1
A2M	Corbicula_fluminea_species_EVM0012913.1
A2M	Corbicula_fluminea_species_EVM0009954.1
A2M	Corbicula_fluminea_species_EVM0036571.1
A2M	Corbicula_fluminea_species_EVM0001839.1
A2M	Corbicula_fluminea_species_EVM0029992.1
A2M	Corbicula_fluminea_species_EVM0012890.1
A2M	Corbicula_fluminea_species_EVM0014075.2
A2M	Corbicula_fluminea_species_EVM0034020.1
A2M	Corbicula_fluminea_species_EVM0032069.1
A2M	Corbicula_fluminea_species_EVM0035600.1
A2M	Corbicula_fluminea_species_EVM0019160.1
A2M	Corbicula_fluminea_species_EVM0010568.1
A2M	Corbicula_fluminea_species_EVM0008900.1
A2M	Corbicula_fluminea_species_EVM0023828.1
A2M	Corbicula_fluminea_species_EVM0025364.1
A2M	Corbicula_fluminea_species_EVM0037209.1
A2M	Corbicula_fluminea_species_EVM0034620.1
A2M	Corbicula_fluminea_species_EVM0037534.1
A2M	Corbicula_fluminea_species_EVM0010439.1
A2M	Corbicula_fluminea_species_EVM0009242.1
A2M	Corbicula_fluminea_species_EVM0026766.1
A2M	Corbicula_fluminea_species_EVM0017536.1
A2M	Corbicula_fluminea_species_EVM0026503.1
A2M	Corbicula_fluminea_species_EVM0003287.1
A2M	Corbicula_fluminea_species_EVM0008440.1
A2M	Corbicula_fluminea_species_EVM0026164.1
A2M	Corbicula_fluminea_species_EVM0033448.1
A2M	Corbicula_fluminea_species_EVM0017075.1
A2M	Corbicula_fluminea_species_EVM0038329.1
A2M	Corbicula_fluminea_species_EVM0016750.1
A2M	Corbicula_fluminea_species_EVM0032717.1
A2M	Corbicula_fluminea_species_EVM0017382.1
A2M	Corbicula_fluminea_species_EVM0008102.1
A2M	Corbicula_fluminea_species_EVM0023436.1
A2M_comp	Corbicula_fluminea_species_EVM0019607.1
A2M_comp	Corbicula_fluminea_species_EVM0037209.1
A2M_comp	Corbicula_fluminea_species_EVM0032305.1
A2M_comp	Corbicula_fluminea_species_EVM0027375.1
A2M_comp	Corbicula_fluminea_species_EVM0005967.1
A2M_comp	Corbicula_fluminea_species_EVM0033448.1
A2M_comp	Corbicula_fluminea_species_EVM0017382.1
A2M_comp	Corbicula_fluminea_species_EVM0026164.1
A2M_comp	Corbicula_fluminea_species_EVM0008900.1
A2M_comp	Corbicula_fluminea_species_EVM0036233.1
A2M_comp	Corbicula_fluminea_species_EVM0023828.1
A2M_comp	Corbicula_fluminea_species_EVM0029053.1
A2M_comp	Corbicula_fluminea_species_EVM0003287.1
A2M_comp	Corbicula_fluminea_species_EVM0026766.1
A2M_comp	Corbicula_fluminea_species_EVM0020079.1
A2M_comp	Corbicula_fluminea_species_EVM0010568.1
A2M_comp	Corbicula_fluminea_species_EVM0037534.1
A2M_comp	Corbicula_fluminea_species_EVM0010439.1
A2M_comp	Corbicula_fluminea_species_EVM0006297.1
A2M_comp	Corbicula_fluminea_species_EVM0008440.1
A2M_comp	Corbicula_fluminea_species_EVM0017075.1
A2M_comp	Corbicula_fluminea_species_EVM0032069.1
A2M_comp	Corbicula_fluminea_species_EVM0007061.1
A2M_comp	Corbicula_fluminea_species_EVM0029992.1
A2M_comp	Corbicula_fluminea_species_EVM0023436.1
A2M_comp	Corbicula_fluminea_species_EVM0025400.1
A2M_comp	Corbicula_fluminea_species_EVM0034020.1
A2M_comp	Corbicula_fluminea_species_EVM0001839.1
A2M_comp	Corbicula_fluminea_species_EVM0034620.1
A2M_comp	Corbicula_fluminea_species_EVM0032717.1
A2M_comp	Corbicula_fluminea_species_EVM0036571.1
A2M_comp	Corbicula_fluminea_species_EVM0038329.1
A2M_comp	Corbicula_fluminea_species_EVM0009954.1
A2M_comp	Corbicula_fluminea_species_EVM0017536.1
A2M_comp	Corbicula_fluminea_species_EVM0035600.1
A2M_comp	Corbicula_fluminea_species_EVM0014075.2
A2M_comp	Corbicula_fluminea_species_EVM0019160.1
A2M_comp	Corbicula_fluminea_species_EVM0009242.1
A2M_comp	Corbicula_fluminea_species_EVM0016750.1
A2M_comp	Corbicula_fluminea_species_EVM0027493.1
A2M_N	Corbicula_fluminea_species_EVM0018164.1
A2M_N	Corbicula_fluminea_species_EVM0010568.1
A2M_N	Corbicula_fluminea_species_EVM0017382.1
A2M_N	Corbicula_fluminea_species_EVM0008900.1
A2M_N	Corbicula_fluminea_species_EVM0008440.1
A2M_N	Corbicula_fluminea_species_EVM0001839.1
A2M_N	Corbicula_fluminea_species_EVM0010439.1
A2M_N	Corbicula_fluminea_species_EVM0035600.1
A2M_N	Corbicula_fluminea_species_EVM0035431.1
A2M_N	Corbicula_fluminea_species_EVM0015519.1
A2M_N	Corbicula_fluminea_species_EVM0016473.1
A2M_N	Corbicula_fluminea_species_EVM0035738.1
A2M_N	Corbicula_fluminea_species_EVM0017536.1
A2M_N	Corbicula_fluminea_species_EVM0009242.1
A2M_N	Corbicula_fluminea_species_EVM0003287.1
A2M_N	Corbicula_fluminea_species_EVM0038329.1
A2M_N_2	Corbicula_fluminea_species_EVM0004266.1
A2M_N_2	Corbicula_fluminea_species_EVM0008900.1
A2M_N_2	Corbicula_fluminea_species_EVM0001839.1
A2M_N_2	Corbicula_fluminea_species_EVM0032163.1
A2M_N_2	Corbicula_fluminea_species_EVM0022360.1
A2M_N_2	Corbicula_fluminea_species_EVM0003287.1
A2M_N_2	Corbicula_fluminea_species_EVM0035738.1
A2M_N_2	Corbicula_fluminea_species_EVM0037534.1
A2M_N_2	Corbicula_fluminea_species_EVM0025364.1
A2M_N_2	Corbicula_fluminea_species_EVM0010439.1
A2M_N_2	Corbicula_fluminea_species_EVM0008440.1
A2M_N_2	Corbicula_fluminea_species_EVM0034620.1
A2M_N_2	Corbicula_fluminea_species_EVM0017014.1
A2M_N_2	Corbicula_fluminea_species_EVM0017536.1
A2M_N_2	Corbicula_fluminea_species_EVM0009954.1
A2M_N_2	Corbicula_fluminea_species_EVM0017075.1
A2M_N_2	Corbicula_fluminea_species_EVM0010568.1
A2M_N_2	Corbicula_fluminea_species_EVM0035600.1
A2M_N_2	Corbicula_fluminea_species_EVM0009242.1
A2M_N_2	Corbicula_fluminea_species_EVM0017784.1
A2M_N_2	Corbicula_fluminea_species_EVM0021348.1
A2M_N_2	Corbicula_fluminea_species_EVM0037209.1
A2M_N_2	Corbicula_fluminea_species_EVM0012913.1
A2M_N_2	Corbicula_fluminea_species_EVM0036571.1
A2M_N_2	Corbicula_fluminea_species_EVM0038329.1
A2M_N_2	Corbicula_fluminea_species_EVM0019160.1
A2M_N_2	Corbicula_fluminea_species_EVM0014075.2
A2M_N_2	Corbicula_fluminea_species_EVM0019607.1
A2M_N_2	Corbicula_fluminea_species_EVM0000475.1
A2M_N_2	Corbicula_fluminea_species_EVM0032965.1
A2M_N_2	Corbicula_fluminea_species_EVM0017382.1
A2M_N_2	Corbicula_fluminea_species_EVM0003218.1
A2M_N_2	Corbicula_fluminea_species_EVM0033448.1
A2M_N_2	Corbicula_fluminea_species_EVM0016750.1
A2M_recep	Corbicula_fluminea_species_EVM0025400.1
A2M_recep	Corbicula_fluminea_species_EVM0038329.1
A2M_recep	Corbicula_fluminea_species_EVM0035600.1
A2M_recep	Corbicula_fluminea_species_EVM0036571.1
A2M_recep	Corbicula_fluminea_species_EVM0008900.1
A2M_recep	Corbicula_fluminea_species_EVM0034620.1
A2M_recep	Corbicula_fluminea_species_EVM0017075.1
A2M_recep	Corbicula_fluminea_species_EVM0009954.1
A2M_recep	Corbicula_fluminea_species_EVM0029992.1
A2M_recep	Corbicula_fluminea_species_EVM0019607.1
A2M_recep	Corbicula_fluminea_species_EVM0001576.1
A2M_recep	Corbicula_fluminea_species_EVM0033448.1
A2M_recep	Corbicula_fluminea_species_EVM0023828.1
A2M_recep	Corbicula_fluminea_species_EVM0014075.2
A2M_recep	Corbicula_fluminea_species_EVM0016750.1
A2M_recep	Corbicula_fluminea_species_EVM0032069.1
A2M_recep	Corbicula_fluminea_species_EVM0029053.1
A2M_recep	Corbicula_fluminea_species_EVM0027375.1
A2M_recep	Corbicula_fluminea_species_EVM0017536.1
A2M_recep	Corbicula_fluminea_species_EVM0001839.1
A2M_recep	Corbicula_fluminea_species_EVM0010439.1
A2M_recep	Corbicula_fluminea_species_EVM0032717.1
A2M_recep	Corbicula_fluminea_species_EVM0026766.1
A2M_recep	Corbicula_fluminea_species_EVM0010568.1
A2M_recep	Corbicula_fluminea_species_EVM0035728.2
A2M_recep	Corbicula_fluminea_species_EVM0023436.1
A2M_recep	Corbicula_fluminea_species_EVM0026164.1
A2M_recep	Corbicula_fluminea_species_EVM0034020.1
A2M_recep	Corbicula_fluminea_species_EVM0009242.1
A2M_recep	Corbicula_fluminea_species_EVM0017382.1
A2M_recep	Corbicula_fluminea_species_EVM0004408.1
A2M_recep	Corbicula_fluminea_species_EVM0008440.1
AA_kinase	Corbicula_fluminea_species_EVM0027182.1
AA_kinase	Corbicula_fluminea_species_EVM0020832.1
AA_kinase	Corbicula_fluminea_species_EVM0036647.1
AA_kinase	Corbicula_fluminea_species_EVM0013538.1
AA_kinase	Corbicula_fluminea_species_EVM0031345.1
AAA_11	Corbicula_fluminea_species_EVM0038268.1
AAA_11	Corbicula_fluminea_species_EVM0012248.1
AAA_11	Corbicula_fluminea_species_EVM0012906.1
AAA_11	Corbicula_fluminea_species_EVM0036197.1
AAA_11	Corbicula_fluminea_species_EVM0012185.1
AAA_11	Corbicula_fluminea_species_EVM0016139.1
AAA_11	Corbicula_fluminea_species_EVM0010294.1
AAA_11	Corbicula_fluminea_species_EVM0015487.1
AAA_11	Corbicula_fluminea_species_EVM0017441.1
AAA_11	Corbicula_fluminea_species_EVM0037257.1
AAA_11	Corbicula_fluminea_species_EVM0034646.1
AAA_11	Corbicula_fluminea_species_EVM0014385.1
AAA_11	Corbicula_fluminea_species_EVM0009185.1
AAA_11	Corbicula_fluminea_species_EVM0030458.1
AAA_11	Corbicula_fluminea_species_EVM0025953.1
AAA_11	Corbicula_fluminea_species_EVM0023052.1
AAA_11	Corbicula_fluminea_species_EVM0004702.1
AAA_11	Corbicula_fluminea_species_EVM0032095.1
AAA_11	Corbicula_fluminea_species_EVM0020842.1
AAA_11	Corbicula_fluminea_species_EVM0006402.1
AAA_11	Corbicula_fluminea_species_EVM0010413.1
AAA_11	Corbicula_fluminea_species_EVM0026345.1
AAA_11	Corbicula_fluminea_species_EVM0037257.1
AAA_11	Corbicula_fluminea_species_EVM0000391.1
AAA_11	Corbicula_fluminea_species_EVM0036949.1
AAA_11	Corbicula_fluminea_species_EVM0032290.1
AAA_11	Corbicula_fluminea_species_EVM0011652.1
AAA_11	Corbicula_fluminea_species_EVM0033428.2
AAA_11	Corbicula_fluminea_species_EVM0013457.1
AAA_11	Corbicula_fluminea_species_EVM0028450.1
AAA_11	Corbicula_fluminea_species_EVM0019861.1
AAA_11	Corbicula_fluminea_species_EVM0002505.1
AAA_11	Corbicula_fluminea_species_EVM0024433.1
AAA_11	Corbicula_fluminea_species_EVM0028955.1
AAA_11	Corbicula_fluminea_species_EVM0036135.2
AAA_11	Corbicula_fluminea_species_EVM0013196.1
AAA_11	Corbicula_fluminea_species_EVM0035196.1
AAA_11	Corbicula_fluminea_species_EVM0027616.1
AAA_11	Corbicula_fluminea_species_EVM0006084.1
AAA_11	Corbicula_fluminea_species_EVM0014068.1
AAA_11	Corbicula_fluminea_species_EVM0022367.1
AAA_11	Corbicula_fluminea_species_EVM0003538.1
AAA_11	Corbicula_fluminea_species_EVM0031124.1
AAA_11	Corbicula_fluminea_species_EVM0014247.1
AAA_11	Corbicula_fluminea_species_EVM0032853.1
AAA_11	Corbicula_fluminea_species_EVM0038100.1
AAA_11	Corbicula_fluminea_species_EVM0026017.1
AAA_11	Corbicula_fluminea_species_EVM0014037.1
AAA_11	Corbicula_fluminea_species_EVM0032702.1
AAA_12	Corbicula_fluminea_species_EVM0037257.1
AAA_12	Corbicula_fluminea_species_EVM0016139.1
AAA_12	Corbicula_fluminea_species_EVM0006402.1
AAA_12	Corbicula_fluminea_species_EVM0032095.1
AAA_12	Corbicula_fluminea_species_EVM0023052.1
AAA_12	Corbicula_fluminea_species_EVM0004702.1
AAA_12	Corbicula_fluminea_species_EVM0036197.1
AAA_12	Corbicula_fluminea_species_EVM0033428.2
AAA_12	Corbicula_fluminea_species_EVM0020842.1
AAA_12	Corbicula_fluminea_species_EVM0030458.1
AAA_12	Corbicula_fluminea_species_EVM0001570.1
AAA_12	Corbicula_fluminea_species_EVM0014385.1
AAA_12	Corbicula_fluminea_species_EVM0032290.1
AAA_12	Corbicula_fluminea_species_EVM0012185.1
AAA_12	Corbicula_fluminea_species_EVM0028450.1
AAA_12	Corbicula_fluminea_species_EVM0013457.1
AAA_12	Corbicula_fluminea_species_EVM0015487.1
AAA_12	Corbicula_fluminea_species_EVM0012906.1
AAA_12	Corbicula_fluminea_species_EVM0017441.1
AAA_12	Corbicula_fluminea_species_EVM0014068.1
AAA_12	Corbicula_fluminea_species_EVM0032853.1
AAA_12	Corbicula_fluminea_species_EVM0022362.2
AAA_12	Corbicula_fluminea_species_EVM0003538.1
AAA_12	Corbicula_fluminea_species_EVM0024433.1
AAA_12	Corbicula_fluminea_species_EVM0036135.2
AAA_12	Corbicula_fluminea_species_EVM0026345.1
AAA_12	Corbicula_fluminea_species_EVM0037257.1
AAA_12	Corbicula_fluminea_species_EVM0012248.1
AAA_12	Corbicula_fluminea_species_EVM0014247.1
AAA_12	Corbicula_fluminea_species_EVM0010294.1
AAA_12	Corbicula_fluminea_species_EVM0027616.1
AAA_12	Corbicula_fluminea_species_EVM0038100.1
AAA_12	Corbicula_fluminea_species_EVM0028955.1
AAA_12	Corbicula_fluminea_species_EVM0032702.1
AAA_12	Corbicula_fluminea_species_EVM0010413.1
AAA_12	Corbicula_fluminea_species_EVM0013196.1
AAA_12	Corbicula_fluminea_species_EVM0019861.1
AAA_12	Corbicula_fluminea_species_EVM0038268.1
AAA_12	Corbicula_fluminea_species_EVM0033029.1
AAA_12	Corbicula_fluminea_species_EVM0025953.1
AAA_12	Corbicula_fluminea_species_EVM0034646.1
AAA_12	Corbicula_fluminea_species_EVM0005534.1
AAA_12	Corbicula_fluminea_species_EVM0009185.1
AAA_12	Corbicula_fluminea_species_EVM0006084.1
AAA_12	Corbicula_fluminea_species_EVM0002505.1
AAA_12	Corbicula_fluminea_species_EVM0030205.1
AAA_12	Corbicula_fluminea_species_EVM0030231.1
AAA_12	Corbicula_fluminea_species_EVM0031124.1
AAA_12	Corbicula_fluminea_species_EVM0022367.1
AAA_12	Corbicula_fluminea_species_EVM0036949.1
AAA_12	Corbicula_fluminea_species_EVM0014037.1
AAA_12	Corbicula_fluminea_species_EVM0007258.1
AAA_12	Corbicula_fluminea_species_EVM0000391.1
AAA_18	Corbicula_fluminea_species_EVM0018041.1
AAA_18	Corbicula_fluminea_species_EVM0019057.1
AAA_18	Corbicula_fluminea_species_EVM0002536.1
AAA_19	Corbicula_fluminea_species_EVM0033029.1
AAA_19	Corbicula_fluminea_species_EVM0010082.1
AAA_19	Corbicula_fluminea_species_EVM0022199.1
AAA_22	Corbicula_fluminea_species_EVM0026812.1
AAA_22	Corbicula_fluminea_species_EVM0003411.1
AAA_30	Corbicula_fluminea_species_EVM0022362.2
AAA_30	Corbicula_fluminea_species_EVM0022818.1
AAA_30	Corbicula_fluminea_species_EVM0008346.1
AAA_30	Corbicula_fluminea_species_EVM0018558.1
AAA_assoc_2	Corbicula_fluminea_species_EVM0038475.1
AAA_assoc_2	Corbicula_fluminea_species_EVM0026322.1
AAT	Corbicula_fluminea_species_EVM0032643.1
AAT	Corbicula_fluminea_species_EVM0036712.1
AAT	Corbicula_fluminea_species_EVM0025541.1
AAT	Corbicula_fluminea_species_EVM0005779.1
AAT	Corbicula_fluminea_species_EVM0024972.1
AAT	Corbicula_fluminea_species_EVM0035181.1
AAT	Corbicula_fluminea_species_EVM0002885.1
AAT	Corbicula_fluminea_species_EVM0011735.1
AAT	Corbicula_fluminea_species_EVM0006026.1
AAT	Corbicula_fluminea_species_EVM0017658.1
ABC2_membrane_3	Corbicula_fluminea_species_EVM0003768.1
ABC2_membrane_3	Corbicula_fluminea_species_EVM0037123.1
ABC2_membrane_3	Corbicula_fluminea_species_EVM0022622.1
ABC2_membrane_3	Corbicula_fluminea_species_EVM0005658.1
ABC2_membrane_3	Corbicula_fluminea_species_EVM0037123.1
ABC2_membrane_3	Corbicula_fluminea_species_EVM0003768.1
ABC2_membrane_3	Corbicula_fluminea_species_EVM0007884.1
ABC2_membrane_3	Corbicula_fluminea_species_EVM0019262.1
ABC2_membrane_3	Corbicula_fluminea_species_EVM0016132.1
ABC2_membrane_3	Corbicula_fluminea_species_EVM0022622.1
ABC2_membrane_3	Corbicula_fluminea_species_EVM0014395.1
ABC2_membrane_3	Corbicula_fluminea_species_EVM0009367.1
ABC2_membrane_3	Corbicula_fluminea_species_EVM0019262.1
ABC2_membrane_3	Corbicula_fluminea_species_EVM0014395.1
ABC2_membrane_3	Corbicula_fluminea_species_EVM0005763.2
ABC2_membrane_3	Corbicula_fluminea_species_EVM0009367.1
ABC2_membrane_3	Corbicula_fluminea_species_EVM0026003.1
ABC2_membrane_3	Corbicula_fluminea_species_EVM0005658.1
ABC2_membrane_3	Corbicula_fluminea_species_EVM0005763.2
ABC2_membrane_3	Corbicula_fluminea_species_EVM0007884.1
ABC2_membrane_3	Corbicula_fluminea_species_EVM0011732.1
Abi	Corbicula_fluminea_species_EVM0001383.1
Abi	Corbicula_fluminea_species_EVM0018312.1
Abi	Corbicula_fluminea_species_EVM0038560.1
Abi	Corbicula_fluminea_species_EVM0038220.1
Acetyltransf_10	Corbicula_fluminea_species_EVM0024060.1
Acetyltransf_10	Corbicula_fluminea_species_EVM0008488.1
Acetyltransf_10	Corbicula_fluminea_species_EVM0007421.1
Acetyltransf_10	Corbicula_fluminea_species_EVM0024969.1
Acetyltransf_10	Corbicula_fluminea_species_EVM0034045.1
Acetyltransf_10	Corbicula_fluminea_species_EVM0028296.1
Acetyltransf_10	Corbicula_fluminea_species_EVM0017882.1
Acetyltransf_10	Corbicula_fluminea_species_EVM0008115.1
Acetyltransf_10	Corbicula_fluminea_species_EVM0034781.1
Acetyltransf_10	Corbicula_fluminea_species_EVM0012367.1
Acetyltransf_10	Corbicula_fluminea_species_EVM0012767.1
Acetyltransf_10	Corbicula_fluminea_species_EVM0025482.1
Acetyltransf_10	Corbicula_fluminea_species_EVM0000152.1
Acetyltransf_10	Corbicula_fluminea_species_EVM0016771.1
Acetyltransf_7	Corbicula_fluminea_species_EVM0025726.1
Acetyltransf_7	Corbicula_fluminea_species_EVM0033370.1
Acetyltransf_7	Corbicula_fluminea_species_EVM0012479.1
Acetyltransf_7	Corbicula_fluminea_species_EVM0005972.1
Actin	Corbicula_fluminea_species_EVM0012098.1
Actin	Corbicula_fluminea_species_EVM0016089.1
Actin	Corbicula_fluminea_species_EVM0000084.1
Actin	Corbicula_fluminea_species_EVM0000609.1
Actin	Corbicula_fluminea_species_EVM0001233.1
Actin	Corbicula_fluminea_species_EVM0035452.1
Actin	Corbicula_fluminea_species_EVM0008304.1
Actin	Corbicula_fluminea_species_EVM0014530.1
Actin	Corbicula_fluminea_species_EVM0028507.1
Actin	Corbicula_fluminea_species_EVM0021201.1
Actin	Corbicula_fluminea_species_EVM0032296.1
Actin	Corbicula_fluminea_species_EVM0029442.1
Actin	Corbicula_fluminea_species_EVM0031406.1
Actin	Corbicula_fluminea_species_EVM0015740.1
Actin	Corbicula_fluminea_species_EVM0023252.1
Actin	Corbicula_fluminea_species_EVM0013259.1
Actin	Corbicula_fluminea_species_EVM0022010.1
Actin	Corbicula_fluminea_species_EVM0010409.1
Actin	Corbicula_fluminea_species_EVM0002352.1
Actin	Corbicula_fluminea_species_EVM0001895.1
Actin	Corbicula_fluminea_species_EVM0036625.1
Actin	Corbicula_fluminea_species_EVM0010080.1
Actin	Corbicula_fluminea_species_EVM0004097.1
Actin	Corbicula_fluminea_species_EVM0031487.1
Actin	Corbicula_fluminea_species_EVM0023832.1
Actin	Corbicula_fluminea_species_EVM0025018.1
Actin	Corbicula_fluminea_species_EVM0021898.1
Actin	Corbicula_fluminea_species_EVM0024696.1
Actin	Corbicula_fluminea_species_EVM0019999.1
Actin	Corbicula_fluminea_species_EVM0038557.1
Actin	Corbicula_fluminea_species_EVM0012989.1
Acyl_transf_1	Corbicula_fluminea_species_EVM0018874.1
Acyl_transf_1	Corbicula_fluminea_species_EVM0019824.1
Acyl_transf_1	Corbicula_fluminea_species_EVM0034424.1
Acyl_transf_1	Corbicula_fluminea_species_EVM0015700.1
Acyl_transf_1	Corbicula_fluminea_species_EVM0029305.1
Acyl_transf_1	Corbicula_fluminea_species_EVM0030678.1
Acyl_transf_1	Corbicula_fluminea_species_EVM0025725.1
Acyl_transf_1	Corbicula_fluminea_species_EVM0014944.1
Acyl_transf_1	Corbicula_fluminea_species_EVM0002987.1
Acyl_transf_1	Corbicula_fluminea_species_EVM0024736.1
Acyl_transf_1	Corbicula_fluminea_species_EVM0012980.1
Acyl_transf_1	Corbicula_fluminea_species_EVM0008081.1
Acyl_transf_1	Corbicula_fluminea_species_EVM0028045.1
Acyl_transf_1	Corbicula_fluminea_species_EVM0032222.1
Acyl_transf_1	Corbicula_fluminea_species_EVM0031104.1
Acyl_transf_1	Corbicula_fluminea_species_EVM0015073.1
Acyl_transf_1	Corbicula_fluminea_species_EVM0027139.1
Acyl_transf_3	Corbicula_fluminea_species_EVM0002495.1
Acyl_transf_3	Corbicula_fluminea_species_EVM0003413.1
Acyl_transf_3	Corbicula_fluminea_species_EVM0002284.1
Acyl_transf_3	Corbicula_fluminea_species_EVM0033530.1
Acyl_transf_3	Corbicula_fluminea_species_EVM0000407.1
Acyl_transf_3	Corbicula_fluminea_species_EVM0024083.1
Acyl_transf_3	Corbicula_fluminea_species_EVM0021792.1
Acyl_transf_3	Corbicula_fluminea_species_EVM0020078.1
Acyl_transf_3	Corbicula_fluminea_species_EVM0009481.1
Acyl_transf_3	Corbicula_fluminea_species_EVM0003473.1
Acyl_transf_3	Corbicula_fluminea_species_EVM0008101.1
Acyl_transf_3	Corbicula_fluminea_species_EVM0025739.1
Acyl_transf_3	Corbicula_fluminea_species_EVM0017609.1
Acyl_transf_3	Corbicula_fluminea_species_EVM0025078.1
Acyl_transf_3	Corbicula_fluminea_species_EVM0031947.1
Acyl_transf_3	Corbicula_fluminea_species_EVM0030861.1
Acyl_transf_3	Corbicula_fluminea_species_EVM0016937.1
Acylphosphatase	Corbicula_fluminea_species_EVM0035059.1
Acylphosphatase	Corbicula_fluminea_species_EVM0025846.1
Acylphosphatase	Corbicula_fluminea_species_EVM0032964.1
Acylphosphatase	Corbicula_fluminea_species_EVM0016606.1
Acyltransf_C	Corbicula_fluminea_species_EVM0010196.1
Acyltransf_C	Corbicula_fluminea_species_EVM0038561.1
Acyltransf_C	Corbicula_fluminea_species_EVM0019296.1
Acyltransf_C	Corbicula_fluminea_species_EVM0029602.1
Acyltransf_C	Corbicula_fluminea_species_EVM0037654.1
Acyltransf_C	Corbicula_fluminea_species_EVM0011475.1
Acyltransf_C	Corbicula_fluminea_species_EVM0017813.1
Acyltransferase	Corbicula_fluminea_species_EVM0019296.1
Acyltransferase	Corbicula_fluminea_species_EVM0019759.1
Acyltransferase	Corbicula_fluminea_species_EVM0038561.1
Acyltransferase	Corbicula_fluminea_species_EVM0037654.1
Acyltransferase	Corbicula_fluminea_species_EVM0017813.1
Acyltransferase	Corbicula_fluminea_species_EVM0033397.1
Acyltransferase	Corbicula_fluminea_species_EVM0020256.1
Acyltransferase	Corbicula_fluminea_species_EVM0010196.1
Acyltransferase	Corbicula_fluminea_species_EVM0020426.1
Acyltransferase	Corbicula_fluminea_species_EVM0024505.1
Acyltransferase	Corbicula_fluminea_species_EVM0018863.1
Acyltransferase	Corbicula_fluminea_species_EVM0032591.1
Acyltransferase	Corbicula_fluminea_species_EVM0025046.1
Acyltransferase	Corbicula_fluminea_species_EVM0014900.1
Acyltransferase	Corbicula_fluminea_species_EVM0029153.1
Acyltransferase	Corbicula_fluminea_species_EVM0006499.1
Acyltransferase	Corbicula_fluminea_species_EVM0029602.1
Acyltransferase	Corbicula_fluminea_species_EVM0011475.1
ADAM_spacer1	Corbicula_fluminea_species_EVM0005837.1
ADAM_spacer1	Corbicula_fluminea_species_EVM0029811.1
ADAM_spacer1	Corbicula_fluminea_species_EVM0019019.1
ADAM_spacer1	Corbicula_fluminea_species_EVM0032555.1
ADAM_spacer1	Corbicula_fluminea_species_EVM0017639.2
ADAM_spacer1	Corbicula_fluminea_species_EVM0033651.1
ADAM_spacer1	Corbicula_fluminea_species_EVM0017367.1
ADAM_spacer1	Corbicula_fluminea_species_EVM0012175.1
ADAM_spacer1	Corbicula_fluminea_species_EVM0038815.1
ADAM_spacer1	Corbicula_fluminea_species_EVM0019350.1
ADAM_spacer1	Corbicula_fluminea_species_EVM0033326.1
ADAM_spacer1	Corbicula_fluminea_species_EVM0009324.1
ADAM_spacer1	Corbicula_fluminea_species_EVM0008518.1
ADAM_spacer1	Corbicula_fluminea_species_EVM0035465.1
ADAM_spacer1	Corbicula_fluminea_species_EVM0004916.2
ADAM_spacer1	Corbicula_fluminea_species_EVM0003114.1
ADAM_spacer1	Corbicula_fluminea_species_EVM0006896.1
ADAM_spacer1	Corbicula_fluminea_species_EVM0019769.1
ADAM_spacer1	Corbicula_fluminea_species_EVM0023680.1
ADAM_spacer1	Corbicula_fluminea_species_EVM0035777.1
Adap_comp_sub	Corbicula_fluminea_species_EVM0005798.1
Adap_comp_sub	Corbicula_fluminea_species_EVM0025081.1
Adap_comp_sub	Corbicula_fluminea_species_EVM0028839.1
Adap_comp_sub	Corbicula_fluminea_species_EVM0015673.1
Adap_comp_sub	Corbicula_fluminea_species_EVM0015481.2
Adap_comp_sub	Corbicula_fluminea_species_EVM0020001.1
Adap_comp_sub	Corbicula_fluminea_species_EVM0027351.1
Adap_comp_sub	Corbicula_fluminea_species_EVM0020173.1
Adap_comp_sub	Corbicula_fluminea_species_EVM0022942.1
Adap_comp_sub	Corbicula_fluminea_species_EVM0019396.1
Adap_comp_sub	Corbicula_fluminea_species_EVM0035570.1
Adap_comp_sub	Corbicula_fluminea_species_EVM0016235.1
Adap_comp_sub	Corbicula_fluminea_species_EVM0030333.1
ADH_N	Corbicula_fluminea_species_EVM0006744.1
ADH_N	Corbicula_fluminea_species_EVM0003322.1
ADH_N	Corbicula_fluminea_species_EVM0001607.1
ADH_N	Corbicula_fluminea_species_EVM0038482.1
ADH_N	Corbicula_fluminea_species_EVM0022600.1
ADH_N	Corbicula_fluminea_species_EVM0025812.1
ADH_N	Corbicula_fluminea_species_EVM0002644.1
ADH_N	Corbicula_fluminea_species_EVM0007923.1
ADH_N	Corbicula_fluminea_species_EVM0021039.1
ADH_N	Corbicula_fluminea_species_EVM0007391.1
ADH_N	Corbicula_fluminea_species_EVM0026582.1
ADH_N	Corbicula_fluminea_species_EVM0003504.1
ADH_N	Corbicula_fluminea_species_EVM0028689.3
ADH_N	Corbicula_fluminea_species_EVM0023554.1
ADH_N	Corbicula_fluminea_species_EVM0011398.1
ADH_N	Corbicula_fluminea_species_EVM0035198.1
ADH_N	Corbicula_fluminea_species_EVM0017934.1
ADH_N	Corbicula_fluminea_species_EVM0034629.1
ADH_N	Corbicula_fluminea_species_EVM0038099.1
ADH_N	Corbicula_fluminea_species_EVM0002429.1
ADH_N	Corbicula_fluminea_species_EVM0006337.1
ADH_N	Corbicula_fluminea_species_EVM0005269.1
ADH_N	Corbicula_fluminea_species_EVM0019613.1
ADH_N	Corbicula_fluminea_species_EVM0017280.1
ADH_N	Corbicula_fluminea_species_EVM0038761.1
ADH_N	Corbicula_fluminea_species_EVM0028029.1
adh_short_C2	Corbicula_fluminea_species_EVM0030359.1
adh_short_C2	Corbicula_fluminea_species_EVM0035657.1
adh_short_C2	Corbicula_fluminea_species_EVM0037179.1
adh_short_C2	Corbicula_fluminea_species_EVM0016598.1
adh_short_C2	Corbicula_fluminea_species_EVM0005555.1
adh_short_C2	Corbicula_fluminea_species_EVM0031034.1
adh_short_C2	Corbicula_fluminea_species_EVM0003928.1
adh_short_C2	Corbicula_fluminea_species_EVM0002919.1
adh_short_C2	Corbicula_fluminea_species_EVM0031153.1
adh_short_C2	Corbicula_fluminea_species_EVM0018273.1
adh_short_C2	Corbicula_fluminea_species_EVM0015879.1
adh_short_C2	Corbicula_fluminea_species_EVM0007173.1
adh_short_C2	Corbicula_fluminea_species_EVM0016419.1
adh_short_C2	Corbicula_fluminea_species_EVM0019653.1
adh_short_C2	Corbicula_fluminea_species_EVM0003256.1
adh_short_C2	Corbicula_fluminea_species_EVM0005099.1
adh_short_C2	Corbicula_fluminea_species_EVM0021056.1
adh_short_C2	Corbicula_fluminea_species_EVM0016388.1
adh_short_C2	Corbicula_fluminea_species_EVM0018093.1
adh_short_C2	Corbicula_fluminea_species_EVM0002591.1
adh_short_C2	Corbicula_fluminea_species_EVM0004145.1
adh_short_C2	Corbicula_fluminea_species_EVM0033720.1
adh_short_C2	Corbicula_fluminea_species_EVM0022212.1
adh_short_C2	Corbicula_fluminea_species_EVM0023339.1
adh_short_C2	Corbicula_fluminea_species_EVM0025747.1
adh_short_C2	Corbicula_fluminea_species_EVM0033863.1
adh_short_C2	Corbicula_fluminea_species_EVM0018094.1
adh_short_C2	Corbicula_fluminea_species_EVM0037482.1
adh_short_C2	Corbicula_fluminea_species_EVM0033650.1
adh_short_C2	Corbicula_fluminea_species_EVM0021644.1
adh_short_C2	Corbicula_fluminea_species_EVM0002318.1
ADH_zinc_N	Corbicula_fluminea_species_EVM0034629.1
ADH_zinc_N	Corbicula_fluminea_species_EVM0028899.1
ADH_zinc_N	Corbicula_fluminea_species_EVM0006337.1
ADH_zinc_N	Corbicula_fluminea_species_EVM0026582.1
ADH_zinc_N	Corbicula_fluminea_species_EVM0038482.1
ADH_zinc_N	Corbicula_fluminea_species_EVM0006744.1
ADH_zinc_N	Corbicula_fluminea_species_EVM0021039.1
ADH_zinc_N	Corbicula_fluminea_species_EVM0028029.1
ADH_zinc_N	Corbicula_fluminea_species_EVM0002429.1
ADH_zinc_N	Corbicula_fluminea_species_EVM0025812.1
ADH_zinc_N	Corbicula_fluminea_species_EVM0003322.1
ADH_zinc_N	Corbicula_fluminea_species_EVM0022600.1
ADH_zinc_N	Corbicula_fluminea_species_EVM0034424.1
ADH_zinc_N	Corbicula_fluminea_species_EVM0028605.1
ADH_zinc_N	Corbicula_fluminea_species_EVM0035198.1
ADH_zinc_N	Corbicula_fluminea_species_EVM0001607.1
ADH_zinc_N	Corbicula_fluminea_species_EVM0038761.1
ADH_zinc_N	Corbicula_fluminea_species_EVM0017934.1
ADH_zinc_N	Corbicula_fluminea_species_EVM0009640.1
ADH_zinc_N	Corbicula_fluminea_species_EVM0019613.1
ADH_zinc_N	Corbicula_fluminea_species_EVM0007923.1
ADH_zinc_N	Corbicula_fluminea_species_EVM0005269.1
ADH_zinc_N	Corbicula_fluminea_species_EVM0007391.1
ADH_zinc_N	Corbicula_fluminea_species_EVM0011398.1
ADH_zinc_N	Corbicula_fluminea_species_EVM0017280.1
ADH_zinc_N	Corbicula_fluminea_species_EVM0003504.1
ADH_zinc_N	Corbicula_fluminea_species_EVM0030871.1
ADH_zinc_N	Corbicula_fluminea_species_EVM0023554.1
ADP_ribosyl_GH	Corbicula_fluminea_species_EVM0031482.1
ADP_ribosyl_GH	Corbicula_fluminea_species_EVM0018089.1
ADP_ribosyl_GH	Corbicula_fluminea_species_EVM0026054.1
ADP_ribosyl_GH	Corbicula_fluminea_species_EVM0030146.1
ADP_ribosyl_GH	Corbicula_fluminea_species_EVM0028079.1
ADP_ribosyl_GH	Corbicula_fluminea_species_EVM0027495.1
ADP_ribosyl_GH	Corbicula_fluminea_species_EVM0027676.1
ADP_ribosyl_GH	Corbicula_fluminea_species_EVM0022535.1
ADP_ribosyl_GH	Corbicula_fluminea_species_EVM0018534.1
ADP_ribosyl_GH	Corbicula_fluminea_species_EVM0010517.1
ADP_ribosyl_GH	Corbicula_fluminea_species_EVM0015834.1
ADP_ribosyl_GH	Corbicula_fluminea_species_EVM0038459.1
ADP_ribosyl_GH	Corbicula_fluminea_species_EVM0008179.1
ADP_ribosyl_GH	Corbicula_fluminea_species_EVM0000015.1
AhpC-TSA_2	Corbicula_fluminea_species_EVM0015569.1
AhpC-TSA_2	Corbicula_fluminea_species_EVM0013288.1
AhpC-TSA_2	Corbicula_fluminea_species_EVM0027630.1
AhpC-TSA_2	Corbicula_fluminea_species_EVM0030083.1
AhpC-TSA_2	Corbicula_fluminea_species_EVM0024418.1
Aida_C2	Corbicula_fluminea_species_EVM0008810.1
Aida_C2	Corbicula_fluminea_species_EVM0017408.1
Aida_N	Corbicula_fluminea_species_EVM0017408.1
Aida_N	Corbicula_fluminea_species_EVM0008810.1
AIG1	Corbicula_fluminea_species_EVM0015294.1
AIG1	Corbicula_fluminea_species_EVM0005767.1
AIG1	Corbicula_fluminea_species_EVM0027328.1
AIG1	Corbicula_fluminea_species_EVM0035669.1
AIG1	Corbicula_fluminea_species_EVM0014738.1
AIG1	Corbicula_fluminea_species_EVM0037746.1
AIG1	Corbicula_fluminea_species_EVM0034004.1
AIG1	Corbicula_fluminea_species_EVM0012093.1
AIG1	Corbicula_fluminea_species_EVM0004815.1
AIG1	Corbicula_fluminea_species_EVM0004645.1
AIG1	Corbicula_fluminea_species_EVM0031908.1
AIG1	Corbicula_fluminea_species_EVM0013726.1
AIG1	Corbicula_fluminea_species_EVM0000662.1
AIG1	Corbicula_fluminea_species_EVM0026427.1
AIG1	Corbicula_fluminea_species_EVM0032689.1
AIG1	Corbicula_fluminea_species_EVM0036819.1
AIG1	Corbicula_fluminea_species_EVM0019109.1
AIG1	Corbicula_fluminea_species_EVM0018053.1
AIG1	Corbicula_fluminea_species_EVM0012065.1
AIG1	Corbicula_fluminea_species_EVM0013953.1
AIG1	Corbicula_fluminea_species_EVM0038553.1
AIG1	Corbicula_fluminea_species_EVM0033090.1
AIG1	Corbicula_fluminea_species_EVM0002695.1
AIG1	Corbicula_fluminea_species_EVM0000703.1
AIG1	Corbicula_fluminea_species_EVM0032917.1
AIG1	Corbicula_fluminea_species_EVM0037346.1
AIG1	Corbicula_fluminea_species_EVM0029673.1
AIG1	Corbicula_fluminea_species_EVM0000324.1
AIG1	Corbicula_fluminea_species_EVM0032833.1
AIG1	Corbicula_fluminea_species_EVM0030803.1
AIG1	Corbicula_fluminea_species_EVM0029652.1
AIG1	Corbicula_fluminea_species_EVM0015374.1
AlbA_2	Corbicula_fluminea_species_EVM0001253.1
AlbA_2	Corbicula_fluminea_species_EVM0002445.1
AlbA_2	Corbicula_fluminea_species_EVM0005104.1
AlbA_2	Corbicula_fluminea_species_EVM0032545.1
AlbA_2	Corbicula_fluminea_species_EVM0029171.1
AlbA_2	Corbicula_fluminea_species_EVM0034709.1
AlbA_2	Corbicula_fluminea_species_EVM0018688.1
Aldose_epim	Corbicula_fluminea_species_EVM0006267.1
Aldose_epim	Corbicula_fluminea_species_EVM0014863.1
Aldose_epim	Corbicula_fluminea_species_EVM0013500.1
Aldose_epim	Corbicula_fluminea_species_EVM0027177.1
Aldose_epim	Corbicula_fluminea_species_EVM0005848.1
Aldose_epim	Corbicula_fluminea_species_EVM0025679.1
Aldose_epim	Corbicula_fluminea_species_EVM0031423.1
Aldose_epim	Corbicula_fluminea_species_EVM0030427.1
Aldose_epim	Corbicula_fluminea_species_EVM0038580.1
Alk_phosphatase	Corbicula_fluminea_species_EVM0004842.1
Alk_phosphatase	Corbicula_fluminea_species_EVM0016977.1
Alk_phosphatase	Corbicula_fluminea_species_EVM0009036.1
Alk_phosphatase	Corbicula_fluminea_species_EVM0026207.1
Alk_phosphatase	Corbicula_fluminea_species_EVM0024135.1
Alk_phosphatase	Corbicula_fluminea_species_EVM0033519.1
Alk_phosphatase	Corbicula_fluminea_species_EVM0028403.1
Alk_phosphatase	Corbicula_fluminea_species_EVM0027908.1
Alk_phosphatase	Corbicula_fluminea_species_EVM0035020.1
Alkyl_sulf_dimr	Corbicula_fluminea_species_EVM0035210.1
Alkyl_sulf_dimr	Corbicula_fluminea_species_EVM0008482.1
Alkyl_sulf_dimr	Corbicula_fluminea_species_EVM0033725.1
Alkyl_sulf_dimr	Corbicula_fluminea_species_EVM0030201.1
Alkyl_sulf_dimr	Corbicula_fluminea_species_EVM0018026.1
Alkyl_sulf_dimr	Corbicula_fluminea_species_EVM0030120.1
Alkyl_sulf_dimr	Corbicula_fluminea_species_EVM0012076.1
Alkyl_sulf_dimr	Corbicula_fluminea_species_EVM0036940.1
Alkyl_sulf_dimr	Corbicula_fluminea_species_EVM0011160.1
Alkyl_sulf_dimr	Corbicula_fluminea_species_EVM0012717.1
Alpha-amylase_C	Corbicula_fluminea_species_EVM0014261.1
Alpha-amylase_C	Corbicula_fluminea_species_EVM0016764.1
Alpha-amylase_C	Corbicula_fluminea_species_EVM0026665.1
Alpha-amylase_C	Corbicula_fluminea_species_EVM0004971.1
Alpha-amylase_C	Corbicula_fluminea_species_EVM0013722.1
Alpha-amylase_C	Corbicula_fluminea_species_EVM0036328.1
Alpha-amylase_C	Corbicula_fluminea_species_EVM0001875.1
Alpha-amylase_C	Corbicula_fluminea_species_EVM0032257.1
Alpha-mann_mid	Corbicula_fluminea_species_EVM0024718.1
Alpha-mann_mid	Corbicula_fluminea_species_EVM0028197.1
Alpha-mann_mid	Corbicula_fluminea_species_EVM0028867.1
Alpha-mann_mid	Corbicula_fluminea_species_EVM0001753.1
Alpha-mann_mid	Corbicula_fluminea_species_EVM0037351.1
Alpha-mann_mid	Corbicula_fluminea_species_EVM0008106.1
Alpha-mann_mid	Corbicula_fluminea_species_EVM0035332.1
Alpha-mann_mid	Corbicula_fluminea_species_EVM0013861.1
Alpha-mann_mid	Corbicula_fluminea_species_EVM0028804.1
Alpha-mann_mid	Corbicula_fluminea_species_EVM0017315.1
Alpha-mann_mid	Corbicula_fluminea_species_EVM0036878.1
Alpha-mann_mid	Corbicula_fluminea_species_EVM0032181.1
Alpha-mann_mid	Corbicula_fluminea_species_EVM0004783.1
Alpha-mann_mid	Corbicula_fluminea_species_EVM0027491.1
ALS2CR8	Corbicula_fluminea_species_EVM0004740.1
ALS2CR8	Corbicula_fluminea_species_EVM0035375.1
ALS2CR8	Corbicula_fluminea_species_EVM0001917.1
ALS2CR8	Corbicula_fluminea_species_EVM0004351.1
ALS2CR8	Corbicula_fluminea_species_EVM0021136.1
ALS2CR8	Corbicula_fluminea_species_EVM0008869.1
ALS2CR8	Corbicula_fluminea_species_EVM0010008.1
ALS2CR8	Corbicula_fluminea_species_EVM0013285.1
ALS2CR8	Corbicula_fluminea_species_EVM0016892.1
ALS2CR8	Corbicula_fluminea_species_EVM0030780.1
ALS2CR8	Corbicula_fluminea_species_EVM0026700.1
ALS2CR8	Corbicula_fluminea_species_EVM0034580.1
ALS2CR8	Corbicula_fluminea_species_EVM0019496.1
ALS2CR8	Corbicula_fluminea_species_EVM0017602.1
ALS2CR8	Corbicula_fluminea_species_EVM0019229.1
ALS2CR8	Corbicula_fluminea_species_EVM0031371.1
ALS2CR8	Corbicula_fluminea_species_EVM0009721.1
ALS2CR8	Corbicula_fluminea_species_EVM0000261.1
ALS2CR8	Corbicula_fluminea_species_EVM0002941.1
ALS2CR8	Corbicula_fluminea_species_EVM0030543.1
ALS2CR8	Corbicula_fluminea_species_EVM0014941.1
ALS2CR8	Corbicula_fluminea_species_EVM0022596.1
ALS2CR8	Corbicula_fluminea_species_EVM0001514.2
Amidohydro_3	Corbicula_fluminea_species_EVM0009683.1
Amidohydro_3	Corbicula_fluminea_species_EVM0011219.1
Amidohydro_3	Corbicula_fluminea_species_EVM0002639.1
Amidohydro_3	Corbicula_fluminea_species_EVM0010761.1
Amidohydro_3	Corbicula_fluminea_species_EVM0033891.1
Amidohydro_3	Corbicula_fluminea_species_EVM0028367.1
Amidohydro_3	Corbicula_fluminea_species_EVM0036943.1
ANF_receptor	Corbicula_fluminea_species_EVM0006426.1
ANF_receptor	Corbicula_fluminea_species_EVM0037839.1
ANF_receptor	Corbicula_fluminea_species_EVM0013208.1
ANF_receptor	Corbicula_fluminea_species_EVM0030464.1
ANF_receptor	Corbicula_fluminea_species_EVM0038321.1
ANF_receptor	Corbicula_fluminea_species_EVM0023526.1
ANF_receptor	Corbicula_fluminea_species_EVM0011576.1
ANF_receptor	Corbicula_fluminea_species_EVM0013424.1
ANF_receptor	Corbicula_fluminea_species_EVM0032489.1
ANF_receptor	Corbicula_fluminea_species_EVM0024893.1
ANF_receptor	Corbicula_fluminea_species_EVM0005295.1
ANF_receptor	Corbicula_fluminea_species_EVM0034529.1
ANF_receptor	Corbicula_fluminea_species_EVM0010595.1
ANF_receptor	Corbicula_fluminea_species_EVM0023655.1
ANF_receptor	Corbicula_fluminea_species_EVM0025068.1
ANF_receptor	Corbicula_fluminea_species_EVM0014632.1
ANF_receptor	Corbicula_fluminea_species_EVM0002834.1
ANF_receptor	Corbicula_fluminea_species_EVM0033367.1
ANF_receptor	Corbicula_fluminea_species_EVM0012909.1
ANF_receptor	Corbicula_fluminea_species_EVM0024814.1
ANF_receptor	Corbicula_fluminea_species_EVM0016326.1
ANF_receptor	Corbicula_fluminea_species_EVM0027459.1
ANF_receptor	Corbicula_fluminea_species_EVM0019791.1
ANF_receptor	Corbicula_fluminea_species_EVM0006730.1
ANF_receptor	Corbicula_fluminea_species_EVM0027267.1
ANF_receptor	Corbicula_fluminea_species_EVM0024576.1
ANF_receptor	Corbicula_fluminea_species_EVM0037149.1
ANF_receptor	Corbicula_fluminea_species_EVM0018910.1
ANF_receptor	Corbicula_fluminea_species_EVM0016909.1
ANF_receptor	Corbicula_fluminea_species_EVM0000914.1
ANF_receptor	Corbicula_fluminea_species_EVM0026145.1
ANF_receptor	Corbicula_fluminea_species_EVM0025901.1
ANF_receptor	Corbicula_fluminea_species_EVM0029665.1
ANF_receptor	Corbicula_fluminea_species_EVM0017941.2
ANF_receptor	Corbicula_fluminea_species_EVM0025316.1
ANF_receptor	Corbicula_fluminea_species_EVM0030908.1
ANF_receptor	Corbicula_fluminea_species_EVM0013077.1
ANF_receptor	Corbicula_fluminea_species_EVM0003940.1
ANF_receptor	Corbicula_fluminea_species_EVM0028926.1
ANF_receptor	Corbicula_fluminea_species_EVM0016397.1
ANF_receptor	Corbicula_fluminea_species_EVM0010545.1
ANF_receptor	Corbicula_fluminea_species_EVM0005170.1
ANF_receptor	Corbicula_fluminea_species_EVM0030615.1
ANF_receptor	Corbicula_fluminea_species_EVM0014778.1
ANF_receptor	Corbicula_fluminea_species_EVM0032346.1
ANF_receptor	Corbicula_fluminea_species_EVM0000740.1
ANF_receptor	Corbicula_fluminea_species_EVM0026961.1
ANF_receptor	Corbicula_fluminea_species_EVM0001295.1
ANF_receptor	Corbicula_fluminea_species_EVM0020302.1
ANF_receptor	Corbicula_fluminea_species_EVM0006934.1
ANF_receptor	Corbicula_fluminea_species_EVM0024257.1
ANF_receptor	Corbicula_fluminea_species_EVM0003437.1
ANF_receptor	Corbicula_fluminea_species_EVM0005562.1
ANF_receptor	Corbicula_fluminea_species_EVM0007002.1
ANF_receptor	Corbicula_fluminea_species_EVM0029700.1
ANF_receptor	Corbicula_fluminea_species_EVM0019465.1
ANF_receptor	Corbicula_fluminea_species_EVM0000809.1
ANF_receptor	Corbicula_fluminea_species_EVM0003910.1
ANF_receptor	Corbicula_fluminea_species_EVM0012735.1
ANF_receptor	Corbicula_fluminea_species_EVM0037673.1
ANF_receptor	Corbicula_fluminea_species_EVM0013463.3
ANF_receptor	Corbicula_fluminea_species_EVM0023160.1
ANF_receptor	Corbicula_fluminea_species_EVM0018549.1
ANF_receptor	Corbicula_fluminea_species_EVM0006291.1
ANF_receptor	Corbicula_fluminea_species_EVM0036262.1
ANF_receptor	Corbicula_fluminea_species_EVM0036958.1
ANF_receptor	Corbicula_fluminea_species_EVM0031639.1
ANF_receptor	Corbicula_fluminea_species_EVM0010100.1
ANF_receptor	Corbicula_fluminea_species_EVM0001574.1
ANF_receptor	Corbicula_fluminea_species_EVM0008504.1
ANF_receptor	Corbicula_fluminea_species_EVM0022778.1
ANF_receptor	Corbicula_fluminea_species_EVM0005385.1
ANF_receptor	Corbicula_fluminea_species_EVM0004034.1
ANF_receptor	Corbicula_fluminea_species_EVM0033251.1
ANF_receptor	Corbicula_fluminea_species_EVM0012029.1
ANF_receptor	Corbicula_fluminea_species_EVM0030792.1
ANF_receptor	Corbicula_fluminea_species_EVM0029101.1
ANF_receptor	Corbicula_fluminea_species_EVM0018442.1
ANF_receptor	Corbicula_fluminea_species_EVM0008569.1
ANF_receptor	Corbicula_fluminea_species_EVM0007353.1
ANF_receptor	Corbicula_fluminea_species_EVM0020346.1
ANF_receptor	Corbicula_fluminea_species_EVM0023228.1
ANF_receptor	Corbicula_fluminea_species_EVM0037467.1
ANF_receptor	Corbicula_fluminea_species_EVM0007208.1
ANF_receptor	Corbicula_fluminea_species_EVM0001343.1
ANF_receptor	Corbicula_fluminea_species_EVM0007185.1
ANF_receptor	Corbicula_fluminea_species_EVM0013423.1
ANF_receptor	Corbicula_fluminea_species_EVM0025019.1
ANF_receptor	Corbicula_fluminea_species_EVM0017065.1
ANF_receptor	Corbicula_fluminea_species_EVM0005196.1
ANF_receptor	Corbicula_fluminea_species_EVM0018828.1
ANF_receptor	Corbicula_fluminea_species_EVM0037046.1
ANF_receptor	Corbicula_fluminea_species_EVM0034200.1
Annexin	Corbicula_fluminea_species_EVM0012854.1
Annexin	Corbicula_fluminea_species_EVM0000626.1
Annexin	Corbicula_fluminea_species_EVM0000195.1
Annexin	Corbicula_fluminea_species_EVM0004739.1
Annexin	Corbicula_fluminea_species_EVM0022884.1
Annexin	Corbicula_fluminea_species_EVM0000183.1
Annexin	Corbicula_fluminea_species_EVM0003307.1
Annexin	Corbicula_fluminea_species_EVM0020420.1
Annexin	Corbicula_fluminea_species_EVM0034591.1
Annexin	Corbicula_fluminea_species_EVM0032947.1
Annexin	Corbicula_fluminea_species_EVM0029533.1
Annexin	Corbicula_fluminea_species_EVM0030754.1
Annexin	Corbicula_fluminea_species_EVM0029296.1
Annexin	Corbicula_fluminea_species_EVM0028463.1
Annexin	Corbicula_fluminea_species_EVM0009508.1
Annexin	Corbicula_fluminea_species_EVM0002613.1
Annexin	Corbicula_fluminea_species_EVM0015070.1
Annexin	Corbicula_fluminea_species_EVM0036905.1
Annexin	Corbicula_fluminea_species_EVM0027597.1
Annexin	Corbicula_fluminea_species_EVM0006063.1
Annexin	Corbicula_fluminea_species_EVM0032614.1
Annexin	Corbicula_fluminea_species_EVM0037517.1
Annexin	Corbicula_fluminea_species_EVM0024460.1
Annexin	Corbicula_fluminea_species_EVM0015306.1
Annexin	Corbicula_fluminea_species_EVM0038407.1
Anp1	Corbicula_fluminea_species_EVM0004888.1
Anp1	Corbicula_fluminea_species_EVM0036928.1
Anp1	Corbicula_fluminea_species_EVM0010787.1
Anp1	Corbicula_fluminea_species_EVM0017397.1
Anp1	Corbicula_fluminea_species_EVM0000459.1
Anp1	Corbicula_fluminea_species_EVM0001887.1
Anp1	Corbicula_fluminea_species_EVM0011445.1
Anp1	Corbicula_fluminea_species_EVM0019048.1
APCDDC	Corbicula_fluminea_species_EVM0002581.1
APCDDC	Corbicula_fluminea_species_EVM0019980.1
ApeC	Corbicula_fluminea_species_EVM0026298.1
ApeC	Corbicula_fluminea_species_EVM0002518.1
ApeC	Corbicula_fluminea_species_EVM0016544.1
ApeC	Corbicula_fluminea_species_EVM0002852.1
ApeC	Corbicula_fluminea_species_EVM0008741.1
ApeC	Corbicula_fluminea_species_EVM0015627.1
ApeC	Corbicula_fluminea_species_EVM0024946.1
ApeC	Corbicula_fluminea_species_EVM0009046.1
ApeC	Corbicula_fluminea_species_EVM0029776.1
ApeC	Corbicula_fluminea_species_EVM0002421.1
ApeC	Corbicula_fluminea_species_EVM0035046.1
ApeC	Corbicula_fluminea_species_EVM0003995.1
ApeC	Corbicula_fluminea_species_EVM0025986.1
ApeC	Corbicula_fluminea_species_EVM0030781.1
ApeC	Corbicula_fluminea_species_EVM0016325.1
ApeC	Corbicula_fluminea_species_EVM0019644.1
ApeC	Corbicula_fluminea_species_EVM0026330.1
ApeC	Corbicula_fluminea_species_EVM0000427.1
ApeC	Corbicula_fluminea_species_EVM0000169.1
ApeC	Corbicula_fluminea_species_EVM0023511.1
ApeC	Corbicula_fluminea_species_EVM0024400.1
ApeC	Corbicula_fluminea_species_EVM0013589.1
ApeC	Corbicula_fluminea_species_EVM0010869.1
ApeC	Corbicula_fluminea_species_EVM0030730.1
ApeC	Corbicula_fluminea_species_EVM0013941.1
ApeC	Corbicula_fluminea_species_EVM0020783.1
ApeC	Corbicula_fluminea_species_EVM0007413.1
ApeC	Corbicula_fluminea_species_EVM0024680.1
ApeC	Corbicula_fluminea_species_EVM0023877.1
ApeC	Corbicula_fluminea_species_EVM0036779.1
ApeC	Corbicula_fluminea_species_EVM0034453.1
APOBEC_N	Corbicula_fluminea_species_EVM0031420.1
APOBEC_N	Corbicula_fluminea_species_EVM0015982.1
APOBEC_N	Corbicula_fluminea_species_EVM0021736.1
APOBEC_N	Corbicula_fluminea_species_EVM0035161.1
ApoL	Corbicula_fluminea_species_EVM0026651.1
ApoL	Corbicula_fluminea_species_EVM0008005.1
ApoL	Corbicula_fluminea_species_EVM0011317.1
ApoL	Corbicula_fluminea_species_EVM0015571.1
ApoL	Corbicula_fluminea_species_EVM0003767.2
ApoL	Corbicula_fluminea_species_EVM0005832.1
ApoL	Corbicula_fluminea_species_EVM0018691.1
ApoL	Corbicula_fluminea_species_EVM0020358.1
ApoL	Corbicula_fluminea_species_EVM0018087.1
ApoL	Corbicula_fluminea_species_EVM0036228.1
Apolipoprotein	Corbicula_fluminea_species_EVM0017982.1
Apolipoprotein	Corbicula_fluminea_species_EVM0004621.1
ARF7EP_C	Corbicula_fluminea_species_EVM0013676.2
ARF7EP_C	Corbicula_fluminea_species_EVM0028404.1
Arginase	Corbicula_fluminea_species_EVM0004315.1
Arginase	Corbicula_fluminea_species_EVM0028743.1
Arginase	Corbicula_fluminea_species_EVM0002856.1
Arginase	Corbicula_fluminea_species_EVM0023447.3
Arginase	Corbicula_fluminea_species_EVM0004551.1
Arginase	Corbicula_fluminea_species_EVM0018826.1
Arginase	Corbicula_fluminea_species_EVM0018160.1
Arginase	Corbicula_fluminea_species_EVM0006527.1
Arm_2	Corbicula_fluminea_species_EVM0009201.1
Arm_2	Corbicula_fluminea_species_EVM0006680.1
ART	Corbicula_fluminea_species_EVM0018581.1
ART	Corbicula_fluminea_species_EVM0034242.1
ART	Corbicula_fluminea_species_EVM0027346.1
ART	Corbicula_fluminea_species_EVM0026720.1
ART	Corbicula_fluminea_species_EVM0012911.1
ART	Corbicula_fluminea_species_EVM0002080.1
ART	Corbicula_fluminea_species_EVM0016524.1
ART	Corbicula_fluminea_species_EVM0027541.1
Arv1	Corbicula_fluminea_species_EVM0003323.1
Arv1	Corbicula_fluminea_species_EVM0017364.1
ASC	Corbicula_fluminea_species_EVM0013605.1
ASC	Corbicula_fluminea_species_EVM0003475.1
ASC	Corbicula_fluminea_species_EVM0017036.1
ASC	Corbicula_fluminea_species_EVM0033226.1
ASC	Corbicula_fluminea_species_EVM0032895.1
ASC	Corbicula_fluminea_species_EVM0004089.1
ASC	Corbicula_fluminea_species_EVM0003017.1
ASC	Corbicula_fluminea_species_EVM0004564.1
ASC	Corbicula_fluminea_species_EVM0017387.1
ASC	Corbicula_fluminea_species_EVM0007036.1
ASC	Corbicula_fluminea_species_EVM0001774.1
ASC	Corbicula_fluminea_species_EVM0032893.1
ASC	Corbicula_fluminea_species_EVM0028117.1
ASC	Corbicula_fluminea_species_EVM0012605.1
ASC	Corbicula_fluminea_species_EVM0000610.1
ASC	Corbicula_fluminea_species_EVM0005146.1
ASC	Corbicula_fluminea_species_EVM0021510.1
ASC	Corbicula_fluminea_species_EVM0019890.1
ASC	Corbicula_fluminea_species_EVM0000861.1
ASC	Corbicula_fluminea_species_EVM0027801.1
ASC	Corbicula_fluminea_species_EVM0007856.1
ASC	Corbicula_fluminea_species_EVM0001068.1
ASC	Corbicula_fluminea_species_EVM0001374.1
ASC	Corbicula_fluminea_species_EVM0016020.1
ASC	Corbicula_fluminea_species_EVM0002661.1
ASC	Corbicula_fluminea_species_EVM0008549.1
ASC	Corbicula_fluminea_species_EVM0003924.1
ASC	Corbicula_fluminea_species_EVM0026904.1
ASC	Corbicula_fluminea_species_EVM0010884.1
ASC	Corbicula_fluminea_species_EVM0006845.1
ASC	Corbicula_fluminea_species_EVM0034919.1
ASC	Corbicula_fluminea_species_EVM0017170.1
ASC	Corbicula_fluminea_species_EVM0020922.1
ASC	Corbicula_fluminea_species_EVM0008390.1
ASC	Corbicula_fluminea_species_EVM0028025.1
ASC	Corbicula_fluminea_species_EVM0006979.1
ASC	Corbicula_fluminea_species_EVM0018259.1
ASC	Corbicula_fluminea_species_EVM0014971.1
ASC	Corbicula_fluminea_species_EVM0036667.1
ASC	Corbicula_fluminea_species_EVM0006747.1
ASC	Corbicula_fluminea_species_EVM0027393.1
ASC	Corbicula_fluminea_species_EVM0024534.1
ASC	Corbicula_fluminea_species_EVM0033031.1
ASC	Corbicula_fluminea_species_EVM0016364.1
ASC	Corbicula_fluminea_species_EVM0009727.1
ATG27	Corbicula_fluminea_species_EVM0033770.1
ATG27	Corbicula_fluminea_species_EVM0013967.1
ATG27	Corbicula_fluminea_species_EVM0013150.1
ATG27	Corbicula_fluminea_species_EVM0030547.1
ATG27	Corbicula_fluminea_species_EVM0011288.1
ATG27	Corbicula_fluminea_species_EVM0024884.1
ATG27	Corbicula_fluminea_species_EVM0001623.1
ATG27	Corbicula_fluminea_species_EVM0024716.1
ATG27	Corbicula_fluminea_species_EVM0035303.1
ATG27	Corbicula_fluminea_species_EVM0005860.1
ATG27	Corbicula_fluminea_species_EVM0038595.1
ATG27	Corbicula_fluminea_species_EVM0020638.1
ATP_bind_1	Corbicula_fluminea_species_EVM0001502.1
ATP_bind_1	Corbicula_fluminea_species_EVM0004980.1
ATP_bind_1	Corbicula_fluminea_species_EVM0021672.1
ATP_bind_1	Corbicula_fluminea_species_EVM0013158.1
ATP_bind_1	Corbicula_fluminea_species_EVM0032695.1
ATP_bind_1	Corbicula_fluminea_species_EVM0017601.1
ATP_bind_1	Corbicula_fluminea_species_EVM0004234.2
ATP_bind_1	Corbicula_fluminea_species_EVM0027947.1
ATP_synt_H	Corbicula_fluminea_species_EVM0007108.1
ATP_synt_H	Corbicula_fluminea_species_EVM0016307.1
ATP-sulfurylase	Corbicula_fluminea_species_EVM0011765.1
ATP-sulfurylase	Corbicula_fluminea_species_EVM0030704.1
ATP-synt_ab_N	Corbicula_fluminea_species_EVM0013015.1
ATP-synt_ab_N	Corbicula_fluminea_species_EVM0006788.1
ATP-synt_ab_N	Corbicula_fluminea_species_EVM0038140.1
ATP-synt_ab_N	Corbicula_fluminea_species_EVM0004728.2
ATP-synt_ab_N	Corbicula_fluminea_species_EVM0004224.1
ATP-synt_ab_N	Corbicula_fluminea_species_EVM0033954.1
ATP-synt_ab_N	Corbicula_fluminea_species_EVM0018571.1
ATP-synt_F6	Corbicula_fluminea_species_EVM0031680.1
ATP-synt_F6	Corbicula_fluminea_species_EVM0012561.1
ATP12	Corbicula_fluminea_species_EVM0002738.1
ATP12	Corbicula_fluminea_species_EVM0011172.1
Avidin	Corbicula_fluminea_species_EVM0031781.1
Avidin	Corbicula_fluminea_species_EVM0021882.1
Avidin	Corbicula_fluminea_species_EVM0022615.1
Avidin	Corbicula_fluminea_species_EVM0003704.1
Avidin	Corbicula_fluminea_species_EVM0031465.1
Avidin	Corbicula_fluminea_species_EVM0021947.1
Avl9	Corbicula_fluminea_species_EVM0009648.1
Avl9	Corbicula_fluminea_species_EVM0009034.1
B12-binding_2	Corbicula_fluminea_species_EVM0033541.1
B12-binding_2	Corbicula_fluminea_species_EVM0004569.1
BAAT_C	Corbicula_fluminea_species_EVM0014549.1
BAAT_C	Corbicula_fluminea_species_EVM0001897.1
BAAT_C	Corbicula_fluminea_species_EVM0004181.1
BAAT_C	Corbicula_fluminea_species_EVM0008007.1
BAAT_C	Corbicula_fluminea_species_EVM0020351.1
BAAT_C	Corbicula_fluminea_species_EVM0009548.1
BAAT_C	Corbicula_fluminea_species_EVM0034599.1
BAAT_C	Corbicula_fluminea_species_EVM0031144.1
BAAT_C	Corbicula_fluminea_species_EVM0031144.1
BAAT_C	Corbicula_fluminea_species_EVM0013579.1
BAAT_C	Corbicula_fluminea_species_EVM0004673.1
Bac_surface_Ag	Corbicula_fluminea_species_EVM0000851.1
Bac_surface_Ag	Corbicula_fluminea_species_EVM0012943.1
Band_7	Corbicula_fluminea_species_EVM0006854.1
Band_7	Corbicula_fluminea_species_EVM0005665.1
Band_7	Corbicula_fluminea_species_EVM0023347.1
Band_7	Corbicula_fluminea_species_EVM0030922.1
Band_7	Corbicula_fluminea_species_EVM0020369.3
Band_7	Corbicula_fluminea_species_EVM0021551.1
Band_7	Corbicula_fluminea_species_EVM0031151.1
Band_7	Corbicula_fluminea_species_EVM0017744.1
Band_7	Corbicula_fluminea_species_EVM0020941.1
Band_7	Corbicula_fluminea_species_EVM0035822.1
Band_7	Corbicula_fluminea_species_EVM0026638.1
Band_7	Corbicula_fluminea_species_EVM0027583.1
Band_7	Corbicula_fluminea_species_EVM0007671.1
Band_7	Corbicula_fluminea_species_EVM0021165.1
Band_7	Corbicula_fluminea_species_EVM0001729.1
Band_7	Corbicula_fluminea_species_EVM0032592.1
Band_7	Corbicula_fluminea_species_EVM0020374.1
Band_7	Corbicula_fluminea_species_EVM0004656.1
Band_7	Corbicula_fluminea_species_EVM0006180.1
Band_7	Corbicula_fluminea_species_EVM0020870.1
Band_7	Corbicula_fluminea_species_EVM0031562.1
Band_7	Corbicula_fluminea_species_EVM0026542.1
Band_7	Corbicula_fluminea_species_EVM0022574.1
Band_7	Corbicula_fluminea_species_EVM0027827.1
Band_7	Corbicula_fluminea_species_EVM0019727.1
BBE	Corbicula_fluminea_species_EVM0036366.1
BBE	Corbicula_fluminea_species_EVM0028429.1
BBE	Corbicula_fluminea_species_EVM0008990.1
BBE	Corbicula_fluminea_species_EVM0032987.1
BBE	Corbicula_fluminea_species_EVM0016941.1
BBE	Corbicula_fluminea_species_EVM0021101.1
BBE	Corbicula_fluminea_species_EVM0018835.1
BBE	Corbicula_fluminea_species_EVM0020182.1
BCL_N	Corbicula_fluminea_species_EVM0036618.1
BCL_N	Corbicula_fluminea_species_EVM0031748.1
Bcl-2_BAD	Corbicula_fluminea_species_EVM0026445.1
Bcl-2_BAD	Corbicula_fluminea_species_EVM0027894.1
BEN	Corbicula_fluminea_species_EVM0029450.1
BEN	Corbicula_fluminea_species_EVM0024728.1
BEN	Corbicula_fluminea_species_EVM0034389.1
BEN	Corbicula_fluminea_species_EVM0007078.1
BEN	Corbicula_fluminea_species_EVM0006718.1
BEN	Corbicula_fluminea_species_EVM0032418.1
BEN	Corbicula_fluminea_species_EVM0028102.1
BEN	Corbicula_fluminea_species_EVM0021115.1
BEN	Corbicula_fluminea_species_EVM0036916.1
BEN	Corbicula_fluminea_species_EVM0034728.1
BEN	Corbicula_fluminea_species_EVM0030182.1
BEN	Corbicula_fluminea_species_EVM0005466.1
BEN	Corbicula_fluminea_species_EVM0032375.1
BEN	Corbicula_fluminea_species_EVM0029844.1
BEN	Corbicula_fluminea_species_EVM0014995.1
BEN	Corbicula_fluminea_species_EVM0032993.2
BEN	Corbicula_fluminea_species_EVM0024611.1
BEN	Corbicula_fluminea_species_EVM0007627.1
Bestrophin	Corbicula_fluminea_species_EVM0034659.1
Bestrophin	Corbicula_fluminea_species_EVM0006799.1
Bestrophin	Corbicula_fluminea_species_EVM0019131.2
Beta_elim_lyase	Corbicula_fluminea_species_EVM0029186.1
Beta_elim_lyase	Corbicula_fluminea_species_EVM0004535.1
Beta_elim_lyase	Corbicula_fluminea_species_EVM0030448.1
Beta_elim_lyase	Corbicula_fluminea_species_EVM0025904.1
Beta_elim_lyase	Corbicula_fluminea_species_EVM0016491.1
Beta_helix	Corbicula_fluminea_species_EVM0002753.1
Beta_helix	Corbicula_fluminea_species_EVM0022503.1
Beta_helix	Corbicula_fluminea_species_EVM0012751.1
Beta_helix	Corbicula_fluminea_species_EVM0031935.1
Beta_helix	Corbicula_fluminea_species_EVM0003062.1
Beta_helix	Corbicula_fluminea_species_EVM0007564.1
Beta_helix	Corbicula_fluminea_species_EVM0000548.1
Beta_helix	Corbicula_fluminea_species_EVM0023157.1
Beta_helix	Corbicula_fluminea_species_EVM0032358.1
Beta_helix	Corbicula_fluminea_species_EVM0009354.1
Beta_helix	Corbicula_fluminea_species_EVM0026598.1
Beta_helix	Corbicula_fluminea_species_EVM0007153.2
Beta_helix	Corbicula_fluminea_species_EVM0029200.2
Beta_helix	Corbicula_fluminea_species_EVM0024099.1
Beta_helix	Corbicula_fluminea_species_EVM0005174.1
Beta_helix	Corbicula_fluminea_species_EVM0012815.1
Beta_helix	Corbicula_fluminea_species_EVM0002396.1
Beta_helix	Corbicula_fluminea_species_EVM0000789.1
Beta_helix	Corbicula_fluminea_species_EVM0020670.1
Beta_helix	Corbicula_fluminea_species_EVM0004357.1
Beta_helix	Corbicula_fluminea_species_EVM0003228.1
Beta_helix	Corbicula_fluminea_species_EVM0008743.1
Beta-lactamase	Corbicula_fluminea_species_EVM0008136.2
Beta-lactamase	Corbicula_fluminea_species_EVM0026575.1
Beta-lactamase	Corbicula_fluminea_species_EVM0022875.1
Beta-lactamase	Corbicula_fluminea_species_EVM0019652.2
Beta-lactamase	Corbicula_fluminea_species_EVM0030135.1
Beta-lactamase	Corbicula_fluminea_species_EVM0004012.1
Beta-lactamase	Corbicula_fluminea_species_EVM0006984.1
Beta-lactamase	Corbicula_fluminea_species_EVM0029220.1
Beta-lactamase	Corbicula_fluminea_species_EVM0019586.1
Beta-lactamase	Corbicula_fluminea_species_EVM0006596.1
Beta-lactamase	Corbicula_fluminea_species_EVM0025983.1
Beta-lactamase	Corbicula_fluminea_species_EVM0006135.1
Beta-lactamase	Corbicula_fluminea_species_EVM0028411.1
Beta-lactamase	Corbicula_fluminea_species_EVM0028975.1
Beta-lactamase	Corbicula_fluminea_species_EVM0028690.1
Beta-lactamase	Corbicula_fluminea_species_EVM0014564.1
Beta-lactamase	Corbicula_fluminea_species_EVM0021434.1
Beta-lactamase	Corbicula_fluminea_species_EVM0038521.1
Beta-lactamase	Corbicula_fluminea_species_EVM0018580.1
Beta-lactamase	Corbicula_fluminea_species_EVM0016428.1
BetaGal_dom4_5	Corbicula_fluminea_species_EVM0037060.2
BetaGal_dom4_5	Corbicula_fluminea_species_EVM0020052.1
Bile_Hydr_Trans	Corbicula_fluminea_species_EVM0001897.1
Bile_Hydr_Trans	Corbicula_fluminea_species_EVM0008007.1
Bile_Hydr_Trans	Corbicula_fluminea_species_EVM0034599.1
Bile_Hydr_Trans	Corbicula_fluminea_species_EVM0004181.1
Bile_Hydr_Trans	Corbicula_fluminea_species_EVM0014549.1
Bile_Hydr_Trans	Corbicula_fluminea_species_EVM0020351.1
Bile_Hydr_Trans	Corbicula_fluminea_species_EVM0031144.1
Bile_Hydr_Trans	Corbicula_fluminea_species_EVM0031144.1
Bile_Hydr_Trans	Corbicula_fluminea_species_EVM0004673.1
Bile_Hydr_Trans	Corbicula_fluminea_species_EVM0009548.1
Bile_Hydr_Trans	Corbicula_fluminea_species_EVM0013579.1
BOP1NT	Corbicula_fluminea_species_EVM0021932.1
BOP1NT	Corbicula_fluminea_species_EVM0031564.1
BRCA-2_helical	Corbicula_fluminea_species_EVM0014401.1
BRCA-2_helical	Corbicula_fluminea_species_EVM0031005.1
BRCA-2_OB1	Corbicula_fluminea_species_EVM0031005.1
BRCA-2_OB1	Corbicula_fluminea_species_EVM0014401.1
BRCA-2_OB3	Corbicula_fluminea_species_EVM0014401.1
BRCA-2_OB3	Corbicula_fluminea_species_EVM0031005.1
BRCA2	Corbicula_fluminea_species_EVM0015549.1
BRCA2	Corbicula_fluminea_species_EVM0014401.1
BRICHOS	Corbicula_fluminea_species_EVM0001835.1
BRICHOS	Corbicula_fluminea_species_EVM0034129.1
BRICHOS	Corbicula_fluminea_species_EVM0032665.1
BRICHOS	Corbicula_fluminea_species_EVM0002655.1
BRICHOS	Corbicula_fluminea_species_EVM0010817.1
BRICHOS	Corbicula_fluminea_species_EVM0005393.1
BRICHOS	Corbicula_fluminea_species_EVM0036329.1
BRICHOS	Corbicula_fluminea_species_EVM0017340.1
Brix	Corbicula_fluminea_species_EVM0026436.1
Brix	Corbicula_fluminea_species_EVM0011670.1
Brix	Corbicula_fluminea_species_EVM0033036.1
Brix	Corbicula_fluminea_species_EVM0000597.1
Brix	Corbicula_fluminea_species_EVM0001783.2
Brix	Corbicula_fluminea_species_EVM0024952.1
Brix	Corbicula_fluminea_species_EVM0038036.1
Brix	Corbicula_fluminea_species_EVM0037057.1
BTB_2	Corbicula_fluminea_species_EVM0018158.1
BTB_2	Corbicula_fluminea_species_EVM0023166.1
BTB_2	Corbicula_fluminea_species_EVM0001471.1
BTB_2	Corbicula_fluminea_species_EVM0033033.1
BTB_2	Corbicula_fluminea_species_EVM0029755.1
BTB_2	Corbicula_fluminea_species_EVM0012535.1
BTB_2	Corbicula_fluminea_species_EVM0017234.1
BTB_2	Corbicula_fluminea_species_EVM0009157.1
BTB_2	Corbicula_fluminea_species_EVM0029702.1
BTB_2	Corbicula_fluminea_species_EVM0001528.1
BTB_2	Corbicula_fluminea_species_EVM0020404.1
BTB_2	Corbicula_fluminea_species_EVM0033950.1
BTB_2	Corbicula_fluminea_species_EVM0035958.1
BTB_2	Corbicula_fluminea_species_EVM0025328.2
BTB_2	Corbicula_fluminea_species_EVM0026063.1
BTB_2	Corbicula_fluminea_species_EVM0003755.1
BTB_2	Corbicula_fluminea_species_EVM0004580.1
BTB_2	Corbicula_fluminea_species_EVM0033417.1
BTB_2	Corbicula_fluminea_species_EVM0014409.1
BTB_2	Corbicula_fluminea_species_EVM0033568.1
BTB_2	Corbicula_fluminea_species_EVM0027918.1
BTB_2	Corbicula_fluminea_species_EVM0017865.1
BTB_2	Corbicula_fluminea_species_EVM0028592.1
BTB_2	Corbicula_fluminea_species_EVM0037700.1
BTB_2	Corbicula_fluminea_species_EVM0024041.1
BTB_2	Corbicula_fluminea_species_EVM0002836.1
BTB_2	Corbicula_fluminea_species_EVM0022790.1
BTB_2	Corbicula_fluminea_species_EVM0003195.1
BTB_2	Corbicula_fluminea_species_EVM0037555.1
BTB_2	Corbicula_fluminea_species_EVM0021728.1
BTB_2	Corbicula_fluminea_species_EVM0010922.1
BTB_2	Corbicula_fluminea_species_EVM0012052.1
BTB_2	Corbicula_fluminea_species_EVM0031818.1
BTB_2	Corbicula_fluminea_species_EVM0012079.1
BTB_2	Corbicula_fluminea_species_EVM0022634.1
BTB_2	Corbicula_fluminea_species_EVM0035138.1
BTB_2	Corbicula_fluminea_species_EVM0021410.1
BTB_2	Corbicula_fluminea_species_EVM0015346.1
BTB_2	Corbicula_fluminea_species_EVM0037971.1
BTB_2	Corbicula_fluminea_species_EVM0016946.1
BTB_2	Corbicula_fluminea_species_EVM0017816.1
BTB_2	Corbicula_fluminea_species_EVM0018485.1
BTB_2	Corbicula_fluminea_species_EVM0021944.1
BTB_2	Corbicula_fluminea_species_EVM0038028.1
BTB_2	Corbicula_fluminea_species_EVM0034995.1
BTB_2	Corbicula_fluminea_species_EVM0007167.1
BTB_2	Corbicula_fluminea_species_EVM0038232.1
BTB_2	Corbicula_fluminea_species_EVM0032726.1
BTB_2	Corbicula_fluminea_species_EVM0010879.1
BTB_2	Corbicula_fluminea_species_EVM0018362.1
BTB_2	Corbicula_fluminea_species_EVM0034234.1
BTB_2	Corbicula_fluminea_species_EVM0021331.1
BTB_2	Corbicula_fluminea_species_EVM0013656.1
BTB_2	Corbicula_fluminea_species_EVM0017262.1
BTB_2	Corbicula_fluminea_species_EVM0028525.1
BTB_2	Corbicula_fluminea_species_EVM0002918.1
BTB_2	Corbicula_fluminea_species_EVM0012955.1
BTB_2	Corbicula_fluminea_species_EVM0025334.1
BTB_2	Corbicula_fluminea_species_EVM0012585.1
BTB_2	Corbicula_fluminea_species_EVM0012633.1
BTB_2	Corbicula_fluminea_species_EVM0013450.1
BTB_2	Corbicula_fluminea_species_EVM0032874.1
BTB_2	Corbicula_fluminea_species_EVM0022754.1
BTB_2	Corbicula_fluminea_species_EVM0010705.1
BTB_2	Corbicula_fluminea_species_EVM0033707.1
BTB_2	Corbicula_fluminea_species_EVM0002605.1
BTK	Corbicula_fluminea_species_EVM0010648.1
BTK	Corbicula_fluminea_species_EVM0036437.1
BTK	Corbicula_fluminea_species_EVM0024804.1
C1_4	Corbicula_fluminea_species_EVM0007999.1
C1_4	Corbicula_fluminea_species_EVM0030831.1
C2-set_2	Corbicula_fluminea_species_EVM0031799.1
C2-set_2	Corbicula_fluminea_species_EVM0020249.1
C2-set_2	Corbicula_fluminea_species_EVM0013280.1
C2-set_2	Corbicula_fluminea_species_EVM0020152.1
C2-set_2	Corbicula_fluminea_species_EVM0030584.1
C2-set_2	Corbicula_fluminea_species_EVM0009240.1
C2-set_2	Corbicula_fluminea_species_EVM0010058.1
C2-set_2	Corbicula_fluminea_species_EVM0006169.1
C2-set_2	Corbicula_fluminea_species_EVM0015324.1
C2-set_2	Corbicula_fluminea_species_EVM0023881.1
C2-set_2	Corbicula_fluminea_species_EVM0011911.1
C2-set_2	Corbicula_fluminea_species_EVM0008661.1
C2-set_2	Corbicula_fluminea_species_EVM0018480.1
C2-set_2	Corbicula_fluminea_species_EVM0035618.1
C2-set_2	Corbicula_fluminea_species_EVM0029113.1
C2-set_2	Corbicula_fluminea_species_EVM0007215.1
C2-set_2	Corbicula_fluminea_species_EVM0016622.1
C2-set_2	Corbicula_fluminea_species_EVM0028321.1
C2-set_2	Corbicula_fluminea_species_EVM0020348.1
C2-set_2	Corbicula_fluminea_species_EVM0003203.1
C2-set_2	Corbicula_fluminea_species_EVM0014602.1
C2-set_2	Corbicula_fluminea_species_EVM0002462.1
C2-set_2	Corbicula_fluminea_species_EVM0031529.1
C2-set_2	Corbicula_fluminea_species_EVM0012352.1
C2-set_2	Corbicula_fluminea_species_EVM0031552.1
C2-set_2	Corbicula_fluminea_species_EVM0034579.1
C2-set_2	Corbicula_fluminea_species_EVM0038412.1
C2-set_2	Corbicula_fluminea_species_EVM0030367.1
C2-set_2	Corbicula_fluminea_species_EVM0010952.1
C2-set_2	Corbicula_fluminea_species_EVM0033905.1
C2-set_2	Corbicula_fluminea_species_EVM0030876.1
C2-set_2	Corbicula_fluminea_species_EVM0015324.1
C2-set_2	Corbicula_fluminea_species_EVM0026130.1
C2-set_2	Corbicula_fluminea_species_EVM0014954.1
C2-set_2	Corbicula_fluminea_species_EVM0012171.1
C2-set_2	Corbicula_fluminea_species_EVM0014577.1
C2-set_2	Corbicula_fluminea_species_EVM0030000.1
C2-set_2	Corbicula_fluminea_species_EVM0001997.1
C2-set_2	Corbicula_fluminea_species_EVM0033275.1
C2-set_2	Corbicula_fluminea_species_EVM0025826.1
C2-set_2	Corbicula_fluminea_species_EVM0020722.1
C2-set_2	Corbicula_fluminea_species_EVM0025300.1
C2-set_2	Corbicula_fluminea_species_EVM0022927.1
C2-set_2	Corbicula_fluminea_species_EVM0033719.1
C2-set_2	Corbicula_fluminea_species_EVM0013043.1
C2-set_2	Corbicula_fluminea_species_EVM0035167.1
C2-set_2	Corbicula_fluminea_species_EVM0030281.1
C2-set_2	Corbicula_fluminea_species_EVM0018780.1
C2-set_2	Corbicula_fluminea_species_EVM0037258.1
C2-set_2	Corbicula_fluminea_species_EVM0013193.1
C2-set_2	Corbicula_fluminea_species_EVM0033804.1
C2-set_2	Corbicula_fluminea_species_EVM0031176.1
C2-set_2	Corbicula_fluminea_species_EVM0002795.1
C2-set_2	Corbicula_fluminea_species_EVM0017004.1
C2-set_2	Corbicula_fluminea_species_EVM0024940.1
CAAP1	Corbicula_fluminea_species_EVM0012494.1
CAAP1	Corbicula_fluminea_species_EVM0009999.1
CABIT	Corbicula_fluminea_species_EVM0007779.1
CABIT	Corbicula_fluminea_species_EVM0028392.1
CABIT	Corbicula_fluminea_species_EVM0018385.1
CABIT	Corbicula_fluminea_species_EVM0009103.1
CABIT	Corbicula_fluminea_species_EVM0012825.1
CABIT	Corbicula_fluminea_species_EVM0022657.1
CABIT	Corbicula_fluminea_species_EVM0001547.2
CABIT	Corbicula_fluminea_species_EVM0028857.1
CABIT	Corbicula_fluminea_species_EVM0018170.1
CABIT	Corbicula_fluminea_species_EVM0002909.1
CABIT	Corbicula_fluminea_species_EVM0015650.1
CABIT	Corbicula_fluminea_species_EVM0035510.1
CABIT	Corbicula_fluminea_species_EVM0011876.1
CABIT	Corbicula_fluminea_species_EVM0015714.1
CABIT	Corbicula_fluminea_species_EVM0004543.1
CABIT	Corbicula_fluminea_species_EVM0031324.1
CABIT	Corbicula_fluminea_species_EVM0031344.1
CABIT	Corbicula_fluminea_species_EVM0031906.1
CABIT	Corbicula_fluminea_species_EVM0024792.2
CABIT	Corbicula_fluminea_species_EVM0010550.1
CABIT	Corbicula_fluminea_species_EVM0018376.1
CAF1-p150_C2	Corbicula_fluminea_species_EVM0019189.1
CAF1C_H4-bd	Corbicula_fluminea_species_EVM0036755.1
CAF1C_H4-bd	Corbicula_fluminea_species_EVM0025232.1
CAF1C_H4-bd	Corbicula_fluminea_species_EVM0004007.1
Calpain_III	Corbicula_fluminea_species_EVM0032475.1
Calpain_III	Corbicula_fluminea_species_EVM0019887.1
Calpain_III	Corbicula_fluminea_species_EVM0001571.1
Calpain_III	Corbicula_fluminea_species_EVM0038544.1
Calpain_III	Corbicula_fluminea_species_EVM0028627.1
Calpain_III	Corbicula_fluminea_species_EVM0000450.1
Calpain_III	Corbicula_fluminea_species_EVM0013005.1
Calpain_III	Corbicula_fluminea_species_EVM0001366.2
Calpain_III	Corbicula_fluminea_species_EVM0002470.1
Calpain_III	Corbicula_fluminea_species_EVM0013265.1
Calpain_III	Corbicula_fluminea_species_EVM0030844.1
Calpain_III	Corbicula_fluminea_species_EVM0034628.1
Calpain_III	Corbicula_fluminea_species_EVM0001463.1
Calpain_III	Corbicula_fluminea_species_EVM0035454.1
Calpain_III	Corbicula_fluminea_species_EVM0028736.1
Calpain_III	Corbicula_fluminea_species_EVM0010924.1
Calpain_III	Corbicula_fluminea_species_EVM0023831.1
Calpain_III	Corbicula_fluminea_species_EVM0022837.1
Calpain_III	Corbicula_fluminea_species_EVM0029760.1
Calpain_III	Corbicula_fluminea_species_EVM0029653.1
Calpain_III	Corbicula_fluminea_species_EVM0007134.2
Calponin	Corbicula_fluminea_species_EVM0038765.2
Calponin	Corbicula_fluminea_species_EVM0030714.1
Calponin	Corbicula_fluminea_species_EVM0014961.1
Calponin	Corbicula_fluminea_species_EVM0034291.1
Calponin	Corbicula_fluminea_species_EVM0038234.1
Calponin	Corbicula_fluminea_species_EVM0014193.1
Calponin	Corbicula_fluminea_species_EVM0027638.1
Calponin	Corbicula_fluminea_species_EVM0023205.1
Calponin	Corbicula_fluminea_species_EVM0026710.1
Calponin	Corbicula_fluminea_species_EVM0035948.1
Calponin	Corbicula_fluminea_species_EVM0027174.1
Calponin	Corbicula_fluminea_species_EVM0011589.1
Calx-beta	Corbicula_fluminea_species_EVM0034300.1
Calx-beta	Corbicula_fluminea_species_EVM0018497.1
Calx-beta	Corbicula_fluminea_species_EVM0027629.1
Calx-beta	Corbicula_fluminea_species_EVM0007367.1
Calx-beta	Corbicula_fluminea_species_EVM0011956.1
Calx-beta	Corbicula_fluminea_species_EVM0025120.1
Calx-beta	Corbicula_fluminea_species_EVM0031044.1
Calx-beta	Corbicula_fluminea_species_EVM0030963.1
Calx-beta	Corbicula_fluminea_species_EVM0032892.1
Calx-beta	Corbicula_fluminea_species_EVM0030963.1
Calx-beta	Corbicula_fluminea_species_EVM0030963.1
CAP_GLY	Corbicula_fluminea_species_EVM0015335.1
CAP_GLY	Corbicula_fluminea_species_EVM0014565.1
CAP_GLY	Corbicula_fluminea_species_EVM0019925.1
CAP_GLY	Corbicula_fluminea_species_EVM0029107.1
CAP_GLY	Corbicula_fluminea_species_EVM0033240.2
CAP_GLY	Corbicula_fluminea_species_EVM0013181.1
CAP_GLY	Corbicula_fluminea_species_EVM0003550.1
CAP_GLY	Corbicula_fluminea_species_EVM0021583.1
CAP_GLY	Corbicula_fluminea_species_EVM0026350.6
CAP_GLY	Corbicula_fluminea_species_EVM0028213.1
CAP_GLY	Corbicula_fluminea_species_EVM0012714.1
CAP_GLY	Corbicula_fluminea_species_EVM0035622.1
CAP_GLY	Corbicula_fluminea_species_EVM0020066.1
CAP_N	Corbicula_fluminea_species_EVM0025810.1
CAP_N	Corbicula_fluminea_species_EVM0027764.1
CAP_N	Corbicula_fluminea_species_EVM0035191.2
CAP_N	Corbicula_fluminea_species_EVM0027561.1
Carb_anhydrase	Corbicula_fluminea_species_EVM0010715.1
Carb_anhydrase	Corbicula_fluminea_species_EVM0021175.1
Carb_anhydrase	Corbicula_fluminea_species_EVM0021562.4
Carb_anhydrase	Corbicula_fluminea_species_EVM0004254.1
Carb_anhydrase	Corbicula_fluminea_species_EVM0000143.1
Carb_anhydrase	Corbicula_fluminea_species_EVM0035108.1
Carb_anhydrase	Corbicula_fluminea_species_EVM0005003.1
Carb_anhydrase	Corbicula_fluminea_species_EVM0035495.1
Carb_anhydrase	Corbicula_fluminea_species_EVM0024512.1
Carb_anhydrase	Corbicula_fluminea_species_EVM0035136.1
Carb_anhydrase	Corbicula_fluminea_species_EVM0012418.2
Carb_anhydrase	Corbicula_fluminea_species_EVM0000532.1
Carb_anhydrase	Corbicula_fluminea_species_EVM0007161.1
Carb_anhydrase	Corbicula_fluminea_species_EVM0025520.1
Carb_anhydrase	Corbicula_fluminea_species_EVM0036853.1
Carb_anhydrase	Corbicula_fluminea_species_EVM0027349.1
Carb_anhydrase	Corbicula_fluminea_species_EVM0007744.1
Carb_anhydrase	Corbicula_fluminea_species_EVM0005553.1
Carb_anhydrase	Corbicula_fluminea_species_EVM0001841.1
Carb_anhydrase	Corbicula_fluminea_species_EVM0012302.1
Carb_anhydrase	Corbicula_fluminea_species_EVM0032126.1
Carb_anhydrase	Corbicula_fluminea_species_EVM0031894.1
Carb_anhydrase	Corbicula_fluminea_species_EVM0007536.1
CARD	Corbicula_fluminea_species_EVM0037453.2
CARD	Corbicula_fluminea_species_EVM0012421.2
CARD	Corbicula_fluminea_species_EVM0010200.1
CARD	Corbicula_fluminea_species_EVM0013825.1
CARD	Corbicula_fluminea_species_EVM0024078.1
CARD	Corbicula_fluminea_species_EVM0009071.3
CARD	Corbicula_fluminea_species_EVM0002382.1
CARD	Corbicula_fluminea_species_EVM0008582.1
CARD	Corbicula_fluminea_species_EVM0028785.1
CARD	Corbicula_fluminea_species_EVM0004814.1
CARD	Corbicula_fluminea_species_EVM0033722.1
CARD	Corbicula_fluminea_species_EVM0035541.1
CARD	Corbicula_fluminea_species_EVM0008639.1
CARD	Corbicula_fluminea_species_EVM0032182.1
CARD	Corbicula_fluminea_species_EVM0012715.1
CARD	Corbicula_fluminea_species_EVM0000942.1
CARD	Corbicula_fluminea_species_EVM0022689.1
CARD	Corbicula_fluminea_species_EVM0011134.1
CARD	Corbicula_fluminea_species_EVM0001352.1
CARD	Corbicula_fluminea_species_EVM0020657.1
CARD	Corbicula_fluminea_species_EVM0033695.1
CARD	Corbicula_fluminea_species_EVM0012896.1
CARD	Corbicula_fluminea_species_EVM0030509.1
CARD	Corbicula_fluminea_species_EVM0010706.1
CARD	Corbicula_fluminea_species_EVM0032866.1
CARD	Corbicula_fluminea_species_EVM0033195.1
CARD	Corbicula_fluminea_species_EVM0003938.3
CARD	Corbicula_fluminea_species_EVM0013215.1
CARD	Corbicula_fluminea_species_EVM0031520.1
CARD	Corbicula_fluminea_species_EVM0002942.1
CARD	Corbicula_fluminea_species_EVM0019605.1
CARD	Corbicula_fluminea_species_EVM0009558.1
CARD	Corbicula_fluminea_species_EVM0028772.1
CARD	Corbicula_fluminea_species_EVM0007983.1
CARD	Corbicula_fluminea_species_EVM0013179.1
CARD	Corbicula_fluminea_species_EVM0007006.1
CARD	Corbicula_fluminea_species_EVM0037628.1
CARD	Corbicula_fluminea_species_EVM0027057.1
CARD	Corbicula_fluminea_species_EVM0013770.1
CARD	Corbicula_fluminea_species_EVM0036089.1
CARD	Corbicula_fluminea_species_EVM0010937.1
CARD	Corbicula_fluminea_species_EVM0007346.1
CARD	Corbicula_fluminea_species_EVM0024309.1
CARD	Corbicula_fluminea_species_EVM0018989.1
CARD	Corbicula_fluminea_species_EVM0030294.1
CARD	Corbicula_fluminea_species_EVM0011089.1
CARD	Corbicula_fluminea_species_EVM0017814.1
CARD	Corbicula_fluminea_species_EVM0036222.1
CARD	Corbicula_fluminea_species_EVM0019789.1
CARD	Corbicula_fluminea_species_EVM0013550.1
CARD	Corbicula_fluminea_species_EVM0019450.1
CARD	Corbicula_fluminea_species_EVM0033573.1
CARD	Corbicula_fluminea_species_EVM0033324.1
CARD	Corbicula_fluminea_species_EVM0016883.1
CARD	Corbicula_fluminea_species_EVM0029030.1
CARD	Corbicula_fluminea_species_EVM0036865.1
CARD	Corbicula_fluminea_species_EVM0016827.1
CARD_2	Corbicula_fluminea_species_EVM0010320.1
CARD_2	Corbicula_fluminea_species_EVM0036341.1
CARD_2	Corbicula_fluminea_species_EVM0011298.1
CARD_2	Corbicula_fluminea_species_EVM0036018.1
CARD_2	Corbicula_fluminea_species_EVM0034694.2
CARD_2	Corbicula_fluminea_species_EVM0038144.1
CARD_2	Corbicula_fluminea_species_EVM0011424.1
CARD_2	Corbicula_fluminea_species_EVM0021720.1
CARD_2	Corbicula_fluminea_species_EVM0005325.1
CARD_2	Corbicula_fluminea_species_EVM0029246.1
CARD_2	Corbicula_fluminea_species_EVM0036167.1
CARD_2	Corbicula_fluminea_species_EVM0033699.1
CARD_2	Corbicula_fluminea_species_EVM0022137.1
CARD_2	Corbicula_fluminea_species_EVM0032644.1
CARD_2	Corbicula_fluminea_species_EVM0009726.1
CARD_2	Corbicula_fluminea_species_EVM0003886.1
CARD_2	Corbicula_fluminea_species_EVM0013304.1
CARD_2	Corbicula_fluminea_species_EVM0002527.1
CARD_2	Corbicula_fluminea_species_EVM0026106.1
CARD_2	Corbicula_fluminea_species_EVM0012940.2
CARD_2	Corbicula_fluminea_species_EVM0033403.1
CARD_2	Corbicula_fluminea_species_EVM0004443.1
CARD_2	Corbicula_fluminea_species_EVM0025399.1
CARD_2	Corbicula_fluminea_species_EVM0007414.1
CARD_2	Corbicula_fluminea_species_EVM0013399.1
CARD_2	Corbicula_fluminea_species_EVM0020927.1
CARD_2	Corbicula_fluminea_species_EVM0014629.1
CARD_2	Corbicula_fluminea_species_EVM0036176.1
CARD_2	Corbicula_fluminea_species_EVM0015807.1
CARD_2	Corbicula_fluminea_species_EVM0028946.1
CARD_2	Corbicula_fluminea_species_EVM0021885.1
CARD_2	Corbicula_fluminea_species_EVM0000583.1
CARD_2	Corbicula_fluminea_species_EVM0004501.1
CARDB	Corbicula_fluminea_species_EVM0033241.1
CARDB	Corbicula_fluminea_species_EVM0033492.1
CARDB	Corbicula_fluminea_species_EVM0027724.1
CARDB	Corbicula_fluminea_species_EVM0027386.1
CARDB	Corbicula_fluminea_species_EVM0016594.1
CARDB	Corbicula_fluminea_species_EVM0013156.3
CARDB	Corbicula_fluminea_species_EVM0032440.1
CARMIL_C	Corbicula_fluminea_species_EVM0010307.1
CARMIL_C	Corbicula_fluminea_species_EVM0019464.1
CARMIL_C	Corbicula_fluminea_species_EVM0025955.1
Cas1_AcylT	Corbicula_fluminea_species_EVM0022976.1
Cas1_AcylT	Corbicula_fluminea_species_EVM0038280.1
Cas1_AcylT	Corbicula_fluminea_species_EVM0026073.1
Cas1_AcylT	Corbicula_fluminea_species_EVM0007125.1
CASP_C	Corbicula_fluminea_species_EVM0018357.1
CASP_C	Corbicula_fluminea_species_EVM0028948.1
Caveolin	Corbicula_fluminea_species_EVM0003145.1
Caveolin	Corbicula_fluminea_species_EVM0020903.1
Caveolin	Corbicula_fluminea_species_EVM0030594.1
Caveolin	Corbicula_fluminea_species_EVM0009229.1
Caveolin	Corbicula_fluminea_species_EVM0033293.1
Caveolin	Corbicula_fluminea_species_EVM0020156.1
Caveolin	Corbicula_fluminea_species_EVM0038570.1
Caveolin	Corbicula_fluminea_species_EVM0024699.1
Caveolin	Corbicula_fluminea_species_EVM0016975.1
Caveolin	Corbicula_fluminea_species_EVM0007573.1
Caveolin	Corbicula_fluminea_species_EVM0014673.1
Caveolin	Corbicula_fluminea_species_EVM0033746.1
Caveolin	Corbicula_fluminea_species_EVM0008562.1
Caveolin	Corbicula_fluminea_species_EVM0033910.1
Caveolin	Corbicula_fluminea_species_EVM0023852.1
Caveolin	Corbicula_fluminea_species_EVM0029386.1
Caveolin	Corbicula_fluminea_species_EVM0011212.1
Caveolin	Corbicula_fluminea_species_EVM0033520.1
Caveolin	Corbicula_fluminea_species_EVM0033664.1
Caveolin	Corbicula_fluminea_species_EVM0014101.1
Caveolin	Corbicula_fluminea_species_EVM0028770.1
Caveolin	Corbicula_fluminea_species_EVM0024139.1
CBM_21	Corbicula_fluminea_species_EVM0004063.1
CBM_21	Corbicula_fluminea_species_EVM0003068.1
CBM_21	Corbicula_fluminea_species_EVM0038664.1
CBM_21	Corbicula_fluminea_species_EVM0031097.1
CBM_21	Corbicula_fluminea_species_EVM0007275.1
CBM_21	Corbicula_fluminea_species_EVM0038298.1
CBM_4_9	Corbicula_fluminea_species_EVM0029761.1
CBM_4_9	Corbicula_fluminea_species_EVM0001126.1
CBM_4_9	Corbicula_fluminea_species_EVM0033228.1
CBM39	Corbicula_fluminea_species_EVM0015970.1
CBM39	Corbicula_fluminea_species_EVM0012589.1
CBM9_1	Corbicula_fluminea_species_EVM0021539.2
CBM9_1	Corbicula_fluminea_species_EVM0005133.2
CBM9_1	Corbicula_fluminea_species_EVM0023161.1
CBM9_1	Corbicula_fluminea_species_EVM0030784.1
CBM9_1	Corbicula_fluminea_species_EVM0014442.1
CCCAP	Corbicula_fluminea_species_EVM0012192.1
CCCAP	Corbicula_fluminea_species_EVM0015016.1
CCD48	Corbicula_fluminea_species_EVM0020224.1
CCD48	Corbicula_fluminea_species_EVM0038518.1
CCDC50_N	Corbicula_fluminea_species_EVM0033821.2
CCDC50_N	Corbicula_fluminea_species_EVM0011248.1
CCDC50_N	Corbicula_fluminea_species_EVM0025417.1
CD225	Corbicula_fluminea_species_EVM0036466.1
CD225	Corbicula_fluminea_species_EVM0026628.1
CD225	Corbicula_fluminea_species_EVM0004908.1
CD225	Corbicula_fluminea_species_EVM0020898.1
CD225	Corbicula_fluminea_species_EVM0003543.1
CD225	Corbicula_fluminea_species_EVM0019785.1
CD225	Corbicula_fluminea_species_EVM0014513.1
CD225	Corbicula_fluminea_species_EVM0004212.1
CD225	Corbicula_fluminea_species_EVM0030229.1
CD225	Corbicula_fluminea_species_EVM0011128.1
CD225	Corbicula_fluminea_species_EVM0014087.1
CD225	Corbicula_fluminea_species_EVM0034959.1
CD225	Corbicula_fluminea_species_EVM0005471.1
CD225	Corbicula_fluminea_species_EVM0020048.2
CD225	Corbicula_fluminea_species_EVM0002959.2
CD225	Corbicula_fluminea_species_EVM0000625.1
CD225	Corbicula_fluminea_species_EVM0033590.1
CD225	Corbicula_fluminea_species_EVM0025438.1
CD225	Corbicula_fluminea_species_EVM0004082.1
CD225	Corbicula_fluminea_species_EVM0037385.1
CD225	Corbicula_fluminea_species_EVM0020899.1
CD225	Corbicula_fluminea_species_EVM0009110.1
CD225	Corbicula_fluminea_species_EVM0035374.1
CD225	Corbicula_fluminea_species_EVM0012914.1
CD225	Corbicula_fluminea_species_EVM0034924.1
CD225	Corbicula_fluminea_species_EVM0035727.1
CD225	Corbicula_fluminea_species_EVM0015737.1
CD225	Corbicula_fluminea_species_EVM0021569.1
CD225	Corbicula_fluminea_species_EVM0013665.1
CD225	Corbicula_fluminea_species_EVM0022941.1
CD225	Corbicula_fluminea_species_EVM0013613.1
CD225	Corbicula_fluminea_species_EVM0008749.1
CD225	Corbicula_fluminea_species_EVM0027546.1
CD225	Corbicula_fluminea_species_EVM0009241.1
CDC27	Corbicula_fluminea_species_EVM0028503.1
CDC27	Corbicula_fluminea_species_EVM0001597.1
CDC27	Corbicula_fluminea_species_EVM0011932.1
CDC73_C	Corbicula_fluminea_species_EVM0016224.1
CDC73_C	Corbicula_fluminea_species_EVM0010504.1
CDI	Corbicula_fluminea_species_EVM0022926.1
CDI	Corbicula_fluminea_species_EVM0019439.1
CDK2AP	Corbicula_fluminea_species_EVM0022961.1
CDK2AP	Corbicula_fluminea_species_EVM0020481.1
CDO_I	Corbicula_fluminea_species_EVM0023547.1
CDO_I	Corbicula_fluminea_species_EVM0007464.1
CECR6_TMEM121	Corbicula_fluminea_species_EVM0002871.1
CECR6_TMEM121	Corbicula_fluminea_species_EVM0022171.1
CECR6_TMEM121	Corbicula_fluminea_species_EVM0005143.1
CECR6_TMEM121	Corbicula_fluminea_species_EVM0030955.1
CECR6_TMEM121	Corbicula_fluminea_species_EVM0033391.1
CECR6_TMEM121	Corbicula_fluminea_species_EVM0036960.1
CECR6_TMEM121	Corbicula_fluminea_species_EVM0033474.1
CECR6_TMEM121	Corbicula_fluminea_species_EVM0004712.1
CECR6_TMEM121	Corbicula_fluminea_species_EVM0023070.1
CECR6_TMEM121	Corbicula_fluminea_species_EVM0020114.1
CECR6_TMEM121	Corbicula_fluminea_species_EVM0031152.1
CECR6_TMEM121	Corbicula_fluminea_species_EVM0021953.1
CECR6_TMEM121	Corbicula_fluminea_species_EVM0038108.1
CECR6_TMEM121	Corbicula_fluminea_species_EVM0022725.1
CECR6_TMEM121	Corbicula_fluminea_species_EVM0014731.1
CECR6_TMEM121	Corbicula_fluminea_species_EVM0008609.1
CECR6_TMEM121	Corbicula_fluminea_species_EVM0027093.1
CECR6_TMEM121	Corbicula_fluminea_species_EVM0033263.1
cEGF	Corbicula_fluminea_species_EVM0006711.1
cEGF	Corbicula_fluminea_species_EVM0036657.1
cEGF	Corbicula_fluminea_species_EVM0019960.1
cEGF	Corbicula_fluminea_species_EVM0001820.1
cEGF	Corbicula_fluminea_species_EVM0036657.1
cEGF	Corbicula_fluminea_species_EVM0019960.1
cEGF	Corbicula_fluminea_species_EVM0004870.1
cEGF	Corbicula_fluminea_species_EVM0018990.1
cEGF	Corbicula_fluminea_species_EVM0019960.1
cEGF	Corbicula_fluminea_species_EVM0008885.1
cEGF	Corbicula_fluminea_species_EVM0038318.1
cEGF	Corbicula_fluminea_species_EVM0038568.1
cEGF	Corbicula_fluminea_species_EVM0011187.1
cEGF	Corbicula_fluminea_species_EVM0023676.1
cEGF	Corbicula_fluminea_species_EVM0022198.1
cEGF	Corbicula_fluminea_species_EVM0034076.1
cEGF	Corbicula_fluminea_species_EVM0030707.1
cEGF	Corbicula_fluminea_species_EVM0000710.1
cEGF	Corbicula_fluminea_species_EVM0017811.1
cEGF	Corbicula_fluminea_species_EVM0019960.1
cEGF	Corbicula_fluminea_species_EVM0034076.1
cEGF	Corbicula_fluminea_species_EVM0000710.1
cEGF	Corbicula_fluminea_species_EVM0019846.1
cEGF	Corbicula_fluminea_species_EVM0002803.1
cEGF	Corbicula_fluminea_species_EVM0019960.1
cEGF	Corbicula_fluminea_species_EVM0000710.1
cEGF	Corbicula_fluminea_species_EVM0034692.1
cEGF	Corbicula_fluminea_species_EVM0019960.1
cEGF	Corbicula_fluminea_species_EVM0013912.1
cEGF	Corbicula_fluminea_species_EVM0034692.1
cEGF	Corbicula_fluminea_species_EVM0008499.1
cEGF	Corbicula_fluminea_species_EVM0012833.2
cEGF	Corbicula_fluminea_species_EVM0004870.1
cEGF	Corbicula_fluminea_species_EVM0030707.1
cEGF	Corbicula_fluminea_species_EVM0011211.1
cEGF	Corbicula_fluminea_species_EVM0004717.1
cEGF	Corbicula_fluminea_species_EVM0013273.1
cEGF	Corbicula_fluminea_species_EVM0027727.1
cEGF	Corbicula_fluminea_species_EVM0012833.2
cEGF	Corbicula_fluminea_species_EVM0011187.1
cEGF	Corbicula_fluminea_species_EVM0021527.1
cEGF	Corbicula_fluminea_species_EVM0026543.1
Cellulase	Corbicula_fluminea_species_EVM0022002.1
Cellulase	Corbicula_fluminea_species_EVM0016253.1
Cellulase	Corbicula_fluminea_species_EVM0000303.1
Cellulase	Corbicula_fluminea_species_EVM0037022.1
Cellulase	Corbicula_fluminea_species_EVM0012165.1
CHB_HEX	Corbicula_fluminea_species_EVM0030835.1
CHB_HEX	Corbicula_fluminea_species_EVM0021007.1
CHB_HEX	Corbicula_fluminea_species_EVM0018236.1
CHB_HEX	Corbicula_fluminea_species_EVM0027693.1
CHB_HEX	Corbicula_fluminea_species_EVM0038218.1
CHB_HEX	Corbicula_fluminea_species_EVM0033026.1
CHB_HEX	Corbicula_fluminea_species_EVM0002078.1
CHB_HEX	Corbicula_fluminea_species_EVM0033128.1
CHB_HEX	Corbicula_fluminea_species_EVM0027693.1
CHB_HEX	Corbicula_fluminea_species_EVM0009526.1
CHB_HEX	Corbicula_fluminea_species_EVM0005108.1
CHB_HEX	Corbicula_fluminea_species_EVM0002078.1
CHB_HEX	Corbicula_fluminea_species_EVM0012713.1
CHB_HEX	Corbicula_fluminea_species_EVM0029326.1
CHB_HEX	Corbicula_fluminea_species_EVM0030835.1
CHB_HEX	Corbicula_fluminea_species_EVM0000100.1
CHB_HEX	Corbicula_fluminea_species_EVM0024762.1
CHB_HEX_C	Corbicula_fluminea_species_EVM0030835.1
CHB_HEX_C	Corbicula_fluminea_species_EVM0009526.1
CHB_HEX_C	Corbicula_fluminea_species_EVM0027693.1
CHB_HEX_C	Corbicula_fluminea_species_EVM0002078.1
CHB_HEX_C	Corbicula_fluminea_species_EVM0000100.1
CHB_HEX_C	Corbicula_fluminea_species_EVM0012713.1
CHB_HEX_C	Corbicula_fluminea_species_EVM0021007.1
CHB_HEX_C	Corbicula_fluminea_species_EVM0030835.1
CHB_HEX_C	Corbicula_fluminea_species_EVM0018236.1
CHB_HEX_C	Corbicula_fluminea_species_EVM0002078.1
CHB_HEX_C	Corbicula_fluminea_species_EVM0030835.1
CHB_HEX_C_1	Corbicula_fluminea_species_EVM0018389.3
CHB_HEX_C_1	Corbicula_fluminea_species_EVM0015954.1
CHB_HEX_C_1	Corbicula_fluminea_species_EVM0030221.1
Chibby	Corbicula_fluminea_species_EVM0018724.1
Chibby	Corbicula_fluminea_species_EVM0024965.1
Chitin_synth_2	Corbicula_fluminea_species_EVM0018238.1
Chitin_synth_2	Corbicula_fluminea_species_EVM0029390.1
Chitin_synth_2	Corbicula_fluminea_species_EVM0012301.1
Chitin_synth_2	Corbicula_fluminea_species_EVM0027844.1
Chitin_synth_2	Corbicula_fluminea_species_EVM0030911.1
Chitin_synth_2	Corbicula_fluminea_species_EVM0031052.1
Chitin_synth_2	Corbicula_fluminea_species_EVM0005136.1
Chitin_synth_2	Corbicula_fluminea_species_EVM0015899.1
Chitin_synth_2	Corbicula_fluminea_species_EVM0001395.1
Chitin_synth_2	Corbicula_fluminea_species_EVM0014609.1
Chitin_synth_2	Corbicula_fluminea_species_EVM0012591.1
Chitin_synth_2	Corbicula_fluminea_species_EVM0005872.1
Chitin_synth_2	Corbicula_fluminea_species_EVM0000162.1
Chitin_synth_2	Corbicula_fluminea_species_EVM0034760.1
Chitin_synth_2	Corbicula_fluminea_species_EVM0036047.1
Chitin_synth_2	Corbicula_fluminea_species_EVM0019477.1
Chitin_synth_2	Corbicula_fluminea_species_EVM0031073.1
Chitin_synth_2	Corbicula_fluminea_species_EVM0014262.1
Chitin_synth_2	Corbicula_fluminea_species_EVM0015857.2
Chitin_synth_2	Corbicula_fluminea_species_EVM0022556.1
Chitin_synth_2	Corbicula_fluminea_species_EVM0038087.1
Chitin_synth_2	Corbicula_fluminea_species_EVM0015098.1
Chitin_synth_2	Corbicula_fluminea_species_EVM0023702.1
Chlorophyllase2	Corbicula_fluminea_species_EVM0000523.1
Chlorophyllase2	Corbicula_fluminea_species_EVM0000111.1
Chlorophyllase2	Corbicula_fluminea_species_EVM0009848.1
Chlorophyllase2	Corbicula_fluminea_species_EVM0032945.1
Chlorophyllase2	Corbicula_fluminea_species_EVM0030079.1
Chromo	Corbicula_fluminea_species_EVM0011361.1
Chromo	Corbicula_fluminea_species_EVM0032196.1
Chromo	Corbicula_fluminea_species_EVM0023019.1
Chromo	Corbicula_fluminea_species_EVM0018841.1
Chromo	Corbicula_fluminea_species_EVM0029082.1
Chromo	Corbicula_fluminea_species_EVM0037690.1
Chromo	Corbicula_fluminea_species_EVM0026670.1
Chromo	Corbicula_fluminea_species_EVM0012937.1
Chromo	Corbicula_fluminea_species_EVM0030644.1
Chromo	Corbicula_fluminea_species_EVM0009225.1
Chromo	Corbicula_fluminea_species_EVM0000289.1
Chromo	Corbicula_fluminea_species_EVM0025123.1
Chromo	Corbicula_fluminea_species_EVM0005707.1
Chromo	Corbicula_fluminea_species_EVM0029078.1
Chromo	Corbicula_fluminea_species_EVM0016572.1
Chromo	Corbicula_fluminea_species_EVM0008523.1
Chromo	Corbicula_fluminea_species_EVM0018801.1
Chromo	Corbicula_fluminea_species_EVM0011404.1
Chromo	Corbicula_fluminea_species_EVM0010533.1
Chromo	Corbicula_fluminea_species_EVM0001204.1
Chromo	Corbicula_fluminea_species_EVM0000469.1
Chromo	Corbicula_fluminea_species_EVM0002490.1
Chromo	Corbicula_fluminea_species_EVM0030535.3
Chromo	Corbicula_fluminea_species_EVM0020555.1
Chromo	Corbicula_fluminea_species_EVM0001060.2
Chromo	Corbicula_fluminea_species_EVM0006397.1
Chromo	Corbicula_fluminea_species_EVM0024545.1
Chromo	Corbicula_fluminea_species_EVM0029879.1
Chromo	Corbicula_fluminea_species_EVM0012628.1
Chromo	Corbicula_fluminea_species_EVM0013414.1
CIA30	Corbicula_fluminea_species_EVM0029312.1
CIA30	Corbicula_fluminea_species_EVM0002106.2
CIDE-N	Corbicula_fluminea_species_EVM0001449.1
CIDE-N	Corbicula_fluminea_species_EVM0012362.1
CIDE-N	Corbicula_fluminea_species_EVM0038503.1
CIDE-N	Corbicula_fluminea_species_EVM0027761.1
CIDE-N	Corbicula_fluminea_species_EVM0027462.1
CIDE-N	Corbicula_fluminea_species_EVM0015475.1
CIDE-N	Corbicula_fluminea_species_EVM0034347.1
CIDE-N	Corbicula_fluminea_species_EVM0038229.1
CKAP2_C	Corbicula_fluminea_species_EVM0037030.1
Claudin_2	Corbicula_fluminea_species_EVM0020876.1
Claudin_2	Corbicula_fluminea_species_EVM0013352.1
Claudin_2	Corbicula_fluminea_species_EVM0001965.1
Claudin_2	Corbicula_fluminea_species_EVM0004126.1
Claudin_2	Corbicula_fluminea_species_EVM0007423.1
Claudin_2	Corbicula_fluminea_species_EVM0010900.1
Claudin_2	Corbicula_fluminea_species_EVM0020543.1
Claudin_2	Corbicula_fluminea_species_EVM0034091.1
Claudin_2	Corbicula_fluminea_species_EVM0020933.1
Claudin_2	Corbicula_fluminea_species_EVM0011549.1
Claudin_2	Corbicula_fluminea_species_EVM0033456.2
Claudin_2	Corbicula_fluminea_species_EVM0003586.1
Claudin_2	Corbicula_fluminea_species_EVM0024464.1
Claudin_2	Corbicula_fluminea_species_EVM0033360.1
Claudin_2	Corbicula_fluminea_species_EVM0015768.1
Claudin_2	Corbicula_fluminea_species_EVM0010741.1
Claudin_2	Corbicula_fluminea_species_EVM0017574.1
Claudin_2	Corbicula_fluminea_species_EVM0033576.1
Claudin_2	Corbicula_fluminea_species_EVM0003660.2
CLCA	Corbicula_fluminea_species_EVM0035041.1
CLCA	Corbicula_fluminea_species_EVM0032562.1
CLCA	Corbicula_fluminea_species_EVM0026219.1
CLCA	Corbicula_fluminea_species_EVM0004201.1
CLCA	Corbicula_fluminea_species_EVM0009620.1
CLCA	Corbicula_fluminea_species_EVM0014322.1
CLCA	Corbicula_fluminea_species_EVM0009480.1
CLCA	Corbicula_fluminea_species_EVM0037863.1
CLCA	Corbicula_fluminea_species_EVM0012656.1
CLCA	Corbicula_fluminea_species_EVM0029825.1
ClpS	Corbicula_fluminea_species_EVM0010825.1
ClpS	Corbicula_fluminea_species_EVM0024580.1
Cluap1	Corbicula_fluminea_species_EVM0011320.1
Cluap1	Corbicula_fluminea_species_EVM0029476.1
CN_hydrolase	Corbicula_fluminea_species_EVM0035780.1
CN_hydrolase	Corbicula_fluminea_species_EVM0021856.1
CN_hydrolase	Corbicula_fluminea_species_EVM0028317.1
CN_hydrolase	Corbicula_fluminea_species_EVM0015393.1
CN_hydrolase	Corbicula_fluminea_species_EVM0033659.1
CN_hydrolase	Corbicula_fluminea_species_EVM0007585.1
CN_hydrolase	Corbicula_fluminea_species_EVM0006614.1
CN_hydrolase	Corbicula_fluminea_species_EVM0010593.1
CN_hydrolase	Corbicula_fluminea_species_EVM0006098.1
CN_hydrolase	Corbicula_fluminea_species_EVM0037870.1
CN_hydrolase	Corbicula_fluminea_species_EVM0022931.2
CN_hydrolase	Corbicula_fluminea_species_EVM0037776.1
CN_hydrolase	Corbicula_fluminea_species_EVM0003742.1
CN_hydrolase	Corbicula_fluminea_species_EVM0036932.1
CN_hydrolase	Corbicula_fluminea_species_EVM0008831.1
CN_hydrolase	Corbicula_fluminea_species_EVM0016435.1
CN_hydrolase	Corbicula_fluminea_species_EVM0020712.1
CN_hydrolase	Corbicula_fluminea_species_EVM0000216.1
CN_hydrolase	Corbicula_fluminea_species_EVM0029071.1
CN_hydrolase	Corbicula_fluminea_species_EVM0015503.1
CNDH2_C	Corbicula_fluminea_species_EVM0012490.1
CNDH2_C	Corbicula_fluminea_species_EVM0007345.1
CNRIP1	Corbicula_fluminea_species_EVM0025706.1
CNRIP1	Corbicula_fluminea_species_EVM0026096.1
COesterase	Corbicula_fluminea_species_EVM0027952.1
COesterase	Corbicula_fluminea_species_EVM0032761.1
COesterase	Corbicula_fluminea_species_EVM0014732.1
COesterase	Corbicula_fluminea_species_EVM0018492.1
COesterase	Corbicula_fluminea_species_EVM0010925.1
COesterase	Corbicula_fluminea_species_EVM0006171.1
COesterase	Corbicula_fluminea_species_EVM0003117.1
COesterase	Corbicula_fluminea_species_EVM0020279.1
COesterase	Corbicula_fluminea_species_EVM0009560.1
COesterase	Corbicula_fluminea_species_EVM0024308.1
COesterase	Corbicula_fluminea_species_EVM0032515.1
COesterase	Corbicula_fluminea_species_EVM0008132.1
COesterase	Corbicula_fluminea_species_EVM0025476.1
COesterase	Corbicula_fluminea_species_EVM0037891.1
COesterase	Corbicula_fluminea_species_EVM0017599.1
COesterase	Corbicula_fluminea_species_EVM0014184.1
COesterase	Corbicula_fluminea_species_EVM0002064.1
COesterase	Corbicula_fluminea_species_EVM0037427.1
COesterase	Corbicula_fluminea_species_EVM0026032.1
COesterase	Corbicula_fluminea_species_EVM0029765.1
COesterase	Corbicula_fluminea_species_EVM0013261.1
COesterase	Corbicula_fluminea_species_EVM0004318.1
COesterase	Corbicula_fluminea_species_EVM0006693.1
COesterase	Corbicula_fluminea_species_EVM0033453.1
COesterase	Corbicula_fluminea_species_EVM0020748.1
COesterase	Corbicula_fluminea_species_EVM0013964.1
COesterase	Corbicula_fluminea_species_EVM0036953.1
COesterase	Corbicula_fluminea_species_EVM0033258.1
COesterase	Corbicula_fluminea_species_EVM0020111.1
COesterase	Corbicula_fluminea_species_EVM0015901.1
COesterase	Corbicula_fluminea_species_EVM0022886.1
COesterase	Corbicula_fluminea_species_EVM0021579.1
COesterase	Corbicula_fluminea_species_EVM0006996.1
COesterase	Corbicula_fluminea_species_EVM0033499.1
COesterase	Corbicula_fluminea_species_EVM0006855.1
COesterase	Corbicula_fluminea_species_EVM0001254.1
COesterase	Corbicula_fluminea_species_EVM0035492.1
COesterase	Corbicula_fluminea_species_EVM0032706.1
COesterase	Corbicula_fluminea_species_EVM0014142.1
COesterase	Corbicula_fluminea_species_EVM0021751.1
COesterase	Corbicula_fluminea_species_EVM0011209.1
COesterase	Corbicula_fluminea_species_EVM0003743.1
COesterase	Corbicula_fluminea_species_EVM0031572.1
COesterase	Corbicula_fluminea_species_EVM0016972.1
COesterase	Corbicula_fluminea_species_EVM0032402.1
COesterase	Corbicula_fluminea_species_EVM0001389.1
COesterase	Corbicula_fluminea_species_EVM0004430.1
COesterase	Corbicula_fluminea_species_EVM0030061.1
COesterase	Corbicula_fluminea_species_EVM0017570.1
COesterase	Corbicula_fluminea_species_EVM0026909.3
COesterase	Corbicula_fluminea_species_EVM0004721.1
COesterase	Corbicula_fluminea_species_EVM0021047.1
COesterase	Corbicula_fluminea_species_EVM0015946.1
COesterase	Corbicula_fluminea_species_EVM0006048.1
COesterase	Corbicula_fluminea_species_EVM0038011.1
COesterase	Corbicula_fluminea_species_EVM0008293.1
COG5	Corbicula_fluminea_species_EVM0028141.1
COG5	Corbicula_fluminea_species_EVM0037454.1
COG7	Corbicula_fluminea_species_EVM0030316.1
COG7	Corbicula_fluminea_species_EVM0015909.2
Cohesin_load	Corbicula_fluminea_species_EVM0023888.1
Collagen_mid	Corbicula_fluminea_species_EVM0015209.1
Condensation	Corbicula_fluminea_species_EVM0015700.1
Condensation	Corbicula_fluminea_species_EVM0012980.1
Condensation	Corbicula_fluminea_species_EVM0011005.1
Condensation	Corbicula_fluminea_species_EVM0015073.1
Condensation	Corbicula_fluminea_species_EVM0024736.1
Condensation	Corbicula_fluminea_species_EVM0011005.1
Condensation	Corbicula_fluminea_species_EVM0012980.1
Condensation	Corbicula_fluminea_species_EVM0018874.1
Condensation	Corbicula_fluminea_species_EVM0028045.1
Condensation	Corbicula_fluminea_species_EVM0012980.1
Copine	Corbicula_fluminea_species_EVM0006126.1
Copine	Corbicula_fluminea_species_EVM0015598.1
Copine	Corbicula_fluminea_species_EVM0002593.1
Copine	Corbicula_fluminea_species_EVM0012741.1
Copine	Corbicula_fluminea_species_EVM0013817.1
Copine	Corbicula_fluminea_species_EVM0021633.1
Copine	Corbicula_fluminea_species_EVM0034349.1
Copine	Corbicula_fluminea_species_EVM0032996.2
Copine	Corbicula_fluminea_species_EVM0003693.1
Copine	Corbicula_fluminea_species_EVM0015619.1
Copine	Corbicula_fluminea_species_EVM0006648.1
Copine	Corbicula_fluminea_species_EVM0023811.1
Copine	Corbicula_fluminea_species_EVM0026779.1
Copine	Corbicula_fluminea_species_EVM0023344.1
Copine	Corbicula_fluminea_species_EVM0036436.1
Copine	Corbicula_fluminea_species_EVM0015656.1
Copine	Corbicula_fluminea_species_EVM0020306.1
Copine	Corbicula_fluminea_species_EVM0012413.1
Copine	Corbicula_fluminea_species_EVM0022652.1
Copine	Corbicula_fluminea_species_EVM0034817.1
COR	Corbicula_fluminea_species_EVM0002465.1
COR	Corbicula_fluminea_species_EVM0030550.1
COR	Corbicula_fluminea_species_EVM0009250.1
COR	Corbicula_fluminea_species_EVM0027296.1
COR	Corbicula_fluminea_species_EVM0035978.1
COR	Corbicula_fluminea_species_EVM0014094.1
COR	Corbicula_fluminea_species_EVM0023346.1
COR	Corbicula_fluminea_species_EVM0020812.1
COR	Corbicula_fluminea_species_EVM0037758.1
COR	Corbicula_fluminea_species_EVM0002043.1
COR	Corbicula_fluminea_species_EVM0029834.1
COR	Corbicula_fluminea_species_EVM0014367.1
COR	Corbicula_fluminea_species_EVM0026780.2
COR	Corbicula_fluminea_species_EVM0005852.1
COR	Corbicula_fluminea_species_EVM0016670.1
[truncated: 7,968 more rows]
