# Supplementary material for: Dissecting the chromosome-level genome of the Asian Clam (Corbicula fluminea)
Source: Sci Rep. 2021 Jul 22;11:15021. doi: 10.1038/s41598-021-94545-2 (PMC8298618; doi:10.1038/s41598-021-94545-2)
Supplement: Supplementary file 12 — Supplementary Table S17. [file 41598_2021_94545_MOESM12_ESM.xls]

## Sheet: MITF_annotation
seq_id	alignment_start	alignment_end	envelope_start	envelope_end	domain_ID	domain_name	domain_start	domain_end	domain_length	bit_score	E-value
Bathymodiolus_platifrons_species_16744:Bpl_scaf_49896-4.4-mRNA-1	50	183	50	193	PF15951.4	MITF_TFEB_C_3_N	1	136	153	70.7	1.8e-19	1	No_clan
Capitella_teleta_species_rna-gnl|WGS:AMQN|CAPTEDRAFT_mRNA221269	200	292	192	293	PF15951.4	MITF_TFEB_C_3_N	56	152	153	41.4	1.9e-10	1	No_clan
Corbicula_fluminea_species_EVM0031201.1	130	257	130	268	PF15951.4	MITF_TFEB_C_3_N	1	144	153	94.2	1.1e-26	1	No_clan
Corbicula_fluminea_species_EVM0008002.1	130	257	130	268	PF15951.4	MITF_TFEB_C_3_N	1	144	153	94.2	1.1e-26	1	No_clan
Crassostrea_gigas_species_EVM0021017.2	55	188	55	200	PF15951.4	MITF_TFEB_C_3_N	1	147	153	104.5	7.3e-30	1	No_clan
Crassostrea_gigas_species_EVM0027645.1	198	312	194	324	PF15951.4	MITF_TFEB_C_3_N	24	147	153	78.5	7.6e-22	1	No_clan
Crassostrea_virginica_species_rna-XM_022443355.1	176	316	176	323	PF15951.4	MITF_TFEB_C_3_N	1	149	153	91.1	1e-25	1	No_clan
Crassostrea_virginica_species_rna-XM_022443357.1	51	191	51	198	PF15951.4	MITF_TFEB_C_3_N	1	149	153	91.7	6.4e-26	1	No_clan
Crassostrea_virginica_species_rna-XM_022443358.1	43	183	43	190	PF15951.4	MITF_TFEB_C_3_N	1	149	153	91.8	6.1e-26	1	No_clan
Crassostrea_virginica_species_rna-XM_022442582.1	176	316	176	323	PF15951.4	MITF_TFEB_C_3_N	1	149	153	91.1	1e-25	1	No_clan
Crassostrea_virginica_species_rna-XM_022442583.1	51	191	51	198	PF15951.4	MITF_TFEB_C_3_N	1	149	153	91.7	6.4e-26	1	No_clan
Lingula_anatina_species_rna-XM_024077302.1	124	243	124	260	PF15951.4	MITF_TFEB_C_3_N	1	137	153	76.2	3.8e-21	1	No_clan
Lingula_anatina_species_rna-XM_024077303.1	124	243	124	260	PF15951.4	MITF_TFEB_C_3_N	1	137	153	76.2	3.8e-21	1	No_clan
Lingula_anatina_species_rna-XM_024077305.1	55	174	55	191	PF15951.4	MITF_TFEB_C_3_N	1	137	153	76.6	3e-21	1	No_clan
Lingula_anatina_species_rna-XM_024077306.1	26	145	26	162	PF15951.4	MITF_TFEB_C_3_N	1	137	153	76.7	2.6e-21	1	No_clan
Lingula_anatina_species_rna-XM_024077307.1	21	140	21	157	PF15951.4	MITF_TFEB_C_3_N	1	137	153	76.8	2.6e-21	1	No_clan
Lingula_anatina_species_rna-XM_024077304.1	59	178	59	195	PF15951.4	MITF_TFEB_C_3_N	1	137	153	76.5	3e-21	1	No_clan
Lingula_anatina_species_rna-XM_024077308.1	36	101	34	118	PF15951.4	MITF_TFEB_C_3_N	61	137	153	36.4	6.7e-09	1	No_clan
Mizuhopecten_yessoensis_species_rna-XM_021508501.1	49	176	49	190	PF15951.4	MITF_TFEB_C_3_N	1	142	153	81	1.3e-22	1	No_clan
Mizuhopecten_yessoensis_species_rna-XM_021508500.1	104	231	104	245	PF15951.4	MITF_TFEB_C_3_N	1	142	153	80.7	1.6e-22	1	No_clan
Mytilus_coruscus_species_LG01.t4227	49	166	49	190	PF15951.4	MITF_TFEB_C_3_N	1	120	153	63.7	2.7e-17	1	No_clan
Octopus_vulgaris_species_rna-XM_029778940.1	53	197	53	199	PF15951.4	MITF_TFEB_C_3_N	1	150	153	82.4	4.7e-23	1	No_clan
Octopus_vulgaris_species_rna-XM_029778939.1	53	197	53	199	PF15951.4	MITF_TFEB_C_3_N	1	150	153	82.2	5.5e-23	1	No_clan
Pinctada_imbricata_species_Pma_10017954	126	227	126	260	PF15951.4	MITF_TFEB_C_3_N	1	112	153	75.6	5.7e-21	1	No_clan
