# Supplementary material for: Dissecting the chromosome-level genome of the Asian Clam (Corbicula fluminea)
Source: Sci Rep. 2021 Jul 22;11:15021. doi: 10.1038/s41598-021-94545-2 (PMC8298618; doi:10.1038/s41598-021-94545-2)
Supplement: Supplementary file 13 — Supplementary Table S18. [file 41598_2021_94545_MOESM13_ESM.xlsx]

## Sheet: gene_family_number_stats_mod
Desc	Family_ID	Bathymodiolus-platifrons	Capitella-teleta	Corbicula-fluminea	Crassostrea-gigas	Crassostrea-virginica	Helobdella-robusta	Lingula-anatina	Lottia-gigantea	Mizuhopecten-yessoensis	Mytilus-coruscus	Octopus-vulgaris	Pinctada-imbricata
MITF_TFEB_C_3_N	MITF_TFEB_C_3_N	1	1	2	2	5	0	7	0	2	1	2	1
1-cysPrx_C	1-cysPrx_C	3	4	4	6	8	3	14	3	4	2	5	2
2014-03-03	2014-03-03	6	2	8	8	10	8	5	4	7	4	12	11
2_5_RNA_ligase2	2_5_RNA_ligase2	0	1	0	0	0	1	0	1	0	0	0	0
2-Hacid_dh	2-Hacid_dh	7	4	10	14	12	2	11	7	17	7	16	5
2-Hacid_dh_C	2-Hacid_dh_C	8	5	13	23	16	3	13	9	19	8	19	10
2-oxoacid_dh	2-oxoacid_dh	4	7	3	9	4	4	4	3	5	4	6	4
2-oxogl_dehyd_N	2-oxogl_dehyd_N	1	3	1	2	5	1	1	3	2	1	2	0
2Fe-2S_thioredx	2Fe-2S_thioredx	1	1	1	2	1	1	2	1	1	1	1	1
2OG-FeII_Oxy	2OG-FeII_Oxy	8	6	10	9	16	1	29	7	13	11	1	11
2OG-FeII_Oxy_2	2OG-FeII_Oxy_2	4	7	6	12	10	4	10	8	8	5	8	8
2OG-FeII_Oxy_3	2OG-FeII_Oxy_3	11	14	18	23	21	5	36	14	30	12	13	12
2OG-FeII_Oxy_4	2OG-FeII_Oxy_4	1	1	1	2	0	1	1	1	2	1	1	2
3-HAO	3-HAO	1	1	1	2	3	1	6	1	1	1	0	1
3-PAP	3-PAP	1	0	1	2	1	0	3	1	1	1	1	0
3Beta_HSD	3Beta_HSD	13	5	10	10	15	3	6	4	7	11	8	5
3HCDH	3HCDH	8	10	8	9	5	2	13	6	7	5	3	8
3HCDH_N	3HCDH_N	8	12	9	11	6	3	11	6	7	8	4	9
4_1_CTD	4_1_CTD	1	1	0	2	8	1	32	0	7	1	8	1
40S_S4_C	40S_S4_C	1	1	1	1	2	0	1	1	2	1	1	0
40S_SA_C	40S_SA_C	1	2	1	2	1	1	3	1	1	1	1	2
4F5	4F5	0	1	2	1	0	1	0	1	0	0	1	0
4HBT	4HBT	2	11	1	5	4	3	6	2	3	1	0	2
4HBT_2	4HBT_2	1	2	2	2	1	0	3	1	2	2	1	0
4HBT_3	4HBT_3	1	1	0	2	2	1	2	2	1	1	2	2
5_3_exonuc	5_3_exonuc	0	1	0	0	0	0	0	0	0	0	0	0
5_3_exonuc_N	5_3_exonuc_N	0	1	0	0	0	0	0	0	0	0	0	0
5_nucleotid	5_nucleotid	6	4	5	8	10	2	9	5	8	5	5	7
5_nucleotid_C	5_nucleotid_C	4	3	7	7	9	6	13	3	7	3	3	1
5-FTHF_cyc-lig	5-FTHF_cyc-lig	2	3	2	3	4	4	1	2	4	2	1	2
5-nucleotidase	5-nucleotidase	0	0	0	0	0	0	3	0	0	0	0	0
53-BP1_Tudor	53-BP1_Tudor	1	1	0	2	4	0	8	1	4	1	2	2
60KD_IMP	60KD_IMP	2	2	2	4	2	3	3	2	4	2	2	4
6PF2K	6PF2K	1	1	1	3	7	3	1	1	4	1	2	1
6PGD	6PGD	1	1	1	2	1	2	3	1	1	1	2	1
7tm_3	7tm_3	15	51	33	30	32	9	50	17	24	22	17	18
7tm_6	7tm_6	0	0	0	0	0	0	0	2	0	1	0	1
7tm_7	7tm_7	1	10	3	5	2	1	4	11	2	0	0	5
7TM_GPCR_Srh	7TM_GPCR_Srh	0	0	0	1	0	0	0	0	0	0	0	0
7TM_GPCR_Srsx	7TM_GPCR_Srsx	0	8	2	0	0	0	0	0	0	1	0	3
7TM_GPCR_Srv	7TM_GPCR_Srv	2	0	0	0	0	0	0	0	0	0	0	2
7TM_GPCR_Srw	7TM_GPCR_Srw	26	63	53	78	102	35	72	26	50	26	19	83
7TM_GPCR_Srx	7TM_GPCR_Srx	0	3	0	2	0	0	7	0	0	1	0	10
7TM_transglut	7TM_transglut	0	1	0	0	0	0	0	0	0	0	0	0
A_deamin	A_deamin	6	5	5	13	17	6	13	5	17	7	14	7
A_deaminase	A_deaminase	6	6	8	13	4	7	9	6	18	5	10	7
A_deaminase_N	A_deaminase_N	1	0	4	6	0	0	4	2	2	1	1	0
A1_Propeptide	A1_Propeptide	0	0	1	0	0	0	2	1	1	0	0	0
A2M	A2M	14	11	34	19	32	8	25	13	19	11	9	13
A2M_comp	A2M_comp	23	9	45	19	32	11	25	13	20	11	10	18
A2M_N	A2M_N	8	6	16	20	32	4	26	11	20	11	8	8
A2M_N_2	A2M_N_2	13	15	34	17	32	9	29	12	20	11	9	11
A2M_recep	A2M_recep	12	10	32	21	32	9	23	13	20	11	8	12
AA_kinase	AA_kinase	2	1	6	2	7	0	6	2	2	4	1	3
AA_permease	AA_permease	7	8	11	13	18	17	24	9	16	5	12	4
AA_permease_2	AA_permease_2	19	38	24	34	38	12	21	22	36	25	29	16
AA_permease_C	AA_permease_C	1	2	4	8	6	2	12	1	6	3	5	6
AA_permease_N	AA_permease_N	1	1	1	2	2	2	2	1	2	1	5	1
Aa_trans	Aa_trans	17	24	24	33	40	12	47	12	39	16	35	19
AAA	AAA	48	51	53	98	76	48	120	50	83	53	68	54
AAA_11	AAA_11	29	24	65	78	84	7	51	18	88	39	16	41
AAA_12	AAA_12	26	20	53	62	68	7	38	12	66	34	13	34
AAA_14	AAA_14	0	0	0	0	0	0	0	1	0	0	0	0
AAA_15	AAA_15	0	0	0	6	7	0	0	0	1	1	0	1
AAA_16	AAA_16	5	5	6	9	12	1	13	5	9	4	2	2
AAA_17	AAA_17	0	0	1	1	0	0	0	0	0	1	1	0
AAA_18	AAA_18	1	4	3	4	3	2	3	2	2	1	2	1
AAA_19	AAA_19	1	1	3	2	1	0	3	1	1	3	1	1
AAA_2	AAA_2	2	2	4	5	3	3	7	2	6	2	3	3
AAA_21	AAA_21	1	0	0	19	4	0	1	0	2	3	0	2
AAA_22	AAA_22	1	1	2	0	3	1	1	0	2	1	1	1
AAA_23	AAA_23	1	2	3	6	6	1	5	2	6	3	2	2
AAA_25	AAA_25	1	2	2	2	1	1	2	1	4	1	2	1
AAA_26	AAA_26	0	3	0	0	0	0	0	0	0	0	0	0
AAA_28	AAA_28	1	1	2	4	1	2	8	1	1	1	0	2
AAA_29	AAA_29	0	0	0	2	0	0	0	0	0	0	0	0
AAA_30	AAA_30	1	0	4	2	3	1	6	1	1	5	1	1
AAA_31	AAA_31	5	1	0	0	0	0	0	0	0	5	0	1
AAA_33	AAA_33	8	7	7	11	15	4	16	8	9	5	13	8
AAA_34	AAA_34	2	2	2	4	3	1	3	2	4	3	6	2
AAA_5	AAA_5	17	22	23	37	85	15	37	21	49	23	25	31
AAA_6	AAA_6	20	16	19	39	128	17	33	21	63	24	22	22
AAA_7	AAA_7	22	17	21	39	126	18	31	17	63	24	21	22
AAA_8	AAA_8	22	15	21	43	124	16	29	18	58	22	20	20
AAA_9	AAA_9	28	17	25	45	130	17	36	21	61	25	20	22
AAA_assoc_2	AAA_assoc_2	0	1	2	2	1	1	2	1	1	0	1	1
AAA_PrkA	AAA_PrkA	0	1	0	0	0	0	0	0	0	0	0	0
AAL_decarboxy	AAL_decarboxy	0	1	0	0	0	0	0	0	0	0	0	0
AAR2	AAR2	1	1	1	2	5	1	1	1	1	1	2	2
AARP2CN	AARP2CN	2	2	2	3	6	2	5	2	2	1	2	3
AAT	AAT	0	2	14	0	0	0	1	2	4	0	3	0
AATase	AATase	1	1	1	3	6	0	24	0	0	1	0	2
AATF-Che1	AATF-Che1	0	1	1	2	2	1	1	1	1	1	2	0
ABA_GPCR	ABA_GPCR	1	1	2	1	1	1	3	1	1	1	1	1
ABC_membrane	ABC_membrane	49	73	53	107	135	32	107	35	100	50	53	55
ABC_membrane_2	ABC_membrane_2	3	3	4	6	8	3	5	3	7	4	6	4
ABC_tran_Xtn	ABC_tran_Xtn	3	4	3	6	4	2	8	2	4	3	4	2
ABC_trans_aux	ABC_trans_aux	0	1	0	0	0	0	0	0	0	0	0	0
ABC_trans_CmpB	ABC_trans_CmpB	2	1	1	3	6	1	4	1	3	2	6	2
ABC_transp_aux	ABC_transp_aux	0	1	0	2	0	0	0	1	0	0	1	0
ABC1	ABC1	3	6	3	6	8	3	8	3	10	3	3	5
ABC2_membrane	ABC2_membrane	10	18	17	30	36	8	21	10	34	9	4	17
ABC2_membrane_3	ABC2_membrane_3	16	12	21	38	56	6	39	10	34	16	14	16
ABC2_membrane_5	ABC2_membrane_5	0	0	0	1	0	0	0	0	0	0	0	0
AbfB	AbfB	0	0	0	0	0	0	40	0	0	0	0	0
ABG_transport	ABG_transport	0	1	0	0	0	0	0	0	0	0	0	0
Abhydro_lipase	Abhydro_lipase	2	0	2	3	4	2	6	1	1	2	0	2
Abhydrolase_1	Abhydrolase_1	15	24	19	34	32	7	33	17	17	13	17	16
Abhydrolase_2	Abhydrolase_2	2	3	3	6	3	2	2	2	3	2	2	3
Abhydrolase_3	Abhydrolase_3	17	16	20	37	48	8	42	19	43	21	16	17
Abhydrolase_4	Abhydrolase_4	2	0	1	0	0	0	0	0	0	0	0	2
Abhydrolase_5	Abhydrolase_5	1	0	1	2	1	0	1	3	3	3	2	5
Abhydrolase_6	Abhydrolase_6	4	7	5	3	4	4	11	3	1	6	4	2
Abi	Abi	2	3	4	2	2	1	3	2	3	1	1	0
Abi_2	Abi_2	0	0	0	0	0	0	0	0	0	1	0	0
Abi_HHR	Abi_HHR	1	1	2	1	1	1	5	1	3	1	3	1
AbLIM_anchor	AbLIM_anchor	1	0	0	0	0	0	0	0	0	0	0	0
ABM	ABM	0	1	0	0	0	0	2	0	0	0	0	0
AC_N	AC_N	2	5	3	6	8	0	10	4	7	5	2	3
ACAS_N	ACAS_N	3	4	3	8	10	2	4	4	4	3	7	3
Acatn	Acatn	2	2	2	4	2	2	3	3	10	2	6	2
ACBP	ACBP	3	8	6	10	11	6	12	5	9	4	7	4
ACC_central	ACC_central	2	1	1	3	23	1	5	1	1	1	3	3
Acetate_kinase	Acetate_kinase	0	1	0	0	0	0	0	0	0	0	0	0
AcetDehyd-dimer	AcetDehyd-dimer	0	1	0	0	0	0	0	0	0	0	0	1
AcetylCoA_hyd_C	AcetylCoA_hyd_C	3	1	2	4	3	1	4	1	0	3	1	2
AcetylCoA_hydro	AcetylCoA_hydro	3	1	2	4	3	1	4	1	0	3	1	2
Acetyltransf_1	Acetyltransf_1	23	33	27	47	57	11	100	18	34	19	25	13
Acetyltransf_10	Acetyltransf_10	3	5	15	5	4	1	3	1	3	5	0	4
Acetyltransf_13	Acetyltransf_13	1	1	0	2	3	1	3	1	1	1	1	0
Acetyltransf_16	Acetyltransf_16	1	1	1	2	2	1	2	2	2	1	2	2
Acetyltransf_2	Acetyltransf_2	0	0	0	0	0	0	8	4	0	0	0	0
Acetyltransf_3	Acetyltransf_3	1	2	1	2	1	1	2	1	1	1	4	1
Acetyltransf_7	Acetyltransf_7	1	1	4	4	2	0	0	0	0	1	0	2
Acetyltransf_CG	Acetyltransf_CG	1	1	1	2	1	0	1	0	1	0	1	0
AChE_tetra	AChE_tetra	0	0	0	2	1	0	1	0	2	0	0	0
Acid_phosphat_B	Acid_phosphat_B	0	0	0	0	0	0	0	0	0	0	0	97
Acid_PPase	Acid_PPase	1	1	2	3	3	0	1	1	2	2	2	1
Aconitase	Aconitase	2	3	3	5	7	3	7	2	4	2	4	2
Aconitase_C	Aconitase_C	2	2	2	4	7	2	7	2	4	2	4	1
ACOX	ACOX	4	9	5	10	9	3	13	4	10	7	2	10
ACP_syn_III	ACP_syn_III	0	0	0	0	0	1	0	0	0	0	0	0
ACPS	ACPS	1	2	1	2	11	1	0	1	2	1	1	1
ACR_tran	ACR_tran	0	11	0	0	0	0	0	0	0	0	0	0
ACT	ACT	0	2	2	3	3	1	1	4	1	2	0	0
ACT_7	ACT_7	0	0	0	0	0	0	3	0	0	0	0	0
Actin	Actin	36	29	40	64	36	18	32	21	52	61	29	43
Activator_LAG-3	Activator_LAG-3	0	0	0	0	0	1	0	0	0	0	0	0
Activin_recp	Activin_recp	1	4	3	5	7	2	4	4	6	1	6	2
Acyl_transf_1	Acyl_transf_1	9	6	17	12	8	2	13	7	11	7	3	14
Acyl_transf_3	Acyl_transf_3	3	9	17	22	15	0	20	6	24	10	6	12
Acyl-ACP_TE	Acyl-ACP_TE	4	12	5	9	14	1	4	3	17	4	0	11
Acyl-CoA_dh_1	Acyl-CoA_dh_1	11	20	12	26	24	8	40	14	22	15	15	18
Acyl-CoA_dh_2	Acyl-CoA_dh_2	0	0	0	0	0	0	0	0	0	0	0	1
Acyl-CoA_dh_C	Acyl-CoA_dh_C	0	1	0	0	0	0	0	0	0	0	0	0
Acyl-CoA_dh_M	Acyl-CoA_dh_M	12	25	17	28	26	9	36	16	25	15	16	20
Acyl-CoA_dh_N	Acyl-CoA_dh_N	8	17	11	21	19	8	28	11	18	12	12	20
Acyl-CoA_ox_N	Acyl-CoA_ox_N	2	5	2	6	5	2	5	2	7	4	1	6
Acylphosphatase	Acylphosphatase	0	1	4	5	2	1	3	2	2	1	1	0
Acyltransf_C	Acyltransf_C	3	5	7	8	9	4	7	5	8	2	5	3
Acyltransferase	Acyltransferase	10	16	18	29	32	11	24	13	19	9	12	12
AD	AD	1	1	1	2	1	1	2	1	1	0	1	1
Ada3	Ada3	1	1	1	1	1	1	3	1	4	1	3	0
ADAM_CR	ADAM_CR	2	2	5	3	8	20	7	2	4	3	2	1
ADAM_spacer1	ADAM_spacer1	6	7	20	30	31	2	24	11	27	11	13	9
ADAM17_MPD	ADAM17_MPD	0	3	3	8	16	0	3	2	6	1	1	0
Adap_comp_sub	Adap_comp_sub	8	10	13	14	8	5	14	6	9	7	17	7
Adaptin_binding	Adaptin_binding	1	0	1	1	2	0	2	1	1	1	0	2
Adaptin_N	Adaptin_N	10	11	11	17	22	10	31	8	16	9	24	10
Adenine_glyco	Adenine_glyco	0	0	0	0	0	0	0	0	0	0	0	1
Adeno_E3_CR2	Adeno_E3_CR2	1	1	0	0	0	0	0	1	0	0	0	0
Adeno_IVa2	Adeno_IVa2	0	0	0	0	0	0	0	1	0	3	0	0
Adeno_shaft	Adeno_shaft	0	0	0	0	0	0	0	0	8	0	0	0
AdenylateSensor	AdenylateSensor	0	1	1	2	15	3	2	1	5	1	1	0
Adenylsucc_synt	Adenylsucc_synt	1	1	1	2	2	1	1	1	1	1	1	1
ADH_N	ADH_N	13	21	26	20	18	6	56	17	24	13	14	15
ADH_N_2	ADH_N_2	3	2	1	8	7	1	8	2	8	4	2	3
adh_short_C2	adh_short_C2	15	37	31	46	27	8	62	19	15	26	18	11
ADH_zinc_N	ADH_zinc_N	17	22	28	26	24	5	60	18	36	17	14	15
ADH_zinc_N_2	ADH_zinc_N_2	3	5	2	5	4	3	8	2	4	2	4	1
ADIP	ADIP	1	1	1	2	3	1	1	1	1	1	4	0
Adipokin_hormo	Adipokin_hormo	0	1	0	1	0	0	0	0	1	0	0	0
ADK	ADK	13	11	12	22	43	8	26	14	55	12	14	16
ADK_lid	ADK_lid	2	2	2	3	3	2	2	2	3	2	4	2
AdoHcyase	AdoHcyase	3	4	2	4	15	4	7	2	6	3	9	2
AdoHcyase_NAD	AdoHcyase_NAD	2	3	2	4	15	3	7	2	6	2	9	2
AdoMet_MTase	AdoMet_MTase	2	1	1	2	2	1	3	1	2	1	1	1
ADP_PFK_GK	ADP_PFK_GK	2	2	2	4	3	2	6	2	2	1	3	2
ADP_ribosyl_GH	ADP_ribosyl_GH	8	9	18	24	15	4	22	6	17	15	5	10
ADPrib_exo_Tox	ADPrib_exo_Tox	0	0	0	0	0	0	0	1	0	0	0	0
ADSL_C	ADSL_C	1	1	1	2	1	1	1	1	2	1	1	1
AF-4	AF-4	0	1	0	2	1	0	7	2	4	2	2	3
AFG1_ATPase	AFG1_ATPase	1	1	1	2	1	1	1	1	2	1	5	1
AFP	AFP	0	13	0	0	0	0	0	0	0	0	0	0
Agenet	Agenet	0	0	0	0	1	0	0	1	0	1	5	0
AGTRAP	AGTRAP	0	1	1	2	1	0	4	1	1	1	1	0
Aha1_N	Aha1_N	1	0	1	2	1	1	1	1	1	1	1	1
AhpC-TSA	AhpC-TSA	3	4	4	6	8	3	15	4	4	3	5	3
AhpC-TSA_2	AhpC-TSA_2	3	3	5	10	7	1	9	1	6	3	3	1
AHSA1	AHSA1	1	0	1	1	1	1	1	1	1	1	1	2
AI-2E_transport	AI-2E_transport	1	2	0	1	1	0	1	1	0	1	3	1
AICARFT_IMPCHas	AICARFT_IMPCHas	1	1	1	1	3	1	2	1	2	1	1	1
Aida_C2	Aida_C2	1	1	2	2	1	0	2	0	2	1	0	1
Aida_N	Aida_N	1	0	2	2	1	0	2	0	1	1	0	1
AIF_C	AIF_C	1	1	0	2	1	1	2	1	1	1	3	0
AIG1	AIG1	47	0	33	78	148	0	15	24	68	53	0	32
AIG2_2	AIG2_2	1	1	2	2	2	1	1	3	3	1	3	1
AIMP2_LysRS_bd	AIMP2_LysRS_bd	0	0	0	1	0	0	0	0	0	0	0	0
AIP3	AIP3	2	2	3	4	16	2	6	3	22	1	2	1
AIRC	AIRC	1	2	1	2	1	1	3	1	1	1	1	1
AIRS	AIRS	1	3	2	4	6	3	2	2	5	2	2	3
AIRS_C	AIRS_C	2	8	4	8	8	5	6	4	13	4	4	4
AKAP2_C	AKAP2_C	1	1	0	0	0	0	0	0	0	0	1	0
AKAP28	AKAP28	1	1	1	2	1	0	1	1	1	1	1	2
AKAP7_NLS	AKAP7_NLS	2	3	7	11	4	3	9	3	11	4	8	4
Ala_racemase_C	Ala_racemase_C	0	3	1	0	0	0	0	1	0	0	0	0
Ala_racemase_N	Ala_racemase_N	2	9	3	4	5	1	2	3	6	3	1	3
ALAD	ALAD	1	2	2	2	2	1	3	1	1	1	1	1
AlaDh_PNT_C	AlaDh_PNT_C	2	3	3	1	1	2	3	2	4	1	3	2
AlaDh_PNT_N	AlaDh_PNT_N	2	3	3	3	3	2	7	2	4	1	3	2
Alba	Alba	2	1	2	2	1	2	4	1	4	1	4	3
AlbA_2	AlbA_2	7	2	7	9	11	0	6	3	5	9	1	4
Ald_Xan_dh_C	Ald_Xan_dh_C	2	6	8	10	14	2	15	6	16	6	0	5
Ald_Xan_dh_C2	Ald_Xan_dh_C2	7	13	11	11	14	2	19	8	19	7	0	10
Aldedh	Aldedh	24	30	19	27	33	14	40	17	23	18	18	24
Aldo_ket_red	Aldo_ket_red	19	21	20	31	24	8	50	22	60	23	8	27
Aldolase	Aldolase	0	2	0	0	0	0	0	0	0	0	0	0
Aldolase_II	Aldolase_II	2	2	3	4	21	3	19	2	16	3	13	2
Aldose_epim	Aldose_epim	5	4	10	15	9	2	5	3	5	4	3	15
ALG11_N	ALG11_N	1	1	1	2	2	1	2	1	2	1	3	2
Alg14	Alg14	1	1	1	2	1	1	2	1	3	0	1	2
ALG3	ALG3	1	1	1	2	4	1	2	1	1	1	1	1
Alg6_Alg8	Alg6_Alg8	3	2	2	3	6	2	8	2	2	2	4	4
ALIX_LYPXL_bnd	ALIX_LYPXL_bnd	1	7	2	6	14	3	5	2	7	2	7	2
Alk_phosphatase	Alk_phosphatase	11	11	9	18	10	2	4	3	15	6	2	7
Alkyl_sulf_C	Alkyl_sulf_C	2	3	2	3	4	0	1	1	9	1	0	1
Alkyl_sulf_dimr	Alkyl_sulf_dimr	3	10	10	4	4	0	1	1	10	2	0	1
Allantoicase	Allantoicase	2	2	2	4	4	0	4	0	10	2	2	5
ALMS_motif	ALMS_motif	0	1	2	2	6	0	2	1	5	1	3	1
ALO	ALO	5	1	0	5	1	0	12	2	0	1	0	2
Alpha_adaptin_C	Alpha_adaptin_C	0	1	1	1	2	2	2	1	1	1	2	0
Alpha_adaptinC2	Alpha_adaptinC2	3	4	4	7	16	6	13	3	5	4	15	4
Alpha_GJ	Alpha_GJ	0	0	0	2	0	1	1	0	0	0	0	0
Alpha_kinase	Alpha_kinase	4	1	10	10	10	2	7	8	29	5	6	6
Alpha_L_fucos	Alpha_L_fucos	18	21	3	19	26	4	11	15	14	19	6	12
Alpha-2-MRAP_C	Alpha-2-MRAP_C	2	0	1	2	3	0	2	1	1	1	1	0
Alpha-2-MRAP_N	Alpha-2-MRAP_N	1	0	1	2	3	0	1	1	1	1	1	0
Alpha-amylase	Alpha-amylase	10	15	11	21	33	5	19	9	12	9	4	10
Alpha-amylase_C	Alpha-amylase_C	3	4	8	9	8	1	4	3	2	4	1	2
Alpha-mann_mid	Alpha-mann_mid	6	5	14	15	13	3	10	6	21	6	8	10
ALS2CR8	ALS2CR8	3	21	24	19	13	0	13	3	8	8	1	3
Amidase	Amidase	6	12	15	11	19	3	25	5	16	9	19	13
Amidase_2	Amidase_2	20	7	12	20	12	0	22	6	9	10	5	11
Amidinotransf	Amidinotransf	1	1	1	2	2	3	3	2	3	1	1	1
Amidohydro_1	Amidohydro_1	10	10	6	13	21	6	30	7	30	11	15	11
Amidohydro_2	Amidohydro_2	1	6	1	4	7	1	8	1	3	3	0	2
Amidohydro_3	Amidohydro_3	2	3	7	2	1	2	0	0	1	3	0	2
Amino_oxidase	Amino_oxidase	14	26	20	45	30	7	37	11	43	22	12	27
Aminotran_1_2	Aminotran_1_2	17	23	22	35	45	13	53	21	39	20	29	31
Aminotran_3	Aminotran_3	9	12	6	12	10	4	9	5	8	8	5	7
Aminotran_4	Aminotran_4	1	3	1	2	1	2	1	1	3	1	1	3
Aminotran_5	Aminotran_5	9	20	19	26	30	6	32	15	28	13	10	19
AMMECR1	AMMECR1	1	1	1	2	1	1	1	1	1	1	1	1
Ammonium_transp	Ammonium_transp	13	12	7	17	7	4	10	8	14	7	5	7
Amnionless	Amnionless	3	2	1	3	1	1	4	1	1	3	1	4
AMOP	AMOP	8	2	4	21	20	4	17	3	11	11	4	4
AMP_N	AMP_N	1	2	4	6	7	2	3	2	3	2	5	3
AMP-binding	AMP-binding	30	57	54	95	83	27	134	36	87	42	77	75
AMP-binding_C	AMP-binding_C	15	39	33	35	37	11	89	21	42	19	25	27
AMPK1_CBM	AMPK1_CBM	3	0	2	4	6	3	3	2	11	2	5	4
AMPKBI	AMPKBI	1	0	1	2	5	3	2	1	3	1	4	0
An_peroxidase	An_peroxidase	46	11	28	68	73	1	39	25	47	80	21	47
ANAPC_CDC26	ANAPC_CDC26	1	1	0	0	0	0	0	1	0	0	1	2
ANAPC1	ANAPC1	1	1	1	2	3	0	2	1	1	0	1	0
ANAPC10	ANAPC10	4	4	5	8	20	2	7	5	13	7	4	4
ANAPC15	ANAPC15	1	1	1	2	1	1	2	1	1	1	4	1
ANAPC16	ANAPC16	0	0	0	2	1	0	1	0	0	0	0	0
ANAPC2	ANAPC2	1	1	1	2	2	1	2	1	1	1	1	0
ANAPC3	ANAPC3	4	6	3	11	3	4	5	5	13	4	5	4
ANAPC4	ANAPC4	1	1	1	2	2	1	2	2	1	1	1	1
ANAPC4_WD40	ANAPC4_WD40	25	22	21	38	36	9	41	14	35	20	22	20
ANAPC5	ANAPC5	1	3	2	6	11	0	6	1	6	3	3	3
ANAPC8	ANAPC8	1	2	1	3	1	1	1	1	3	1	1	0
Anemone_cytotox	Anemone_cytotox	2	0	0	2	1	0	1	0	4	1	0	2
ANF_receptor	ANF_receptor	55	105	119	160	129	38	108	62	102	68	57	92
Angiomotin_C	Angiomotin_C	2	0	1	2	4	0	2	1	10	1	1	1
Anillin	Anillin	1	2	3	4	3	4	6	2	10	2	5	3
Anillin_N	Anillin_N	1	0	0	2	1	0	5	0	4	1	0	0
Ank_3	Ank_3	83	18	24	74	111	1	48	5	61	89	19	20
Ank_5	Ank_5	52	41	35	45	101	7	47	21	29	49	33	28
ANKH	ANKH	0	0	0	0	0	0	2	0	0	0	0	0
AnmK	AnmK	2	1	1	2	4	0	0	1	1	2	0	1
Annexin	Annexin	37	53	97	92	84	24	50	57	62	22	50	45
Anoct_dimer	Anoct_dimer	4	4	5	11	43	4	26	4	51	3	7	6
Anoctamin	Anoctamin	9	9	8	18	52	7	28	6	30	10	12	12
Anp1	Anp1	1	2	8	5	2	2	2	1	3	0	3	1
ANTH	ANTH	2	2	3	6	73	4	14	2	17	3	18	3
Anthrax-tox_M	Anthrax-tox_M	0	0	0	0	0	0	0	0	0	0	1	0
Anticodon_1	Anticodon_1	6	8	5	12	16	7	14	7	8	5	9	4
Antistasin	Antistasin	28	135	10	31	35	47	13	32	21	67	6	8
AOX	AOX	1	3	1	2	4	0	3	1	1	2	0	1
AP_endonuc_2	AP_endonuc_2	1	3	2	4	6	2	4	2	3	2	1	2
AP-5_subunit_s1	AP-5_subunit_s1	1	1	1	1	1	0	1	1	2	1	1	1
AP1AR	AP1AR	0	1	1	2	1	1	1	1	1	1	6	1
AP3B1_C	AP3B1_C	1	1	1	2	2	1	8	1	3	1	2	0
AP3D1	AP3D1	1	1	2	2	1	1	3	1	3	1	3	0
AP4E_app_platf	AP4E_app_platf	0	1	0	0	0	0	0	0	0	0	0	0
ApbA	ApbA	0	1	1	0	0	0	0	0	0	0	0	0
ApbA_C	ApbA_C	0	1	0	0	0	0	0	0	0	0	0	0
ApbE	ApbE	0	1	0	0	0	0	0	0	0	0	0	0
APC_15aa	APC_15aa	2	0	0	0	0	0	0	0	0	1	0	0
APC_N_CC	APC_N_CC	0	1	1	2	3	0	1	1	0	0	0	1
APC_r	APC_r	4	0	6	6	18	3	8	0	7	4	14	3
Apc13p	Apc13p	1	1	0	2	2	1	1	1	0	1	0	1
APCDDC	APCDDC	2	2	3	4	2	1	6	0	2	2	2	2
ApeC	ApeC	17	6	32	44	39	2	3	6	9	19	0	7
APG12	APG12	0	1	1	2	2	1	1	1	1	0	1	0
APG5	APG5	1	1	1	1	1	1	2	1	2	2	1	1
APG6	APG6	1	1	2	2	2	1	2	1	1	1	1	1
APG9	APG9	1	1	1	4	6	1	2	1	3	1	1	2
APH	APH	6	6	4	13	9	2	15	4	19	2	8	10
Aph-1	Aph-1	1	1	1	2	0	1	1	1	1	0	1	1
API5	API5	1	1	1	2	1	3	2	1	1	1	1	1
APOBEC_N	APOBEC_N	1	0	4	14	0	0	3	0	1	2	0	4
ApoL	ApoL	2	0	10	23	17	1	13	4	3	3	0	9
Apolipoprotein	Apolipoprotein	0	0	7	0	0	0	0	4	0	0	0	6
ApoO	ApoO	1	1	0	0	0	1	2	1	0	1	1	1
APP_amyloid	APP_amyloid	0	1	1	2	4	3	2	1	2	0	2	1
APP_Cu_bd	APP_Cu_bd	0	1	1	2	4	3	2	1	2	1	2	1
APP_E2	APP_E2	0	1	1	2	4	3	2	1	2	1	2	1
APP_N	APP_N	0	1	1	2	4	3	2	1	2	1	2	1
APS_kinase	APS_kinase	1	1	2	2	6	2	3	1	3	1	0	1
Apt1	Apt1	2	1	1	2	2	1	2	1	2	4	2	4
Apyrase	Apyrase	2	1	1	2	1	2	1	0	1	1	1	1
Aquarius_N	Aquarius_N	1	1	1	2	3	1	3	1	2	3	1	1
ARA70	ARA70	1	1	0	2	1	0	1	1	0	1	0	1
AraC_binding_2	AraC_binding_2	0	0	0	0	0	0	0	0	0	0	0	1
Arb2	Arb2	0	0	1	2	0	0	0	0	0	1	3	0
Archease	Archease	1	2	1	2	1	1	9	1	1	0	1	0
ARD	ARD	1	4	1	1	1	2	5	1	1	1	1	0
Arf	Arf	21	24	30	64	47	18	44	24	39	28	29	33
ARF7EP_C	ARF7EP_C	1	1	2	2	2	0	1	1	2	0	4	0
Arfaptin	Arfaptin	3	4	3	6	8	7	17	4	8	2	6	2
ArfGap	ArfGap	7	9	10	19	71	15	35	10	37	9	46	7
Arg_repressor	Arg_repressor	0	1	0	0	0	0	0	0	0	0	0	0
Arg_repressor_C	Arg_repressor_C	0	1	0	0	0	0	0	0	0	0	0	0
Arg_tRNA_synt_N	Arg_tRNA_synt_N	1	2	2	2	2	1	3	1	1	1	1	1
Arginase	Arginase	2	6	8	4	7	1	5	4	3	1	3	3
Arginosuc_synth	Arginosuc_synth	1	3	2	2	4	1	3	1	2	1	2	3
ArgK	ArgK	2	1	1	2	2	1	2	1	2	1	1	2
ARGLU	ARGLU	1	1	1	2	1	1	1	2	1	1	1	2
ArgoL1	ArgoL1	1	1	1	6	7	1	1	1	12	1	2	2
ArgoL2	ArgoL2	1	1	1	4	7	2	1	1	12	1	2	0
ArgoMid	ArgoMid	1	1	1	4	7	2	2	1	12	1	2	2
ArgoN	ArgoN	1	1	0	4	7	2	2	1	12	1	3	0
ARID	ARID	7	7	7	14	25	9	22	6	23	6	25	6
ARL2_Bind_BART	ARL2_Bind_BART	1	2	2	4	3	2	5	2	2	2	2	1
Arm	Arm	51	44	68	88	160	39	135	51	107	48	98	40
Arm_2	Arm_2	0	1	2	2	2	1	2	1	1	1	1	1
Arm_3	Arm_3	4	3	5	7	7	3	6	3	7	3	8	2
Arm_APC_u3	Arm_APC_u3	0	1	0	0	0	0	0	0	0	0	0	0
Arm-DNA-bind_3	Arm-DNA-bind_3	0	0	0	0	0	0	0	0	0	0	0	1
Armet	Armet	1	1	0	2	1	1	2	1	1	1	1	1
AROS	AROS	0	2	1	2	1	1	2	1	1	0	0	0
ARPC4	ARPC4	1	1	1	2	2	1	4	1	1	1	1	1
Arrestin_C	Arrestin_C	10	13	16	45	78	8	25	15	38	12	11	17
Arrestin_N	Arrestin_N	12	20	19	50	77	8	25	18	39	15	12	21
ARS2	ARS2	3	1	1	2	4	1	3	1	5	1	1	2
ArsA_ATPase	ArsA_ATPase	1	1	1	2	1	1	3	1	1	1	1	2
ArsC	ArsC	0	1	0	0	0	0	0	0	0	0	0	0
ArsP_1	ArsP_1	0	0	0	0	0	0	1	0	0	0	0	0
ART	ART	0	0	8	5	7	2	0	0	0	1	0	2
Arv1	Arv1	1	1	2	1	4	1	3	1	2	0	1	0
Arylesterase	Arylesterase	2	6	3	4	3	2	2	1	12	4	1	1
ASC	ASC	23	125	49	56	40	114	79	33	56	47	11	30
ASCH	ASCH	1	1	0	2	1	1	3	1	2	1	2	3
ASD2	ASD2	1	1	1	2	1	1	1	1	4	1	3	1
ASF1_hist_chap	ASF1_hist_chap	1	1	0	2	1	1	1	1	1	1	2	0
ASH	ASH	2	1	2	5	5	1	2	3	2	2	1	1
Ashwin	Ashwin	1	1	0	2	5	0	2	1	1	0	1	1
ASL_C2	ASL_C2	1	2	1	2	2	1	2	1	2	0	2	1
Asn_synthase	Asn_synthase	5	6	4	5	7	1	9	5	12	4	4	6
AsnC_trans_reg	AsnC_trans_reg	0	2	0	0	0	0	0	0	0	0	0	0
Asp	Asp	3	2	2	4	10	2	6	5	4	3	10	4
Asp_Arg_Hydrox	Asp_Arg_Hydrox	1	2	2	4	3	0	3	2	2	1	2	1
Asp_Glu_race	Asp_Glu_race	0	2	0	0	0	0	0	0	0	0	0	1
Asp_protease	Asp_protease	1	0	1	2	1	0	2	0	1	6	2	1
Asp_protease_2	Asp_protease_2	3	3	0	8	5	0	4	0	9	25	0	8
Asp-B-Hydro_N	Asp-B-Hydro_N	0	0	0	0	0	0	0	0	0	0	0	1
Asparaginase	Asparaginase	3	4	0	7	9	1	16	1	4	2	1	4
Asparaginase_2	Asparaginase_2	7	7	7	13	9	4	15	3	14	7	4	7
Astacin	Astacin	24	25	27	121	82	5	69	20	57	30	14	31
AstE_AspA	AstE_AspA	0	3	0	0	0	0	0	0	0	0	0	0
ASXH	ASXH	0	0	1	2	0	2	2	1	2	0	3	2
AT_hook	AT_hook	5	0	2	6	38	0	6	8	9	0	7	7
ATAD4	ATAD4	0	0	0	0	0	1	0	0	0	0	0	0
ATE_C	ATE_C	1	1	2	1	1	1	4	1	3	0	4	1
ATE_N	ATE_N	1	1	2	1	1	1	4	1	3	1	4	0
ATG_C	ATG_C	1	2	2	3	2	2	2	2	3	2	3	1
ATG101	ATG101	1	1	1	2	1	1	2	1	2	1	2	1
ATG11	ATG11	1	1	2	2	2	1	2	1	1	1	3	1
ATG13	ATG13	1	1	0	2	1	0	1	1	1	1	1	1
Atg14	Atg14	1	2	2	3	2	2	5	2	2	2	3	1
ATG16	ATG16	1	1	1	2	1	1	2	1	1	1	3	0
ATG2_CAD	ATG2_CAD	1	1	1	0	2	0	1	1	2	0	0	0
ATG27	ATG27	4	3	12	5	5	0	16	4	14	2	3	1
ATG7_N	ATG7_N	1	1	1	5	2	1	2	1	1	1	2	1
Atg8	Atg8	2	4	3	9	7	4	7	5	5	2	4	4
ATP_bind_1	ATP_bind_1	3	3	8	6	5	3	4	3	3	3	5	3
ATP_bind_2	ATP_bind_2	0	1	0	0	0	0	0	0	0	0	0	0
ATP_bind_3	ATP_bind_3	1	3	1	5	3	1	3	2	2	1	2	3
ATP_Ca_trans_C	ATP_Ca_trans_C	1	1	1	2	24	4	1	0	1	1	12	1
ATP_synt_H	ATP_synt_H	1	1	2	2	1	2	0	1	0	0	1	0
ATP-cone	ATP-cone	1	1	1	2	2	2	2	1	1	1	2	1
ATP-grasp	ATP-grasp	0	1	0	0	0	0	0	0	0	0	0	0
ATP-grasp_2	ATP-grasp_2	2	3	4	5	6	3	9	3	7	3	7	4
ATP-grasp_3	ATP-grasp_3	0	0	0	0	0	1	4	0	0	0	4	0
ATP-grasp_4	ATP-grasp_4	4	0	1	4	2	0	15	2	7	2	2	5
ATP-gua_Ptrans	ATP-gua_Ptrans	4	3	7	9	2	0	8	7	5	4	3	6
ATP-gua_PtransN	ATP-gua_PtransN	3	2	7	7	2	0	8	7	5	4	2	6
ATP-sulfurylase	ATP-sulfurylase	1	1	2	2	6	2	4	1	1	1	1	0
ATP-synt	ATP-synt	4	3	2	2	2	1	2	1	1	1	1	0
ATP-synt_A	ATP-synt_A	0	2	0	0	0	2	1	0	1	0	0	0
ATP-synt_ab	ATP-synt_ab	5	6	7	6	4	5	6	4	4	4	7	7
ATP-synt_ab_C	ATP-synt_ab_C	1	1	2	1	1	1	1	1	1	1	1	1
ATP-synt_ab_N	ATP-synt_ab_N	4	6	7	5	4	5	6	4	4	4	4	7
ATP-synt_ab_Xtn	ATP-synt_ab_Xtn	1	1	1	2	1	1	2	1	1	1	1	2
ATP-synt_B	ATP-synt_B	0	0	0	0	0	0	0	0	0	0	1	0
ATP-synt_C	ATP-synt_C	6	6	5	10	5	10	4	5	6	4	5	2
ATP-synt_D	ATP-synt_D	1	2	2	1	1	1	1	1	1	1	2	1
ATP-synt_DE	ATP-synt_DE	0	1	0	0	0	0	0	0	0	0	0	0
ATP-synt_DE_N	ATP-synt_DE_N	1	2	1	2	1	1	1	1	1	1	1	1
ATP-synt_E	ATP-synt_E	0	0	0	2	1	0	2	0	0	0	1	0
ATP-synt_Eps	ATP-synt_Eps	1	2	0	2	0	1	1	0	0	0	0	1
ATP-synt_F	ATP-synt_F	1	1	1	2	1	1	1	1	1	1	1	1
ATP-synt_F6	ATP-synt_F6	0	1	2	2	0	1	2	1	2	1	1	0
ATP-synt_G	ATP-synt_G	1	1	1	2	1	1	2	1	1	1	1	1
ATP-synt_S1	ATP-synt_S1	1	1	1	2	2	1	2	1	1	1	1	0
ATP11	ATP11	1	1	1	2	2	1	2	0	2	0	1	0
ATP12	ATP12	1	1	2	2	3	1	1	1	1	1	1	0
ATPase_2	ATPase_2	0	0	2	1	1	0	0	2	1	0	0	1
ATPase-cat_bd	ATPase-cat_bd	0	1	0	0	0	0	0	0	0	0	0	0
ATPgrasp_TupA	ATPgrasp_TupA	0	0	0	0	0	0	0	0	0	1	0	0
Atrophin-1	Atrophin-1	2	1	2	4	12	0	6	0	10	1	5	1
AtuA	AtuA	1	1	1	2	3	0	2	1	1	1	2	1
Atx10homo_assoc	Atx10homo_assoc	1	1	1	1	2	1	1	1	1	0	2	1
Auto_anti-p27	Auto_anti-p27	1	1	1	2	2	1	3	1	1	2	0	2
Autophagy_act_C	Autophagy_act_C	2	3	1	4	4	1	3	2	3	2	2	1
Autophagy_C	Autophagy_C	1	1	1	2	1	1	1	1	1	0	1	0
Autophagy_N	Autophagy_N	1	1	1	2	1	1	1	1	1	1	1	1
Autotransporter	Autotransporter	0	1	0	0	0	0	0	0	0	0	0	0
Auts2	Auts2	1	1	1	3	2	1	9	1	7	1	1	2
Auxin_resp	Auxin_resp	0	1	0	0	0	0	0	0	0	0	0	0
Avidin	Avidin	1	3	6	0	0	0	0	0	0	1	10	0
Avl9	Avl9	1	2	3	3	5	2	2	2	5	1	3	2
Ax_dynein_light	Ax_dynein_light	3	2	1	4	13	2	4	2	2	1	2	2
AXH	AXH	2	1	3	5	10	3	4	1	3	2	5	1
Axin_b-cat_bind	Axin_b-cat_bind	1	1	1	2	4	1	2	0	5	1	2	0
AXIN1_TNKS_BD	AXIN1_TNKS_BD	1	1	0	1	4	0	2	0	0	1	0	0
AZUL	AZUL	1	1	1	2	2	1	2	1	2	0	1	0
B_lectin	B_lectin	0	0	0	0	0	0	1	0	0	0	0	0
B-block_TFIIIC	B-block_TFIIIC	1	0	0	3	2	1	2	0	1	1	3	1
B12-binding	B12-binding	1	3	3	3	4	2	2	2	2	2	2	3
B12-binding_2	B12-binding_2	0	2	2	2	1	1	1	1	1	1	1	1
B12D	B12D	1	2	0	4	2	1	1	2	1	0	1	0
B2-adapt-app_C	B2-adapt-app_C	1	1	1	2	2	2	3	1	1	1	2	1
B3_4	B3_4	1	3	1	4	2	2	3	2	2	2	2	0
B5	B5	0	2	1	0	1	1	2	1	1	0	1	0
B56	B56	2	4	2	4	17	7	8	2	27	2	6	3
B9-C2	B9-C2	3	4	4	6	8	2	3	3	4	4	3	3
BAAT_C	BAAT_C	2	3	13	13	4	1	8	1	11	1	7	7
Bac_DNA_binding	Bac_DNA_binding	0	1	0	0	0	0	0	0	0	0	0	0
Bac_DnaA	Bac_DnaA	0	1	0	0	0	0	0	0	0	0	0	1
Bac_DnaA_C	Bac_DnaA_C	0	0	0	0	0	0	0	0	0	0	0	1
Bac_export_1	Bac_export_1	0	1	0	0	0	0	0	0	0	0	0	0
Bac_export_2	Bac_export_2	0	1	0	0	0	0	0	0	0	0	0	0
Bac_GDH	Bac_GDH	0	1	0	0	0	0	0	0	0	0	0	0
Bac_surface_Ag	Bac_surface_Ag	1	1	2	2	1	1	2	1	1	1	2	0
Bacillus_HBL	Bacillus_HBL	0	0	0	0	0	0	0	0	0	0	0	5
Bactofilin	Bactofilin	0	0	0	9	0	1	0	0	0	0	0	0
Baculo_F	Baculo_F	0	11	0	5	3	1	2	6	1	10	0	10
BAF	BAF	1	3	1	6	4	1	6	4	0	1	1	1
BAF250_C	BAF250_C	1	1	1	1	11	3	8	1	9	1	9	1
BAG	BAG	2	2	2	4	2	2	3	1	2	2	3	3
BAH	BAH	9	11	9	21	54	9	50	6	67	5	15	6
BAMBI	BAMBI	1	1	1	2	2	0	1	1	1	1	1	1
Band_3_cyto	Band_3_cyto	6	8	5	11	26	6	13	4	27	11	6	7
Band_7	Band_7	22	13	25	34	52	16	20	11	27	18	18	23
Band_7_C	Band_7_C	1	1	1	2	2	1	1	1	1	1	1	1
Bap31	Bap31	1	1	1	2	7	1	4	1	2	1	2	1
BAR	BAR	8	6	6	12	21	12	16	7	26	6	23	9
BAR_3	BAR_3	5	4	4	7	23	4	8	4	13	4	13	4
BAR_3_WASP_bdg	BAR_3_WASP_bdg	1	1	1	2	7	3	2	1	3	1	1	0
Baseplate_J	Baseplate_J	0	1	0	0	0	0	0	0	0	0	0	0
Basic	Basic	1	1	1	2	1	0	2	1	1	1	0	1
BAT2_N	BAT2_N	1	1	1	2	1	2	3	1	6	1	8	2
Bax1-I	Bax1-I	5	6	8	10	8	8	21	5	8	3	8	5
BBE	BBE	2	0	8	3	6	0	5	3	1	2	0	4
BBIP10	BBIP10	1	2	1	2	1	1	0	0	0	0	0	1
BBL5	BBL5	1	1	1	3	1	1	2	1	1	1	3	1
BBP1_C	BBP1_C	0	0	0	0	0	0	0	0	1	0	0	0
BBS1	BBS1	3	1	1	2	4	1	1	1	1	1	1	1
BBS2_C	BBS2_C	1	1	2	1	2	1	4	1	4	0	2	3
BBS2_Mid	BBS2_Mid	1	1	2	1	2	1	4	1	2	0	2	1
BBS2_N	BBS2_N	1	1	2	1	2	1	4	1	2	0	2	1
BC10	BC10	0	1	0	1	0	1	0	1	0	0	0	0
BCA_ABC_TP_C	BCA_ABC_TP_C	0	0	0	0	0	0	0	0	0	0	0	1
BCAS2	BCAS2	1	1	2	2	2	1	2	1	1	1	1	1
BCAS3	BCAS3	1	1	2	2	1	1	1	1	2	1	1	1
BCCT	BCCT	0	1	0	0	0	0	0	0	0	0	0	0
BCDHK_Adom3	BCDHK_Adom3	1	2	3	3	8	5	8	2	3	2	3	2
BCIP	BCIP	1	2	1	2	1	1	2	1	1	1	1	2
BCL_N	BCL_N	1	1	2	2	1	1	1	1	3	1	4	0
Bcl-2	Bcl-2	8	13	8	11	11	9	10	7	9	6	10	13
Bcl-2_BAD	Bcl-2_BAD	0	0	2	0	0	0	0	0	0	0	0	0
BCL9	BCL9	1	1	1	2	1	0	25	1	6	1	0	1
Bclx_interact	Bclx_interact	1	1	0	1	0	0	9	1	0	1	0	1
BCNT	BCNT	1	1	1	2	2	1	2	1	1	1	1	1
BcrAD_BadFG	BcrAD_BadFG	1	1	0	2	1	1	5	1	1	1	2	2
BCS1_N	BCS1_N	1	1	2	1	1	1	1	1	1	1	3	1
Beach	Beach	6	6	9	13	13	6	9	10	18	5	11	7
BEN	BEN	27	2	18	21	10	1	10	2	5	27	5	13
BESS	BESS	0	1	0	0	0	2	0	0	0	0	0	0
Bestrophin	Bestrophin	1	1	3	2	2	9	12	1	1	1	1	0
BET	BET	0	1	1	2	1	4	4	1	3	1	4	1
Beta_elim_lyase	Beta_elim_lyase	2	2	5	5	2	0	5	1	2	2	6	0
Beta_helix	Beta_helix	13	4	30	12	21	3	29	5	5	24	2	8
Beta-Casp	Beta-Casp	3	5	3	8	6	4	5	5	5	4	4	5
Beta-lactamase	Beta-lactamase	21	16	21	46	30	6	23	9	12	14	15	21
Beta-TrCP_D	Beta-TrCP_D	1	1	2	2	1	1	2	1	2	1	4	1
BetaGal_dom4_5	BetaGal_dom4_5	0	1	2	0	0	1	2	0	0	0	0	0
betaPIX_CC	betaPIX_CC	1	1	2	2	11	1	5	1	9	1	9	1
BH3	BH3	1	1	0	2	2	0	2	1	1	0	1	1
BH4	BH4	2	0	1	2	2	0	0	1	2	2	2	2
BHD_1	BHD_1	0	1	1	2	1	0	2	1	1	1	1	1
BHD_2	BHD_2	0	1	1	2	1	0	2	1	1	1	1	1
BHD_3	BHD_3	1	1	1	2	1	2	2	1	1	1	1	1
BicD	BicD	1	2	2	2	5	7	6	2	3	1	4	1
Big_2	Big_2	0	1	0	0	0	0	1	1	0	0	2	0
Big_3_3	Big_3_3	0	0	0	0	1	0	0	0	0	0	0	0
Bile_Hydr_Trans	Bile_Hydr_Trans	1	2	11	10	4	1	8	1	11	1	7	7
Biliv-reduc_cat	Biliv-reduc_cat	0	1	0	0	0	0	0	0	0	0	0	0
Bin3	Bin3	1	2	1	3	1	3	3	1	1	1	3	1
BING4CT	BING4CT	1	2	1	2	1	1	4	1	2	1	2	0
Biopterin_H	Biopterin_H	4	4	5	8	8	3	4	4	7	4	2	5
Biotin_carb_C	Biotin_carb_C	4	8	5	7	35	3	8	5	10	3	8	5
Biotin_carb_N	Biotin_carb_N	4	8	5	7	34	4	6	4	10	3	7	3
Biotin_lipoyl	Biotin_lipoyl	6	16	9	15	39	10	14	8	15	8	15	8
Biotin_lipoyl_2	Biotin_lipoyl_2	0	4	0	0	0	0	0	0	0	0	0	0
BIRC6	BIRC6	1	1	1	1	10	0	1	1	5	1	2	2
BK_channel_a	BK_channel_a	3	4	3	8	61	13	5	5	18	4	8	2
BLM10_mid	BLM10_mid	1	1	2	2	1	1	1	1	2	1	1	1
BLOC1_2	BLOC1_2	1	1	1	2	1	1	2	1	1	0	1	1
BLOC1S3	BLOC1S3	1	1	1	7	1	1	1	1	1	0	1	0
BLUF	BLUF	0	0	0	2	4	0	0	0	0	0	0	0
Bmt2	Bmt2	0	1	1	0	4	0	0	0	0	1	0	0
BNIP2	BNIP2	1	1	0	2	6	1	1	1	4	1	2	1
BNIP3	BNIP3	1	1	1	2	1	0	2	1	1	0	1	0
BNR	BNR	0	0	0	0	0	0	1	0	1	1	0	1
BNR_2	BNR_2	0	1	1	2	3	0	2	0	0	0	0	1
BolA	BolA	3	4	3	6	4	3	4	3	3	1	3	0
BOP1NT	BOP1NT	1	1	3	2	1	1	2	1	1	0	1	1
BORA_N	BORA_N	1	1	1	2	4	1	1	1	4	0	2	1
BORCS6	BORCS6	1	2	2	2	2	1	2	1	2	1	1	1
BORCS7	BORCS7	1	1	1	2	3	0	1	0	0	0	1	0
BORCS8	BORCS8	1	1	1	1	2	1	1	1	2	0	5	0
Borealin	Borealin	1	1	0	2	1	0	2	1	1	0	1	0
BP28CT	BP28CT	1	1	1	2	1	1	2	1	2	1	1	1
BPD_transp_1	BPD_transp_1	0	9	0	0	0	0	0	0	0	0	0	0
BPD_transp_2	BPD_transp_2	0	3	0	0	0	0	0	0	0	0	0	4
BPL_C	BPL_C	0	1	1	2	0	1	4	1	1	1	1	1
BPL_LplA_LipB	BPL_LplA_LipB	2	2	2	6	4	2	6	3	2	2	5	4
BPL_N	BPL_N	2	1	4	2	4	0	1	3	6	1	2	4
BPS	BPS	0	1	0	0	0	0	4	0	0	0	0	0
Branch	Branch	18	24	17	33	49	7	33	21	13	14	24	10
BRAP2	BRAP2	1	1	2	2	1	1	1	1	1	1	1	2
Bravo_FIGEY	Bravo_FIGEY	3	2	2	3	24	6	6	1	15	2	7	1
BRCA-2_helical	BRCA-2_helical	1	1	2	2	1	2	1	1	2	0	1	1
BRCA-2_OB1	BRCA-2_OB1	1	1	2	2	1	1	1	0	1	1	1	0
BRCA-2_OB3	BRCA-2_OB3	1	0	2	2	1	1	2	0	1	1	1	1
BRCA2	BRCA2	6	3	26	17	8	3	17	1	12	6	7	0
BRCT	BRCT	11	11	12	14	21	8	24	8	21	11	16	10
BRCT_2	BRCT_2	6	5	7	20	17	4	14	5	9	6	7	5
BRD4_CDT	BRD4_CDT	3	1	1	1	1	0	4	1	3	1	4	1
BRE	BRE	1	1	1	2	1	2	3	1	1	1	1	0
BRE1	BRE1	1	1	1	2	1	0	4	0	2	1	2	1
BRF1	BRF1	1	0	1	2	1	1	3	1	1	1	1	1
BRICHOS	BRICHOS	0	2	8	2	5	3	54	6	2	3	1	2
Brix	Brix	5	4	8	9	8	5	9	5	7	3	5	6
BRK	BRK	3	3	5	7	11	4	17	1	11	4	16	3
BrkDBD	BrkDBD	9	0	1	13	4	0	0	2	7	2	5	0
BRO1	BRO1	4	4	4	8	8	4	9	4	10	5	10	4
BROMI	BROMI	7	1	1	2	14	4	5	2	3	3	1	2
Bromo_TP	Bromo_TP	3	3	3	6	5	3	7	3	9	4	4	3
BSD	BSD	3	3	4	6	7	3	10	3	6	3	5	3
BSMAP	BSMAP	1	0	0	2	1	0	1	0	1	1	1	1
BTB_2	BTB_2	62	28	68	76	66	33	63	33	68	66	32	84
BTB_3	BTB_3	1	1	2	2	1	1	1	1	1	1	2	1
BTD	BTD	1	1	1	2	3	2	1	1	3	1	6	1
BTG	BTG	3	4	3	7	7	3	6	3	5	2	2	2
BTK	BTK	1	1	3	4	4	1	5	2	2	2	4	1
BtpA	BtpA	0	1	1	3	8	0	2	1	2	1	2	1
Btz	Btz	2	2	2	3	7	1	2	1	1	2	6	1
Bud13	Bud13	0	1	1	1	1	1	2	0	0	1	1	1
BUD22	BUD22	1	0	1	1	2	1	0	0	1	1	2	0
Bystin	Bystin	1	1	1	2	2	1	1	1	1	2	1	1
bZIP_1	bZIP_1	11	9	14	22	32	14	25	17	31	13	17	8
bZIP_2	bZIP_2	17	16	18	34	41	12	39	16	43	11	12	21
bZIP_Maf	bZIP_Maf	3	4	5	10	18	3	7	3	7	3	5	4
C-C_Bond_Lyase	C-C_Bond_Lyase	0	1	0	0	0	0	0	0	0	0	0	0
c-SKI_SMAD_bind	c-SKI_SMAD_bind	3	4	4	7	5	3	4	4	6	4	4	5
C1_2	C1_2	0	0	0	0	0	0	0	0	0	1	0	0
C1_4	C1_4	1	1	2	2	1	1	1	1	1	0	2	0
C1-set	C1-set	1	0	0	0	0	0	15	0	0	0	0	0
C2-C2_1	C2-C2_1	2	0	2	2	3	0	12	1	12	0	1	2
C2-set_2	C2-set_2	139	5	62	52	195	5	69	4	162	59	14	26
C4	C4	4	7	6	10	4	6	12	8	6	4	6	2
C5-epim_C	C5-epim_C	1	3	1	4	16	3	7	1	10	1	1	1
C6_DPF	C6_DPF	1	1	1	2	1	1	1	0	2	0	0	0
C8	C8	13	33	12	35	26	5	34	7	46	32	40	20
C9orf72-like	C9orf72-like	1	1	1	2	8	2	6	1	3	1	1	1
Ca_chan_IQ	Ca_chan_IQ	2	1	2	4	2	6	4	2	13	2	4	1
Ca_hom_mod	Ca_hom_mod	0	2	0	0	0	0	4	0	0	0	0	0
CAAP1	CAAP1	0	0	2	2	5	1	0	1	1	1	1	2
CABIT	CABIT	11	4	22	30	43	1	6	9	19	14	9	13
CAC1F_C	CAC1F_C	1	1	2	3	2	1	0	2	12	2	5	2
Cactin_mid	Cactin_mid	1	1	1	2	1	1	1	1	1	1	1	0
CactinC_cactus	CactinC_cactus	1	1	1	2	1	1	1	1	1	1	1	1
Cadherin_2	Cadherin_2	17	19	13	35	54	22	3	14	69	15	184	17
Cadherin_3	Cadherin_3	39	31	46	88	45	4	108	48	59	44	37	88
Cadherin_C	Cadherin_C	5	3	3	6	4	2	5	2	3	2	2	4
Cadherin_pro	Cadherin_pro	0	0	0	0	0	0	0	0	0	0	1	0
Cadherin-like	Cadherin-like	1	1	0	6	8	0	9	2	6	1	0	1
CAF-1_p150	CAF-1_p150	0	1	0	2	1	1	1	0	1	0	2	1
CAF1	CAF1	6	11	6	12	14	8	7	6	6	5	9	5
CAF1-p150_C2	CAF1-p150_C2	0	1	2	1	1	1	1	0	1	1	2	1
CAF1A	CAF1A	1	1	1	2	1	1	1	0	1	1	2	1
CAF1C_H4-bd	CAF1C_H4-bd	1	2	3	2	9	2	3	2	2	2	4	2
CaKB	CaKB	0	13	0	0	0	4	4	0	0	0	0	0
Calcipressin	Calcipressin	1	1	1	2	1	2	2	1	2	1	2	1
CALCOCO1	CALCOCO1	2	1	2	3	9	1	4	3	3	2	1	2
CALM_bind	CALM_bind	1	1	1	1	7	0	1	1	5	1	1	1
Calpain_III	Calpain_III	14	16	24	44	90	12	22	8	45	16	13	12
Calponin	Calponin	13	11	56	32	17	28	115	10	8	16	30	18
Calreticulin	Calreticulin	3	5	3	6	3	4	6	3	4	5	5	2
Calsarcin	Calsarcin	0	0	1	0	0	0	0	1	12	1	0	0
Calx-beta	Calx-beta	50	28	55	115	164	2	104	41	174	54	28	58
CaM_bdg_C0	CaM_bdg_C0	0	1	2	2	5	0	1	1	4	1	2	2
CaMBD	CaMBD	3	2	6	9	13	2	6	3	13	3	6	5
CaMKII_AD	CaMKII_AD	1	1	1	2	21	2	4	1	8	1	29	1
CAML	CAML	0	1	0	1	1	0	2	1	1	0	1	0
CAMSAP_CC1	CAMSAP_CC1	1	1	1	1	2	0	1	0	4	1	11	0
CAMSAP_CH	CAMSAP_CH	1	2	1	2	2	1	1	1	4	1	11	0
CAMSAP_CKK	CAMSAP_CKK	1	1	1	0	2	2	1	1	4	1	11	0
CAP	CAP	28	20	26	75	56	22	46	20	40	19	20	23
CAP_C	CAP_C	0	1	2	2	4	1	2	1	2	1	4	1
CAP_GLY	CAP_GLY	12	19	18	36	136	13	93	16	80	14	55	14
CAP_N	CAP_N	0	1	7	3	4	1	2	1	2	2	4	2
CAP-ZIP_m	CAP-ZIP_m	2	1	1	2	13	0	3	2	3	1	2	1
Caprin-1_C	Caprin-1_C	0	0	0	0	0	0	8	1	0	0	0	1
Caps_synth	Caps_synth	0	0	0	0	0	0	0	0	0	1	0	0
Capsule_synth	Capsule_synth	0	1	0	0	0	0	0	0	0	0	0	0
Carb_anhydrase	Carb_anhydrase	28	14	27	69	62	24	16	19	31	39	13	29
Carb_kinase	Carb_kinase	0	1	1	2	1	1	2	1	1	1	1	1
CarbopepD_reg_2	CarbopepD_reg_2	1	0	0	0	0	0	0	2	2	2	0	1
Carboxyl_trans	Carboxyl_trans	5	7	6	14	29	3	11	5	6	5	7	7
CarboxypepD_reg	CarboxypepD_reg	1	3	6	15	8	1	11	3	9	3	5	5
CARD	CARD	103	167	59	118	162	7	178	26	91	108	32	41
CARD_2	CARD_2	12	4	39	30	23	0	13	3	8	18	4	4
CARDB	CARDB	0	0	15	0	0	0	0	0	0	1	0	0
CARM1	CARM1	0	0	1	0	0	0	2	0	0	0	0	0
CARMIL_C	CARMIL_C	1	1	3	2	1	0	5	2	41	1	1	1
Carn_acyltransf	Carn_acyltransf	11	11	7	14	17	1	20	8	17	9	14	13
CAS_CSE1	CAS_CSE1	1	1	1	2	1	1	1	1	2	1	1	1
Cas1_AcylT	Cas1_AcylT	4	2	4	3	10	1	5	2	1	1	3	1
Casc1	Casc1	0	1	1	0	0	0	0	0	0	0	1	0
Casc1_N	Casc1_N	1	1	1	2	0	0	1	1	3	1	1	1
CASP_C	CASP_C	1	1	2	2	1	1	2	1	1	1	1	2
Cast	Cast	2	1	1	2	1	4	3	4	1	2	1	1
Catalase	Catalase	1	1	2	2	2	2	1	1	2	1	1	1
Catalase-rel	Catalase-rel	1	1	2	2	2	2	1	1	2	1	1	1
CathepsinC_exc	CathepsinC_exc	1	1	2	2	2	1	1	2	1	2	0	2
Cation_ATPase	Cation_ATPase	9	9	12	13	80	23	23	10	30	8	33	7
Cation_ATPase_C	Cation_ATPase_C	3	5	10	8	38	23	16	5	10	4	17	4
Cation_ATPase_N	Cation_ATPase_N	5	6	7	12	46	22	21	6	26	5	23	5
Cation_efflux	Cation_efflux	8	9	13	19	20	13	29	13	15	8	12	15
CATSPERB	CATSPERB	0	0	0	0	0	0	1	0	0	0	0	0
CATSPERD	CATSPERD	0	0	0	0	0	0	5	0	0	0	0	0
CATSPERG	CATSPERG	0	0	0	0	0	0	2	0	0	0	0	0
Cauli_VI	Cauli_VI	3	0	2	3	4	1	2	0	3	3	6	8
Caveolin	Caveolin	21	5	22	49	40	0	12	7	25	19	1	11
CBAH	CBAH	3	1	2	3	1	1	4	3	2	2	1	3
CBF	CBF	3	3	5	5	4	3	5	3	3	3	4	5
CBF_beta	CBF_beta	1	1	1	2	3	1	2	1	2	1	2	2
CBFB_NFYA	CBFB_NFYA	1	2	3	3	5	1	6	2	2	3	4	6
CBFD_NFYB_HMF	CBFD_NFYB_HMF	7	6	7	13	15	9	12	7	10	8	10	5
Cbl_N	Cbl_N	0	0	1	2	1	3	1	0	0	1	3	1
Cbl_N2	Cbl_N2	1	0	1	2	1	3	1	1	5	1	3	1
Cbl_N3	Cbl_N3	1	0	1	2	1	3	1	1	2	1	3	2
CBM_10	CBM_10	0	0	0	0	0	0	0	0	1	0	0	0
CBM_2	CBM_2	1	0	1	2	1	0	4	2	2	3	0	2
CBM_20	CBM_20	1	1	4	3	2	0	11	11	5	3	2	1
CBM_21	CBM_21	2	3	6	3	6	5	5	1	6	1	4	1
CBM_4_9	CBM_4_9	1	1	3	7	6	0	5	1	9	4	0	2
CBM_48	CBM_48	1	1	1	1	4	1	2	1	1	1	1	1
CBM_5_12_2	CBM_5_12_2	0	1	0	0	0	0	0	0	0	0	0	0
CBM_6	CBM_6	0	0	0	1	0	0	0	1	0	0	0	0
CBM39	CBM39	0	0	2	4	1	0	3	1	2	1	0	1
CBM9_1	CBM9_1	0	0	5	0	0	0	1	2	1	0	1	0
CBM9_2	CBM9_2	0	0	0	0	0	0	0	1	0	0	0	0
CBS	CBS	11	20	15	26	65	27	62	13	66	8	27	13
CBX7_C	CBX7_C	1	1	1	4	2	1	6	0	1	2	1	2
CC2-LZ	CC2-LZ	3	1	1	4	4	1	3	1	11	1	0	2
CC2D2AN-C2	CC2D2AN-C2	1	0	2	2	5	0	4	1	6	1	1	2
CCAP	CCAP	1	1	0	0	1	0	0	0	0	0	0	0
CCCAP	CCCAP	2	1	4	4	3	1	7	0	2	2	0	2
CCD48	CCD48	0	0	3	0	0	0	0	0	0	0	0	0
CCDC-167	CCDC-167	0	0	0	2	1	0	1	0	1	0	0	0
CCDC117	CCDC117	0	1	0	0	0	0	0	0	0	0	1	1
Ccdc124	Ccdc124	1	1	1	1	2	1	4	1	3	1	2	1
CCDC14	CCDC14	1	1	2	2	1	0	10	1	6	1	3	1
CCDC142	CCDC142	0	1	1	2	7	0	2	1	1	3	2	1
CCDC144C	CCDC144C	2	0	1	2	19	0	5	0	4	1	0	0
CCDC154	CCDC154	0	0	1	2	1	0	16	0	5	1	1	1
CCDC158	CCDC158	2	0	1	2	8	0	2	0	11	2	0	0
CCDC23	CCDC23	0	1	1	2	1	0	1	1	1	0	2	1
CCDC24	CCDC24	1	1	1	2	1	0	1	1	1	1	1	0
CCDC32	CCDC32	0	1	1	2	1	0	1	1	1	1	1	1
CCDC50_N	CCDC50_N	1	2	3	2	3	1	3	1	3	1	4	1
CCDC53	CCDC53	1	1	1	2	1	1	2	1	1	1	2	1
CCDC66	CCDC66	0	2	1	2	17	0	1	1	5	0	1	2
CCDC73	CCDC73	0	0	0	1	0	0	1	1	1	1	2	0
CCDC74_C	CCDC74_C	1	2	1	2	7	1	2	0	3	0	1	1
CCDC84	CCDC84	2	1	2	4	4	1	2	1	0	2	4	2
CCDC85	CCDC85	1	1	1	2	2	1	2	1	1	1	1	1
CCDC92	CCDC92	2	3	3	4	8	2	3	1	5	1	2	2
CCM2_C	CCM2_C	1	1	1	2	4	1	3	1	3	1	1	1
CCSAP	CCSAP	1	1	1	4	1	0	1	1	1	1	1	1
CCSMST1	CCSMST1	1	1	0	0	0	1	0	0	0	0	1	0
CD20	CD20	2	16	3	5	1	3	31	1	6	1	1	0
CD225	CD225	16	15	34	62	59	4	29	21	21	14	26	10
CD36	CD36	3	4	3	4	6	1	3	2	9	5	1	13
CDC24_OB3	CDC24_OB3	4	0	0	0	0	0	0	0	0	0	0	0
CDC27	CDC27	1	2	3	2	1	1	2	1	3	2	2	1
CDC37_C	CDC37_C	1	1	1	2	1	1	1	1	1	1	1	1
CDC37_M	CDC37_M	1	1	1	2	1	1	1	1	1	1	1	1
CDC37_N	CDC37_N	1	1	0	2	1	1	1	1	1	0	1	1
CDC45	CDC45	5	1	2	4	2	1	3	4	3	2	3	3
CDC48_2	CDC48_2	1	2	2	4	3	2	4	1	2	1	1	1
CDC48_N	CDC48_N	2	2	2	4	3	3	4	1	4	2	1	1
CDC50	CDC50	2	1	1	2	1	4	1	1	3	2	1	0
Cdc6_C	Cdc6_C	2	2	2	4	3	2	3	2	3	2	2	2
CDC73_C	CDC73_C	0	1	2	2	1	1	2	1	1	1	1	1
CDC73_N	CDC73_N	1	1	2	2	1	1	1	1	1	1	1	1
CDI	CDI	1	1	2	1	2	5	1	1	1	1	1	1
CDK2AP	CDK2AP	0	1	2	1	2	0	1	1	1	0	5	0
CDK5_activator	CDK5_activator	1	1	1	2	1	2	1	1	1	1	2	1
CDKN3	CDKN3	0	1	1	2	1	0	8	1	1	1	0	0
CDO_I	CDO_I	1	3	3	9	10	1	1	1	1	0	4	2
CDP-OH_P_transf	CDP-OH_P_transf	5	7	4	10	6	4	14	6	7	5	8	6
CDT1	CDT1	1	0	0	2	1	0	2	0	2	1	3	1
CDT1_C	CDT1_C	1	0	0	2	1	0	3	0	2	1	2	1
CDV3	CDV3	1	2	1	2	1	1	1	1	1	1	2	1
CEBP_ZZ	CEBP_ZZ	1	2	2	3	3	4	4	2	6	2	6	3
CEBP1_N	CEBP1_N	1	1	1	2	2	1	2	2	5	1	1	2
CECR6_TMEM121	CECR6_TMEM121	2	1	18	8	12	0	9	1	3	3	7	1
cEGF	cEGF	20	91	58	67	170	6	151	16	46	15	20	17
Cellulase	Cellulase	0	2	5	2	1	1	1	0	1	4	0	2
CENP-B_N	CENP-B_N	8	1	4	4	0	3	0	3	6	6	18	8
CENP-C_C	CENP-C_C	1	1	0	2	1	2	1	1	2	0	0	1
CENP-F_C_Rb_bdg	CENP-F_C_Rb_bdg	0	0	0	0	0	0	2	0	0	0	0	0
CENP-F_leu_zip	CENP-F_leu_zip	0	0	0	0	0	0	0	1	1	0	0	1
CENP-F_N	CENP-F_N	2	0	0	4	4	0	1	0	4	2	0	4
CENP-H	CENP-H	1	1	0	2	0	0	1	0	3	0	1	1
CENP-I	CENP-I	1	3	2	2	2	0	4	0	1	0	5	1
CENP-K	CENP-K	0	2	1	2	1	0	3	0	1	0	0	1
CENP-L	CENP-L	1	1	1	1	1	0	4	0	1	1	1	1
CENP-M	CENP-M	1	1	0	2	1	0	2	0	1	2	1	0
CENP-N	CENP-N	0	1	1	2	2	0	2	0	2	1	1	0
CENP-O	CENP-O	0	0	0	2	0	0	1	0	1	1	0	1
CENP-P	CENP-P	1	0	0	2	1	0	0	0	1	0	1	1
CENP-S	CENP-S	1	0	1	3	1	1	2	1	1	2	0	2
CENP-T_C	CENP-T_C	3	25	12	5	21	8	4	20	4	9	34	2
CENP-U	CENP-U	0	1	0	0	1	0	3	0	0	0	0	0
CENP-W	CENP-W	0	0	1	0	0	0	0	0	0	0	0	0
CENP-X	CENP-X	1	1	0	0	1	0	2	0	1	0	0	0
CEP170_C	CEP170_C	1	0	0	0	0	0	0	1	0	0	0	0
CEP19	CEP19	1	1	2	2	1	1	1	2	1	1	1	1
CEP209_CC5	CEP209_CC5	1	0	1	2	2	0	2	0	1	0	1	1
CEP44	CEP44	1	2	0	2	1	0	4	1	4	1	1	1
Cep57_CLD	Cep57_CLD	2	1	1	3	1	1	2	2	3	2	1	0
Cep57_MT_bd	Cep57_MT_bd	1	1	1	2	1	0	2	1	3	1	1	0
CEP63	CEP63	1	1	1	2	13	0	1	0	3	1	0	1
CEP76-C2	CEP76-C2	1	1	1	2	2	0	2	1	1	1	1	0
Ceramidase	Ceramidase	1	4	1	3	1	0	2	0	2	0	1	2
Ceramidase_alk	Ceramidase_alk	1	5	1	5	2	1	5	1	3	1	0	2
Ceramidse_alk_C	Ceramidse_alk_C	1	2	1	3	2	1	3	1	1	2	0	1
CFC	CFC	0	1	4	1	2	0	1	3	1	0	0	2
CFIA_Pcf11	CFIA_Pcf11	0	0	0	0	0	1	0	0	0	0	0	0
CG-1	CG-1	2	4	1	7	8	1	1	0	6	3	2	1
Cg6151-P	Cg6151-P	0	1	1	2	1	2	1	1	2	1	1	2
CGI-121	CGI-121	1	1	1	2	2	1	1	1	1	1	1	0
Cgr1	Cgr1	0	1	1	2	2	0	1	0	1	1	1	2
CH_2	CH_2	4	4	4	10	56	2	9	4	22	4	4	3
ChaC	ChaC	2	2	2	6	8	2	3	2	2	0	2	2
Chalcone_3	Chalcone_3	0	1	0	0	0	0	0	0	0	0	0	0
CHAP	CHAP	0	0	0	3	2	0	0	0	0	1	0	0
CHAT	CHAT	2	0	5	6	11	0	19	3	4	2	2	4
CHB_HEX	CHB_HEX	9	3	17	24	21	2	7	4	12	8	3	10
CHB_HEX_C	CHB_HEX_C	6	3	11	20	20	2	7	4	9	6	3	7
CHB_HEX_C_1	CHB_HEX_C_1	2	2	3	3	16	0	1	2	6	2	0	3
CHCH	CHCH	0	2	2	3	2	4	1	2	1	3	1	1
CHD5	CHD5	1	1	1	1	1	1	0	1	1	0	2	0
CHDCT2	CHDCT2	1	2	0	2	6	1	2	1	6	1	14	2
CHDNT	CHDNT	1	1	0	1	5	0	10	1	6	1	14	0
CheR	CheR	0	1	0	0	0	0	1	0	0	1	0	0
CHGN	CHGN	4	6	5	7	4	0	17	8	13	3	10	4
Chibby	Chibby	1	0	2	2	0	1	2	1	2	2	1	1
ChiC	ChiC	0	1	0	0	0	0	0	0	0	0	0	0
Chitin_synth_2	Chitin_synth_2	23	6	23	47	36	2	32	13	26	21	13	11
ChitinaseA_N	ChitinaseA_N	0	0	0	0	4	0	0	0	0	0	0	0
ChlI	ChlI	0	1	0	0	0	0	0	0	0	0	0	0
Chlorophyllase2	Chlorophyllase2	2	0	5	2	1	0	9	1	1	2	0	2
Chol_subst-bind	Chol_subst-bind	0	0	0	1	0	0	0	0	0	0	0	0
Choline_kinase	Choline_kinase	1	6	2	2	3	2	7	2	4	2	4	2
Choline_transpo	Choline_transpo	6	5	5	10	29	4	13	6	16	9	9	9
Chor_lyase	Chor_lyase	0	1	0	0	0	0	0	0	0	0	0	0
CHORD	CHORD	2	2	2	2	3	2	7	2	2	2	4	1
Chordopox_A33R	Chordopox_A33R	0	0	1	0	0	0	0	0	0	0	0	0
Chorein_N	Chorein_N	4	7	4	11	18	5	12	6	9	5	9	4
Chorismate_synt	Chorismate_synt	0	1	0	0	0	0	0	0	0	0	0	0
CHRD	CHRD	1	0	0	2	1	0	3	1	0	1	0	0
Chromate_transp	Chromate_transp	0	0	0	0	0	0	0	0	0	0	0	1
Chromo	Chromo	12	9	32	48	51	8	46	6	26	48	44	11
Chromo_shadow	Chromo_shadow	0	1	1	1	1	0	4	1	3	1	4	0
Chromosome_seg	Chromosome_seg	1	1	1	2	3	1	1	1	0	0	3	1
Churchill	Churchill	0	1	0	0	0	0	1	1	0	0	1	0
ChuX_HutX	ChuX_HutX	0	1	0	0	0	0	0	0	0	0	0	0
CI-B14_5a	CI-B14_5a	0	1	1	2	1	1	2	1	1	0	1	0
CIA30	CIA30	1	1	3	2	3	1	2	1	3	1	3	0
CIAPIN1	CIAPIN1	1	2	2	3	6	1	2	1	1	2	1	2
Cid2	Cid2	1	1	1	1	2	1	1	1	1	1	1	0
CIDE-N	CIDE-N	2	2	9	14	3	0	8	3	5	8	4	2
CIMR	CIMR	15	14	11	28	28	6	21	0	14	15	14	11
CinA	CinA	0	2	0	0	0	0	0	0	0	0	0	0
CiPC	CiPC	0	1	0	2	2	0	0	1	3	1	2	2
Cir_N	Cir_N	1	3	1	3	4	2	3	2	2	1	3	1
CitMHS	CitMHS	2	1	1	2	1	1	7	4	2	1	0	1
Citrate_bind	Citrate_bind	1	1	2	1	1	1	5	1	4	1	5	1
Citrate_synt	Citrate_synt	2	2	4	3	3	2	5	2	5	2	7	3
CK_II_beta	CK_II_beta	1	1	2	2	2	1	3	1	2	1	1	2
CK1gamma_C	CK1gamma_C	1	1	1	0	8	1	3	1	8	1	5	2
CK2S	CK2S	1	0	0	2	1	0	2	1	1	0	2	1
CKAP2_C	CKAP2_C	0	1	2	2	1	0	4	0	2	1	1	1
CKS	CKS	1	3	2	4	2	1	4	1	2	1	3	1
CLAMP	CLAMP	2	2	2	6	6	1	6	3	11	2	6	3
CLASP_N	CLASP_N	2	5	5	8	6	5	17	4	42	5	23	4
Clat_adaptor_s	Clat_adaptor_s	6	11	14	16	15	13	17	7	17	7	22	6
Clathrin	Clathrin	11	13	14	27	31	10	21	11	20	10	40	14
Clathrin_bdg	Clathrin_bdg	0	1	1	2	2	0	4	1	12	1	6	1
Clathrin_H_link	Clathrin_H_link	2	2	2	5	5	1	3	2	6	2	6	3
Clathrin_lg_ch	Clathrin_lg_ch	1	1	1	2	4	1	9	1	7	1	4	1
Clathrin_propel	Clathrin_propel	3	5	4	11	15	4	10	4	6	4	20	4
Clathrin-link	Clathrin-link	1	1	1	2	3	1	2	1	2	1	4	1
Claudin_2	Claudin_2	7	15	19	29	28	15	9	9	11	8	14	15
Claudin_3	Claudin_3	0	0	0	0	3	0	0	1	1	0	0	1
Clc-like	Clc-like	1	0	0	0	0	0	0	0	1	0	0	0
CLCA	CLCA	3	17	10	4	5	0	15	3	2	3	0	5
CLIP1_ZNF	CLIP1_ZNF	1	2	1	2	28	4	28	2	1	2	6	0
CLN3	CLN3	4	2	2	6	8	2	8	1	5	1	4	3
CLN5	CLN5	2	0	1	3	1	0	1	1	1	1	0	1
CLN6	CLN6	1	0	1	2	2	0	1	1	1	0	0	2
CLP_protease	CLP_protease	2	2	1	1	5	1	1	1	3	1	1	1
Clp1	Clp1	1	1	1	2	2	2	1	1	1	1	1	3
CLP1_N	CLP1_N	1	1	1	2	3	2	1	1	1	1	1	2
CLP1_P	CLP1_P	2	2	2	4	4	3	3	2	3	2	2	7
ClpB_D2-small	ClpB_D2-small	2	3	4	5	3	3	7	2	5	2	3	3
ClpS	ClpS	1	1	2	1	1	1	4	1	2	1	3	1
CLPTM1	CLPTM1	2	2	3	4	3	2	6	2	5	1	3	4
CLTH	CLTH	4	4	3	8	5	4	4	4	5	4	6	5
CLU	CLU	1	1	1	2	1	2	4	2	2	1	1	2
CLU_N	CLU_N	1	1	1	2	1	1	4	1	2	1	1	1
Cluap1	Cluap1	1	1	2	2	4	3	1	1	1	1	1	2
CLZ	CLZ	1	1	2	4	4	2	1	2	4	2	2	2
CMAS	CMAS	0	3	1	2	1	0	1	1	1	1	0	2
Cmc1	Cmc1	2	1	0	4	2	2	1	1	1	2	2	0
CMD	CMD	1	1	1	2	1	0	1	0	1	1	0	1
CMS1	CMS1	1	1	2	1	1	1	2	1	1	1	1	1
Cmyb_C	Cmyb_C	1	0	1	2	1	0	4	0	2	1	3	1
CN_hydrolase	CN_hydrolase	11	8	20	11	11	5	12	7	12	12	13	4
Cnd1	Cnd1	3	2	4	4	4	2	2	5	3	3	4	2
Cnd1_N	Cnd1_N	1	1	1	2	3	1	3	1	1	1	1	1
Cnd2	Cnd2	1	2	1	2	7	1	2	1	3	1	1	0
Cnd3	Cnd3	1	1	1	2	1	2	1	1	1	0	4	2
CNDH2_C	CNDH2_C	1	1	2	2	1	1	1	1	1	0	2	1
CNDH2_M	CNDH2_M	1	1	1	2	1	0	1	1	1	0	2	0
CNDH2_N	CNDH2_N	1	1	1	2	1	1	1	1	1	0	2	2
CNH	CNH	8	6	8	14	37	7	27	7	28	8	21	10
Cnl2_NKP2	Cnl2_NKP2	0	0	0	0	0	0	2	0	0	0	0	0
cNMP_binding	cNMP_binding	25	36	45	86	149	43	105	46	129	40	38	31
Cnn_1N	Cnn_1N	1	1	2	2	16	1	1	0	8	1	3	0
CNOT1_CAF1_bind	CNOT1_CAF1_bind	1	1	1	2	6	1	1	1	4	2	3	1
CNOT1_HEAT	CNOT1_HEAT	1	1	1	2	6	1	1	1	4	1	3	1
CNOT1_TTP_bind	CNOT1_TTP_bind	1	1	1	2	6	1	1	1	4	1	3	1
CNPase	CNPase	2	1	2	2	5	2	8	1	1	1	1	1
CNRIP1	CNRIP1	1	1	2	3	1	1	1	1	1	1	1	0
CO_deh_flav_C	CO_deh_flav_C	2	6	6	7	13	2	15	6	16	6	0	4
CoA_binding	CoA_binding	2	2	3	3	4	2	6	2	8	2	7	2
CoA_trans	CoA_trans	3	5	2	4	9	2	2	2	2	2	2	4
CoA_transf_3	CoA_transf_3	4	2	3	4	3	1	6	2	3	3	2	3
Coa1	Coa1	1	1	1	2	1	1	1	1	3	0	1	0
CoaE	CoaE	2	2	2	4	4	1	5	2	4	2	3	2
Coatamer_beta_C	Coatamer_beta_C	1	1	1	2	4	1	2	1	2	1	1	1
Coatomer_b_Cpla	Coatomer_b_Cpla	1	1	1	2	4	1	2	1	1	1	1	1
Coatomer_E	Coatomer_E	1	2	2	2	1	1	1	1	2	2	3	1
Coatomer_g_Cpla	Coatomer_g_Cpla	1	1	1	2	2	1	2	1	1	0	1	1
Coatomer_WDAD	Coatomer_WDAD	2	2	3	4	5	2	5	2	5	2	5	2
Cob_adeno_trans	Cob_adeno_trans	1	2	1	2	2	1	1	1	2	1	2	1
Cobalamin_bind	Cobalamin_bind	3	1	0	2	2	0	13	0	8	3	0	5
Cobl	Cobl	0	0	1	0	0	0	2	0	0	0	3	0
COBRA1	COBRA1	1	2	2	2	1	1	2	1	3	2	1	2
cobW	cobW	2	2	1	2	2	1	5	2	2	1	4	2
CobW_C	CobW_C	1	0	0	2	2	1	4	2	1	0	3	0
Codanin-1_C	Codanin-1_C	1	1	1	2	1	0	3	1	2	1	2	4
COE1_DBD	COE1_DBD	1	1	1	2	2	3	7	1	6	1	0	3
COE1_HLH	COE1_HLH	1	1	1	2	2	2	7	1	6	1	1	1
COesterase	COesterase	52	56	64	95	90	27	148	26	68	71	23	90
Cofilin_ADF	Cofilin_ADF	8	12	9	22	33	12	30	9	11	10	9	8
COG2	COG2	1	2	1	2	1	1	1	1	2	1	1	1
COG4	COG4	1	1	1	2	2	1	2	1	1	1	1	2
COG5	COG5	1	1	2	2	8	1	1	1	1	1	1	1
COG6	COG6	0	1	1	2	4	1	2	1	1	1	1	2
COG7	COG7	1	1	3	3	2	3	2	1	1	2	1	2
Cohesin_HEAT	Cohesin_HEAT	2	2	3	4	2	1	9	4	4	3	5	3
Cohesin_load	Cohesin_load	2	1	2	2	1	1	1	1	1	1	1	2
Coiled-coil_56	Coiled-coil_56	0	0	0	0	0	0	0	0	1	0	1	0
Coilin_N	Coilin_N	1	1	0	1	0	1	2	0	1	1	0	0
COLFI	COLFI	3	2	3	4	3	6	10	3	5	3	7	1
Colipase-like	Colipase-like	0	0	0	0	0	0	0	0	0	0	0	5
Collagen_mid	Collagen_mid	0	0	2	0	0	0	0	0	0	0	0	0
COMM_domain	COMM_domain	8	8	10	17	12	5	14	10	11	8	10	5
COMMD1_N	COMMD1_N	1	1	1	2	1	0	1	1	1	1	1	1
COMP	COMP	0	0	0	0	0	0	4	0	0	0	2	0
COMPASS-Shg1	COMPASS-Shg1	1	1	1	2	6	1	2	1	1	1	2	1
Complex1_30kDa	Complex1_30kDa	1	2	2	2	1	1	2	1	1	1	1	1
Complex1_49kDa	Complex1_49kDa	1	1	1	4	2	1	2	1	2	1	1	1
Complex1_51K	Complex1_51K	2	1	1	2	1	1	1	1	1	1	1	4
Complex1_LYR	Complex1_LYR	6	7	4	12	6	5	10	8	7	5	7	2
Complex1_LYR_2	Complex1_LYR_2	1	1	1	2	1	1	3	1	0	2	2	1
Condensation	Condensation	3	0	10	2	1	0	7	3	9	2	0	6
Condensin2nSMC	Condensin2nSMC	0	1	1	3	0	1	2	1	2	1	5	1
Connexin	Connexin	0	0	0	0	0	0	10	0	0	0	0	0
Consortin_C	Consortin_C	0	0	0	0	0	0	1	0	0	0	0	0
COP-gamma_platf	COP-gamma_platf	1	1	1	2	2	1	3	1	1	0	1	1
COPI_C	COPI_C	0	2	2	2	2	1	4	1	2	1	2	1
COPIIcoated_ERV	COPIIcoated_ERV	3	6	3	5	4	3	6	4	7	3	6	5
Copine	Copine	6	6	20	16	35	5	20	9	16	8	13	11
Coprogen_oxidas	Coprogen_oxidas	1	3	2	2	2	1	2	1	1	1	1	5
Coq4	Coq4	2	1	1	2	1	1	1	1	3	1	1	1
COQ7	COQ7	0	2	1	2	1	1	2	1	2	1	1	1
COQ9	COQ9	1	1	1	4	5	1	3	1	0	1	1	0
COR	COR	168	6	79	48	179	2	109	5	105	91	8	30
Cor1	Cor1	1	0	1	2	1	0	2	1	3	2	1	1
CorA	CorA	0	0	0	0	0	0	0	0	0	0	0	1
Cornichon	Cornichon	2	2	2	4	3	2	3	2	3	1	2	0
Cornifin	Cornifin	4	9	4	3	3	0	0	8	4	7	2	7
CortBP2	CortBP2	1	0	1	2	4	1	2	1	2	1	1	1
Costars	Costars	3	1	2	3	3	1	3	4	2	0	0	2
COX1	COX1	0	3	0	0	1	0	1	0	1	0	0	0
COX14	COX14	0	0	0	0	0	0	0	0	0	1	0	0
COX15-CtaA	COX15-CtaA	1	1	1	3	1	1	2	1	1	1	1	2
COX16	COX16	1	0	0	1	0	0	1	1	1	0	1	0
COX17	COX17	0	0	1	0	0	2	0	1	0	0	0	0
COX2	COX2	0	2	0	0	1	0	1	0	0	0	0	0
COX2_TM	COX2_TM	0	2	0	0	0	1	0	0	0	0	0	0
COX3	COX3	0	2	0	0	1	2	1	0	1	0	0	0
COX4	COX4	1	2	1	2	2	1	1	2	2	3	1	1
COX5A	COX5A	1	2	1	2	2	1	1	1	2	1	1	0
COX5B	COX5B	1	1	1	4	2	1	1	0	1	1	1	0
COX6A	COX6A	1	2	2	0	0	1	0	0	0	0	1	0
COX6B	COX6B	2	3	2	2	1	2	1	2	2	2	2	1
COX6C	COX6C	1	0	0	2	0	1	0	0	0	1	0	0
COX7a	COX7a	0	0	0	0	0	1	0	0	0	0	0	0
COX7C	COX7C	1	0	0	0	0	1	0	0	0	0	0	0
CP2	CP2	2	3	2	3	11	6	6	2	5	2	6	2
CpeT	CpeT	0	0	1	0	0	0	0	1	1	1	2	1
CPL	CPL	1	1	1	2	3	1	3	1	2	1	1	1
Cpn10	Cpn10	1	1	2	2	2	1	1	1	1	1	1	0
Cpn60_TCP1	Cpn60_TCP1	13	17	18	26	21	12	22	13	22	22	27	20
CPSase_L_D2	CPSase_L_D2	6	13	7	11	44	6	16	8	20	5	18	8
CPSase_L_D3	CPSase_L_D3	1	2	1	2	5	1	5	2	5	2	5	2
CPSase_sm_chain	CPSase_sm_chain	1	2	1	1	3	1	5	2	4	1	5	2
CPSF_A	CPSF_A	3	3	6	6	4	3	7	3	5	3	3	6
CPSF100_C	CPSF100_C	0	2	1	2	4	1	1	1	1	1	1	0
CPSF73-100_C	CPSF73-100_C	1	2	1	2	0	1	1	1	1	1	1	1
CPT_N	CPT_N	1	1	1	2	6	0	2	1	3	1	2	2
CR6_interact	CR6_interact	1	1	1	2	1	1	1	1	1	2	1	0
CRAL_TRIO	CRAL_TRIO	12	23	19	13	12	8	21	8	17	13	21	8
CRAL_TRIO_2	CRAL_TRIO_2	4	5	5	8	24	5	23	5	21	6	25	7
CRAL_TRIO_N	CRAL_TRIO_N	4	4	4	8	1	1	9	4	8	6	10	2
Creatinase_N	Creatinase_N	1	4	5	7	10	1	10	2	7	6	4	0
Creatinase_N_2	Creatinase_N_2	3	4	5	7	10	1	9	2	8	8	4	4
Creb_binding	Creb_binding	2	1	1	2	1	0	1	0	9	1	0	3
CREPT	CREPT	2	3	2	3	2	2	3	2	3	2	3	3
CRF-BP	CRF-BP	1	1	3	2	2	0	1	1	1	1	0	1
CRIC_ras_sig	CRIC_ras_sig	1	1	1	1	6	1	4	1	4	1	4	0
CRIM	CRIM	1	1	2	2	4	0	1	1	1	1	1	1
Cript	Cript	1	1	1	1	1	1	1	1	1	1	1	0
CRM1_C	CRM1_C	1	1	1	3	2	1	5	1	1	1	1	2
Crp	Crp	0	1	0	0	0	0	0	0	0	0	0	0
CRS1_YhbY	CRS1_YhbY	0	1	0	0	0	0	0	0	0	0	0	0
CRT-like	CRT-like	2	2	3	6	7	0	1	2	3	1	0	1
Crystall	Crystall	0	0	0	0	0	0	0	0	9	13	0	0
Crystallin	Crystallin	0	0	0	0	0	0	0	0	0	0	0	3
CS	CS	10	12	13	24	17	9	23	12	13	12	13	6
CSD	CSD	7	24	9	15	20	12	31	8	9	7	8	7
Cse1	Cse1	1	1	3	2	1	1	2	1	2	1	1	1
CSN8_PSD8_EIF3K	CSN8_PSD8_EIF3K	3	3	3	6	4	3	5	3	3	2	3	3
CsoS2_M	CsoS2_M	0	0	1	0	0	0	0	0	0	0	0	0
CsrA	CsrA	0	1	0	0	0	0	0	0	0	0	0	0
CSRNP_N	CSRNP_N	2	1	1	1	1	2	1	1	1	1	2	1
CstA	CstA	0	2	0	0	0	0	0	0	0	0	0	0
CstA_5TM	CstA_5TM	0	1	0	0	0	0	0	0	0	0	0	0
CSTF_C	CSTF_C	1	1	1	2	1	1	4	0	2	0	1	0
CSTF1_dimer	CSTF1_dimer	1	1	1	2	1	1	2	1	1	1	1	1
CSTF2_hinge	CSTF2_hinge	1	1	1	2	1	1	4	0	2	0	1	1
CT_C_D	CT_C_D	0	1	0	0	0	0	0	0	0	0	0	0
CtaG_Cox11	CtaG_Cox11	2	2	1	2	2	1	4	1	3	1	2	2
CTC1	CTC1	2	0	1	5	6	0	3	2	3	2	1	4
CTD	CTD	3	1	1	0	0	0	1	3	4	0	0	0
CTD_bind	CTD_bind	4	7	5	9	5	8	11	5	8	3	10	5
CTF_NFI	CTF_NFI	0	0	0	2	0	0	5	0	9	0	1	1
Ctf8	Ctf8	1	0	1	2	1	1	0	1	1	0	1	2
CTNNB1_binding	CTNNB1_binding	2	1	1	2	0	1	4	1	5	1	1	0
CTNNBL	CTNNBL	1	1	1	2	1	1	1	1	1	1	1	1
CTP_synth_N	CTP_synth_N	1	2	1	2	2	1	3	1	1	1	2	2
CTP_transf_1	CTP_transf_1	1	1	1	3	1	1	3	1	2	1	1	2
CTP_transf_like	CTP_transf_like	4	5	11	11	11	5	14	5	16	8	10	7
Ctr	Ctr	3	6	12	10	17	5	19	4	14	3	16	4
CTU2	CTU2	1	1	1	3	2	0	1	1	1	1	1	0
Cu_amine_oxid	Cu_amine_oxid	9	0	23	22	16	0	13	9	9	18	3	18
Cu_amine_oxidN2	Cu_amine_oxidN2	5	0	12	9	11	0	9	6	8	14	3	10
Cu_amine_oxidN3	Cu_amine_oxidN3	0	0	6	4	1	0	0	1	2	3	0	1
Cu-binding_MopE	Cu-binding_MopE	0	0	0	0	4	0	40	0	0	0	0	0
Cu-oxidase	Cu-oxidase	16	7	15	65	69	0	26	6	48	19	8	16
Cu-oxidase_2	Cu-oxidase_2	19	5	21	62	69	0	40	11	50	24	14	20
Cu-oxidase_3	Cu-oxidase_3	16	6	21	66	71	0	29	13	54	23	16	16
Cu-oxidase_4	Cu-oxidase_4	1	1	0	2	6	0	1	0	1	1	2	2
Cu2_monoox_C	Cu2_monoox_C	30	3	31	39	35	2	34	16	35	24	10	28
Cu2_monooxygen	Cu2_monooxygen	23	3	29	39	35	3	37	15	35	22	11	30
CUE	CUE	5	5	8	14	16	4	9	6	6	6	7	6
Cul7	Cul7	1	1	1	2	7	0	2	1	7	1	1	1
Cullin	Cullin	10	8	10	13	10	8	16	7	9	6	12	10
Cullin_binding	Cullin_binding	3	1	3	6	3	3	7	2	7	3	4	2
Cullin_Nedd8	Cullin_Nedd8	4	5	6	9	6	6	10	5	6	4	8	5
Cupin_2	Cupin_2	9	1	2	2	2	0	0	1	1	2	0	0
Cupin_4	Cupin_4	1	1	2	2	1	1	1	1	1	1	4	3
Cupin_5	Cupin_5	1	0	2	2	2	0	5	1	0	1	0	1
Cupin_8	Cupin_8	17	19	19	41	40	12	45	19	28	14	11	15
CUT	CUT	5	3	6	10	16	11	28	3	14	3	5	8
Cut8	Cut8	2	1	0	2	1	0	2	1	0	1	0	1
CutA1	CutA1	1	1	1	2	1	1	1	1	2	1	2	0
CutC	CutC	1	2	1	2	1	1	2	1	1	1	1	2
CUTL	CUTL	0	0	1	2	1	1	1	0	0	0	0	2
CWC25	CWC25	1	0	1	2	2	1	8	0	1	1	1	0
Cwf_Cwc_15	Cwf_Cwc_15	1	2	1	3	4	1	1	1	1	1	1	0
cwf18	cwf18	1	1	2	1	2	2	1	1	1	1	1	1
cwf21	cwf21	1	3	2	3	2	1	8	2	3	2	3	1
CwfJ_C_1	CwfJ_C_1	2	2	3	4	2	2	4	2	4	2	2	1
CwfJ_C_2	CwfJ_C_2	2	2	2	4	2	2	4	2	2	2	2	2
CX9C	CX9C	0	1	0	0	0	0	0	1	0	0	1	0
CXCXC	CXCXC	1	1	0	4	2	0	2	0	0	0	0	2
CybS	CybS	1	2	1	2	1	1	3	1	1	1	2	1
Cyclase	Cyclase	5	0	5	8	13	0	34	2	5	15	0	6
Cyclin	Cyclin	1	1	1	0	1	0	1	1	1	0	1	0
Cyclin_C	Cyclin_C	9	10	11	21	23	11	18	10	12	7	18	7
Cyclin_C_2	Cyclin_C_2	2	2	2	4	8	2	4	1	1	1	4	3
Cyclin_N	Cyclin_N	20	19	24	38	45	19	40	20	31	19	43	16
Cyclin_N2	Cyclin_N2	1	0	2	2	3	0	2	1	1	1	1	1
Cys_knot	Cys_knot	2	5	4	4	4	0	3	2	0	1	2	0
Cys_Met_Meta_PP	Cys_Met_Meta_PP	2	4	2	5	2	3	4	2	2	2	1	3
Cys_rich_FGFR	Cys_rich_FGFR	4	15	14	15	14	28	30	14	15	15	15	14
Cystatin	Cystatin	6	2	7	27	22	9	4	3	8	2	1	3
CYSTM	CYSTM	1	0	0	0	0	0	0	0	0	1	2	0
Cyt_bd_oxida_I	Cyt_bd_oxida_I	0	1	0	0	0	0	0	0	0	0	0	1
Cyt_bd_oxida_II	Cyt_bd_oxida_II	0	0	0	0	0	0	0	0	0	0	0	1
Cyt-b5	Cyt-b5	13	20	14	25	35	12	24	14	24	13	13	5
Cytadhesin_P30	Cytadhesin_P30	0	0	0	0	0	0	1	0	0	0	0	0
CYTH	CYTH	2	3	2	4	7	1	5	2	3	1	3	1
Cyto_heme_lyase	Cyto_heme_lyase	1	1	2	3	4	1	2	1	1	2	1	1
Cytochrom_B_C	Cytochrom_B_C	0	1	0	0	1	0	1	0	1	0	0	0
Cytochrom_B558a	Cytochrom_B558a	0	0	3	2	1	1	1	1	1	0	1	0
Cytochrom_B561	Cytochrom_B561	8	8	16	17	37	3	19	8	24	7	7	10
Cytochrom_C	Cytochrom_C	1	1	1	1	1	1	2	1	1	1	1	1
Cytochrom_C1	Cytochrom_C1	1	3	2	2	2	1	1	1	1	1	1	2
Cytochrom_D1	Cytochrom_D1	0	0	0	0	0	0	2	0	1	0	0	0
Cytochrom_NNT	Cytochrom_NNT	0	1	0	0	0	0	0	0	0	0	0	0
CytochromB561_N	CytochromB561_N	1	1	1	2	3	1	2	1	1	1	1	0
Cytochrome_B	Cytochrome_B	0	0	0	0	1	3	1	0	1	0	0	0
Cytomega_TRL10	Cytomega_TRL10	1	0	0	0	0	0	0	0	0	0	0	0
CYYR1	CYYR1	1	0	0	4	1	0	0	0	2	0	0	1
D-ser_dehydrat	D-ser_dehydrat	1	4	1	2	3	0	0	1	3	0	0	2
D123	D123	1	1	3	2	5	1	4	1	3	3	1	1
DAD	DAD	1	2	1	2	0	1	0	1	0	1	1	0
DAG_kinase_N	DAG_kinase_N	1	1	1	1	1	0	20	1	10	1	5	1
DAG1	DAG1	1	2	4	3	11	3	17	1	13	1	3	3
DAGAT	DAGAT	1	3	2	2	1	3	2	1	1	2	7	1
DAGK_acc	DAGK_acc	5	6	5	9	36	5	40	4	21	5	17	7
DAGK_cat	DAGK_cat	8	11	12	30	52	7	49	9	37	15	22	13
DAHP_synth_1	DAHP_synth_1	0	1	0	0	0	0	0	0	0	0	0	0
DAHP_synth_2	DAHP_synth_2	0	1	0	0	0	0	0	0	0	0	0	0
Dak1	Dak1	1	1	1	4	3	1	3	2	2	1	1	2
Dak2	Dak2	1	1	1	4	3	1	1	2	2	1	1	1
Dala_Dala_lig_C	Dala_Dala_lig_C	0	1	0	0	0	0	0	0	0	0	0	0
Dala_Dala_lig_N	Dala_Dala_lig_N	0	1	0	0	0	0	0	0	0	0	0	0
DALR_1	DALR_1	2	4	3	6	6	2	5	3	3	2	3	2
DALR_2	DALR_2	0	1	0	0	0	0	0	0	0	0	0	0
Dam	Dam	0	0	0	0	2	0	0	0	0	0	0	7
DAN	DAN	1	3	3	5	1	2	3	2	3	0	1	3
DAO	DAO	16	24	15	36	45	8	46	13	54	24	16	23
DAO_C	DAO_C	1	2	1	2	10	1	4	1	4	1	2	1
DAP	DAP	1	0	1	2	1	0	2	1	1	1	1	0
DAP_epimerase	DAP_epimerase	0	4	0	0	0	0	2	2	0	2	0	2
DAP3	DAP3	2	1	1	2	3	1	1	1	1	1	1	0
DapB_C	DapB_C	0	2	0	0	0	0	0	0	0	0	0	0
DapB_N	DapB_N	0	2	0	0	0	0	0	0	0	0	0	0
DASH_Spc34	DASH_Spc34	0	0	0	0	0	1	0	0	0	0	0	0
Daxx	Daxx	0	1	0	1	1	0	2	0	0	0	0	0
DAZAP2	DAZAP2	0	1	3	2	1	1	3	1	1	1	3	0
DB	DB	2	6	8	10	20	0	25	5	5	4	0	6
DBB	DBB	3	1	1	10	17	0	6	2	9	3	0	1
DBC1	DBC1	1	1	3	2	4	0	1	1	5	0	3	1
DBD_Tnp_Hermes	DBD_Tnp_Hermes	0	0	0	0	1	0	0	0	0	0	0	0
DBINO	DBINO	2	1	1	4	4	2	2	2	2	3	7	3
DBP10CT	DBP10CT	0	1	1	1	1	1	1	1	1	1	1	1
DBR1	DBR1	1	1	2	3	3	1	1	2	1	1	3	2
DC_STAMP	DC_STAMP	4	4	11	8	6	4	9	4	6	5	2	15
dCache_1	dCache_1	2	1	1	4	0	1	2	0	1	2	0	2
DCAF15_WD40	DCAF15_WD40	1	1	1	2	1	0	2	1	1	1	1	2
DCAF17	DCAF17	1	1	1	2	3	1	2	1	2	1	5	0
DCB	DCB	3	3	1	5	6	2	7	2	7	4	10	2
Dcc1	Dcc1	1	1	1	2	4	1	2	1	2	1	1	1
dCMP_cyt_deam_1	dCMP_cyt_deam_1	12	7	10	8	15	4	19	4	14	7	10	9
DCP1	DCP1	0	1	1	2	1	2	1	1	3	1	6	1
DCP2	DCP2	1	1	1	2	1	3	1	1	2	1	1	0
DcpS	DcpS	1	1	1	3	1	1	1	1	0	2	1	1
DcpS_C	DcpS_C	3	4	6	7	4	2	5	3	3	3	3	3
DctM	DctM	0	2	0	0	0	0	0	0	0	0	0	0
DctP	DctP	0	2	0	0	0	0	0	0	0	0	0	0
DctQ	DctQ	0	1	0	0	0	0	0	0	0	0	0	0
DCX	DCX	9	9	11	16	32	12	26	6	43	7	4	15
DDA1	DDA1	1	1	1	2	1	0	1	1	1	1	1	0
DDDD	DDDD	1	1	0	0	0	1	0	2	0	0	0	1
DDE_1	DDE_1	22	38	43	31	30	36	6	9	15	72	128	22
DDE_3	DDE_3	20	0	24	29	2	0	1	2	1	41	11	19
DDE_Tnp_1	DDE_Tnp_1	0	1	0	0	0	0	0	0	0	0	0	1
DDE_Tnp_1_7	DDE_Tnp_1_7	32	7	40	96	51	5	6	3	19	69	37	3
DDE_Tnp_IS1595	DDE_Tnp_IS1595	1	5	6	10	1	17	0	1	0	13	24	0
DDE_Tnp_ISL3	DDE_Tnp_ISL3	0	1	0	1	3	0	0	0	0	0	0	0
dDENN	dDENN	3	4	4	6	10	5	14	5	17	4	19	3
DDHD	DDHD	3	4	3	8	29	3	8	3	5	2	8	5
DDOST_48kD	DDOST_48kD	1	1	2	2	1	1	2	1	1	1	1	1
DDR	DDR	0	0	0	1	0	0	0	0	0	0	0	0
DDRGK	DDRGK	1	1	2	2	1	1	4	1	1	1	1	1
DDT	DDT	2	3	4	6	5	3	5	2	8	3	19	3
DEAD_2	DEAD_2	3	5	4	9	9	4	8	4	6	4	6	3
Death	Death	80	23	96	81	136	17	145	26	161	78	81	71
Death_2	Death_2	1	0	1	1	1	0	2	1	0	1	2	1
DED	DED	18	4	21	22	25	1	20	4	30	22	12	12
Defensin_2	Defensin_2	0	0	2	3	0	0	0	0	0	0	0	0
Defensin_beta	Defensin_beta	0	0	0	1	0	0	0	0	0	0	0	0
Defensin_big	Defensin_big	1	0	2	6	7	0	0	0	1	1	0	0
DegT_DnrJ_EryC1	DegT_DnrJ_EryC1	1	5	2	2	5	1	1	1	2	1	0	1
Dehalogenase	Dehalogenase	0	1	0	0	0	0	0	0	0	0	0	0
DEK_C	DEK_C	2	3	5	5	3	2	6	3	9	4	3	3
Deltameth_res	Deltameth_res	1	2	1	0	1	0	1	0	0	1	2	0
DENN	DENN	5	8	7	12	23	7	28	7	35	7	33	4
DeoC	DeoC	1	1	1	2	2	1	2	1	1	1	1	2
DeoRC	DeoRC	0	1	0	0	0	0	0	0	0	0	0	1
DEP	DEP	11	12	16	26	86	10	32	13	34	13	22	18
DER1	DER1	3	2	2	6	7	2	4	2	2	3	2	2
DERM	DERM	0	0	6	25	11	0	0	2	5	4	0	7
Destabilase	Destabilase	5	2	9	5	9	0	0	0	2	6	4	1
Det1	Det1	1	2	1	3	2	1	1	1	2	1	1	1
DFF-C	DFF-C	1	1	1	2	1	0	2	1	1	0	0	1
DFF40	DFF40	1	2	1	2	1	0	1	1	1	1	1	1
DFP	DFP	0	1	2	2	2	2	5	2	2	1	3	1
DFRP_C	DFRP_C	1	1	1	3	2	2	3	1	1	1	0	0
DGCR6	DGCR6	1	1	1	2	2	1	2	1	2	0	1	1
DHBP_synthase	DHBP_synthase	0	1	0	0	0	0	0	0	0	0	0	0
DHC_N1	DHC_N1	14	12	18	20	61	14	18	14	30	15	13	16
DHC_N2	DHC_N2	21	17	20	42	143	21	29	21	67	23	24	25
DHDPS	DHDPS	3	5	9	9	7	1	5	3	7	3	3	7
DHFR_1	DHFR_1	3	3	3	2	3	2	6	2	9	2	2	1
DHH	DHH	0	1	0	2	10	0	1	1	4	0	0	1
DHHA1	DHHA1	1	2	2	2	1	1	1	1	4	1	1	1
DHHA2	DHHA2	1	1	1	2	10	1	1	1	4	0	2	1
DHHC	DHHC	18	23	37	40	35	24	49	20	45	18	34	27
DHO_dh	DHO_dh	2	4	3	5	3	2	6	2	3	2	4	1
DHOR	DHOR	0	1	0	0	0	0	0	0	0	0	0	0
DHQ_synthase	DHQ_synthase	0	1	0	0	0	0	0	0	0	0	0	0
DHR-2	DHR-2	6	6	8	9	36	2	11	6	30	4	26	8
Diacid_rec	Diacid_rec	0	1	0	0	0	0	0	0	0	0	0	0
Dicer_dimer	Dicer_dimer	1	1	1	3	3	1	1	1	1	1	2	2
Dickkopf_N	Dickkopf_N	0	0	0	0	0	0	1	0	0	0	0	0
Dicty_CAR	Dicty_CAR	1	1	4	6	3	0	9	1	5	3	1	0
DIE2_ALG10	DIE2_ALG10	2	0	2	2	8	1	1	1	1	1	1	2
Diedel	Diedel	0	0	0	0	0	0	6	0	0	0	0	0
DIL	DIL	2	2	3	5	27	3	9	3	12	2	6	3
DIM1	DIM1	2	3	4	5	4	1	4	2	1	2	2	3
Dimer_Tnp_hAT	Dimer_Tnp_hAT	19	63	58	63	38	187	12	3	34	45	31	8
Dimerisation2	Dimerisation2	1	1	0	2	1	2	0	1	1	1	1	1
DinB_2	DinB_2	0	0	1	2	1	0	5	1	1	0	1	1
DIOX_N	DIOX_N	9	5	7	9	16	0	24	6	13	7	0	13
Dioxygenase_C	Dioxygenase_C	5	0	1	2	1	0	0	0	0	5	0	0
Diphthami_syn_2	Diphthami_syn_2	1	1	1	2	1	1	1	1	1	0	1	3
Diphthamide_syn	Diphthamide_syn	2	2	2	5	5	4	4	2	5	4	3	1
DIRP	DIRP	1	1	2	1	1	1	1	2	2	1	2	1
Dishevelled	Dishevelled	0	1	1	2	7	0	4	1	6	1	5	1
Disintegrin	Disintegrin	5	7	7	7	20	26	19	6	10	6	5	1
DIX	DIX	3	3	3	5	19	2	9	4	13	2	10	2
DJ-1_PfpI	DJ-1_PfpI	3	1	3	10	14	2	4	3	2	3	4	4
DKCLD	DKCLD	1	1	1	2	1	1	2	1	1	1	3	0
DKNYY	DKNYY	0	0	0	0	0	0	0	0	0	0	4	0
DLD	DLD	1	1	1	2	2	2	4	1	1	1	1	2
DLH	DLH	2	3	5	3	0	0	1	3	4	10	5	7
DLIC	DLIC	2	2	1	5	28	3	4	2	11	2	1	5
DM	DM	2	4	5	8	4	3	6	4	4	3	3	0
DM13	DM13	0	2	0	0	0	1	5	0	0	0	0	0
DMA	DMA	2	2	3	6	2	0	4	0	3	3	1	0
DMAP_binding	DMAP_binding	2	1	2	3	8	0	3	1	2	2	16	1
DMAP1	DMAP1	1	1	1	2	1	1	3	1	1	1	1	1
DmpG_comm	DmpG_comm	0	1	0	0	0	0	0	0	0	0	0	1
DMPK_coil	DMPK_coil	0	1	1	0	0	0	9	0	5	1	1	0
DMRL_synthase	DMRL_synthase	0	1	0	0	0	0	0	0	0	0	0	0
DNA_alkylation	DNA_alkylation	0	1	0	0	0	0	2	2	1	0	0	0
DNA_binding_1	DNA_binding_1	0	4	2	2	4	0	1	1	1	0	1	1
DNA_gyraseA_C	DNA_gyraseA_C	0	5	0	0	0	0	0	6	0	0	0	0
DNA_gyraseB	DNA_gyraseB	0	0	1	2	1	1	1	2	3	1	3	2
DNA_gyraseB_C	DNA_gyraseB_C	0	1	0	0	0	0	0	0	0	0	0	1
DNA_ligase_A_C	DNA_ligase_A_C	2	3	2	7	3	3	3	3	3	4	4	2
DNA_ligase_A_M	DNA_ligase_A_M	4	4	5	8	4	3	3	4	4	5	5	5
DNA_ligase_A_N	DNA_ligase_A_N	2	3	3	6	3	2	4	3	3	4	5	3
DNA_ligase_IV	DNA_ligase_IV	1	1	1	3	1	1	1	1	1	1	2	1
DNA_ligase_OB_2	DNA_ligase_OB_2	1	1	1	2	1	0	0	1	1	1	0	2
DNA_methylase	DNA_methylase	1	4	5	8	4	3	4	3	4	3	5	4
DNA_mis_repair	DNA_mis_repair	3	6	3	8	10	1	7	5	9	4	4	2
DNA_pack_C	DNA_pack_C	0	0	6	0	0	0	0	0	0	0	0	0
DNA_pack_N	DNA_pack_N	0	1	6	0	0	0	0	0	0	0	0	0
DNA_photolyase	DNA_photolyase	2	4	7	10	8	0	10	5	7	4	4	3
DNA_pol_A	DNA_pol_A	3	3	4	6	7	2	2	3	4	2	3	3
DNA_pol_A_exo1	DNA_pol_A_exo1	13	5	7	29	29	3	28	6	29	21	6	9
DNA_pol_alpha_N	DNA_pol_alpha_N	0	1	1	2	1	1	2	1	1	1	1	1
DNA_pol_B	DNA_pol_B	6	6	9	7	9	4	6	4	10	4	10	4
DNA_pol_B_exo1	DNA_pol_B_exo1	2	8	6	14	16	3	8	5	12	5	16	3
DNA_pol_B_palm	DNA_pol_B_palm	2	2	4	4	11	2	8	3	4	2	2	4
DNA_pol_B_thumb	DNA_pol_B_thumb	3	3	3	5	10	2	6	3	3	2	2	3
DNA_pol_delta_4	DNA_pol_delta_4	1	1	1	2	1	0	1	1	1	1	1	0
DNA_pol_E_B	DNA_pol_E_B	3	3	3	6	3	3	5	3	4	3	4	3
DNA_pol_lambd_f	DNA_pol_lambd_f	3	3	3	5	11	2	8	3	3	2	2	4
DNA_pol_phi	DNA_pol_phi	1	1	1	2	1	0	2	0	1	3	1	0
DNA_pol3_alpha	DNA_pol3_alpha	0	1	0	0	0	0	0	0	0	0	0	0
DNA_pol3_beta	DNA_pol3_beta	0	0	0	0	0	0	0	0	0	0	0	1
DNA_pol3_beta_2	DNA_pol3_beta_2	0	0	0	0	0	0	0	0	0	0	0	1
DNA_pol3_beta_3	DNA_pol3_beta_3	0	0	0	0	0	0	0	0	0	0	0	1
DNA_pol3_delta2	DNA_pol3_delta2	0	2	2	3	1	0	1	1	1	2	1	1
DNA_pol3_gamma3	DNA_pol3_gamma3	0	1	0	0	0	0	0	0	0	0	0	0
DNA_primase_lrg	DNA_primase_lrg	2	2	2	4	3	1	7	2	2	2	4	2
DNA_primase_S	DNA_primase_S	2	1	1	2	1	1	1	0	1	1	2	1
DNA_processg_A	DNA_processg_A	0	0	0	0	0	0	0	0	0	0	0	1
DNA_repr_REX1B	DNA_repr_REX1B	1	2	2	4	3	1	1	1	1	1	1	0
DNA_RNApol_7kD	DNA_RNApol_7kD	1	1	1	2	0	1	0	1	0	1	0	0
DNA_topoisoIV	DNA_topoisoIV	1	1	1	2	1	1	1	2	3	1	3	2
Dna2	Dna2	0	0	2	2	0	1	1	0	3	0	2	1
DnaA_N	DnaA_N	0	0	0	0	0	0	0	0	0	0	0	1
DnaB	DnaB	0	1	0	0	0	0	0	0	0	0	0	0
DnaB_C	DnaB_C	1	1	0	0	0	0	0	0	0	1	0	0
DnaJ	DnaJ	31	35	47	78	91	39	80	34	67	37	48	37
DnaJ_C	DnaJ_C	6	7	8	14	13	7	10	6	8	6	10	7
DnaJ_CXXCXGXG	DnaJ_CXXCXGXG	3	3	3	7	8	3	7	3	4	3	4	4
DNase_II	DNase_II	6	4	2	43	18	2	6	2	3	3	1	7
DNase_NucA_NucB	DNase_NucA_NucB	0	0	3	0	0	0	0	0	0	0	0	0
DND1_DSRM	DND1_DSRM	2	1	1	4	12	2	6	2	5	1	4	0
dNK	dNK	4	4	29	7	16	1	7	4	7	3	3	3
DNMT1-RFD	DNMT1-RFD	1	1	1	2	1	1	1	1	1	1	1	1
DOCK_N	DOCK_N	2	2	3	3	11	2	4	3	20	2	10	4
DOCK-C2	DOCK-C2	3	4	5	8	39	2	12	4	30	4	26	3
DOMON	DOMON	13	8	33	35	48	6	33	12	56	25	9	23
Dopey_N	Dopey_N	1	1	1	1	1	3	1	1	3	2	4	0
DOR	DOR	1	1	2	2	1	1	6	1	2	1	1	1
Dor1	Dor1	1	1	1	2	1	1	2	2	1	1	1	1
DOT1	DOT1	1	1	2	1	1	2	4	1	5	1	6	0
DoxX_2	DoxX_2	1	1	1	5	3	1	3	2	4	1	1	0
DP	DP	1	1	1	2	6	1	3	1	2	1	2	1
DPCD	DPCD	1	1	1	2	2	1	1	1	2	1	1	2
DPM2	DPM2	0	1	1	1	2	0	1	0	0	0	5	0
DPM3	DPM3	1	1	1	1	1	0	3	1	2	0	1	0
Dpoe2NT	Dpoe2NT	0	1	1	2	1	1	1	1	2	1	1	1
DPPIV_N	DPPIV_N	2	5	7	6	30	5	10	2	19	3	7	6
Dpy-30	Dpy-30	6	6	6	10	8	3	5	4	7	5	4	5
Dpy19	Dpy19	5	4	3	4	4	3	3	2	3	4	2	2
Drc1-Sld2	Drc1-Sld2	0	0	1	1	1	0	0	0	1	0	1	0
DREV	DREV	1	1	1	2	1	1	1	1	1	1	1	0
Drf_DAD	Drf_DAD	0	1	1	2	1	2	0	1	0	1	0	2
Drf_FH1	Drf_FH1	0	0	0	0	0	1	0	0	0	0	0	0
Drf_FH3	Drf_FH3	6	9	6	19	52	10	9	7	23	7	18	8
Drf_GBD	Drf_GBD	6	10	6	18	48	9	8	6	20	9	16	8
DRIM	DRIM	2	1	2	2	2	1	2	1	1	1	1	1
DRMBL	DRMBL	3	2	3	7	9	1	5	2	3	1	3	2
DRTGG	DRTGG	0	1	0	0	0	0	0	0	0	0	0	0
DRY_EERY	DRY_EERY	3	2	0	4	2	3	4	2	6	2	4	1
DS	DS	1	2	8	2	3	1	4	1	1	1	1	1
DSBA	DSBA	3	3	3	5	4	1	3	2	4	5	2	2
DsbC	DsbC	0	1	0	0	0	0	0	0	0	0	0	0
dsDNA_bind	dsDNA_bind	1	1	1	2	1	1	1	0	1	1	1	1
Dsh_C	Dsh_C	1	0	0	1	0	0	3	2	6	2	4	1
DSHCT	DSHCT	2	2	4	4	4	2	4	2	3	3	3	2
DSL	DSL	4	7	9	23	29	3	9	6	33	11	22	10
DSPc	DSPc	27	35	37	56	78	37	50	26	70	32	30	25
DSPn	DSPn	0	1	1	2	6	3	1	1	9	1	1	2
dsrm	dsrm	20	21	11	49	54	20	46	16	61	22	49	25
DSS1_SEM1	DSS1_SEM1	1	1	1	2	1	0	0	0	1	1	1	2
dTDP_sugar_isom	dTDP_sugar_isom	0	0	0	0	0	0	0	0	0	0	3	0
DTHCT	DTHCT	0	0	1	2	0	0	1	0	0	0	0	1
DTW	DTW	2	3	2	3	1	2	6	2	3	2	2	3
DUF1011	DUF1011	1	10	2	4	6	2	5	2	4	3	3	3
DUF1018	DUF1018	0	1	0	0	0	0	0	0	0	0	0	0
DUF1041	DUF1041	2	2	3	4	39	4	13	3	28	2	2	1
DUF1053	DUF1053	0	3	3	4	2	0	3	3	7	2	1	2
DUF1057	DUF1057	2	2	1	3	2	0	2	0	3	0	1	1
DUF106	DUF106	2	3	3	4	4	2	2	2	2	2	3	1
DUF1071	DUF1071	0	0	1	0	0	0	0	0	0	0	0	0
DUF1073	DUF1073	0	0	0	0	0	0	0	0	0	0	0	118
DUF1075	DUF1075	0	1	0	0	0	0	0	1	1	0	3	1
DUF1077	DUF1077	1	1	1	2	1	1	1	1	1	1	1	0
DUF108	DUF108	1	1	1	2	1	1	3	1	1	1	0	1
DUF1081	DUF1081	4	1	3	7	4	0	1	0	2	3	4	3
DUF1084	DUF1084	0	0	0	0	0	0	0	0	0	0	1	0
DUF1086	DUF1086	1	2	0	3	6	1	9	1	6	1	14	1
DUF1087	DUF1087	1	1	0	2	6	2	9	1	6	1	14	1
DUF1088	DUF1088	1	1	2	2	1	1	2	0	5	1	5	1
DUF1115	DUF1115	2	2	4	3	4	2	4	2	6	2	2	5
DUF1126	DUF1126	7	6	9	14	4	12	13	6	6	6	9	10
DUF1143	DUF1143	1	1	1	2	1	1	1	1	1	1	0	0
DUF1151	DUF1151	1	2	1	2	7	0	9	1	1	1	2	1
DUF1154	DUF1154	2	1	1	4	25	3	3	2	16	1	5	4
DUF1168	DUF1168	1	3	1	2	1	1	3	1	1	1	1	0
DUF1180	DUF1180	1	1	1	2	0	1	2	1	1	0	0	1
DUF1211	DUF1211	0	2	0	0	0	0	2	0	0	0	0	0
DUF1232	DUF1232	2	0	3	2	2	1	2	1	2	1	2	2
DUF1241	DUF1241	1	2	2	2	2	1	1	1	1	2	2	2
DUF1242	DUF1242	1	2	1	2	1	1	2	2	1	1	1	0
DUF1255	DUF1255	0	1	0	0	0	0	0	0	0	0	0	0
DUF1258	DUF1258	1	0	1	5	0	0	0	0	1	3	0	2
DUF1269	DUF1269	0	0	0	0	0	0	0	0	0	1	0	0
DUF1279	DUF1279	2	3	3	5	3	2	7	2	3	1	2	2
DUF1295	DUF1295	3	2	2	4	4	0	7	2	2	2	1	4
DUF1298	DUF1298	1	3	1	2	5	1	5	1	2	1	1	1
DUF1308	DUF1308	1	1	1	2	5	1	6	1	4	1	1	1
DUF1325	DUF1325	1	1	2	2	2	1	1	1	2	1	2	0
DUF1329	DUF1329	0	1	0	0	0	0	0	0	0	0	0	0
DUF1330	DUF1330	0	1	0	3	9	0	7	0	2	0	4	0
DUF1343	DUF1343	0	0	0	0	0	1	0	0	0	0	0	0
DUF1349	DUF1349	0	2	0	0	0	0	2	0	0	0	0	0
DUF1356	DUF1356	0	1	1	2	3	0	2	0	1	1	1	1
DUF1358	DUF1358	1	1	0	3	1	1	2	1	2	1	1	0
DUF1387	DUF1387	1	1	1	3	9	1	10	2	3	1	4	0
DUF1394	DUF1394	2	3	3	5	19	3	7	2	3	2	6	1
DUF1397	DUF1397	0	0	0	1	0	0	0	0	3	0	0	1
DUF1421	DUF1421	0	0	0	0	0	0	0	1	0	0	0	0
DUF1456	DUF1456	0	2	0	0	0	0	0	0	0	0	0	0
DUF1479	DUF1479	0	0	0	0	0	0	0	0	0	1	0	0
DUF1499	DUF1499	0	0	0	0	0	0	0	1	0	0	0	0
DUF1517	DUF1517	0	0	0	0	0	1	0	0	0	0	0	0
DUF1524	DUF1524	0	1	0	0	0	0	0	0	0	0	0	0
DUF155	DUF155	1	1	1	2	1	1	5	1	1	1	1	1
DUF1604	DUF1604	1	1	1	1	2	1	2	1	1	1	1	1
DUF1619	DUF1619	2	1	3	5	10	1	3	2	3	3	3	0
DUF1620	DUF1620	1	1	1	2	2	1	3	1	1	1	1	0
DUF1624	DUF1624	1	2	0	0	0	1	5	0	0	2	0	0
DUF1640	DUF1640	1	1	1	3	1	1	1	1	2	0	1	0
DUF1647	DUF1647	7	29	18	14	14	0	31	4	8	4	2	23
DUF1669	DUF1669	0	0	0	0	0	0	0	0	0	0	1	0
DUF167	DUF167	1	1	1	2	2	0	2	0	1	1	0	0
DUF1674	DUF1674	1	1	2	1	1	1	2	1	1	1	1	1
DUF1681	DUF1681	1	1	1	2	1	1	1	1	2	1	1	1
DUF1682	DUF1682	1	1	1	2	2	1	5	1	1	1	1	1
DUF1690	DUF1690	0	1	2	2	1	0	0	1	1	0	0	0
DUF1704	DUF1704	2	1	3	4	11	0	4	2	5	2	0	4
DUF1712	DUF1712	4	2	2	6	4	2	3	2	6	2	2	2
DUF1713	DUF1713	0	0	0	0	0	0	0	0	0	0	2	0
DUF1720	DUF1720	0	0	0	0	12	0	0	0	1	0	0	0
DUF1722	DUF1722	0	1	0	0	0	0	0	0	0	0	0	0
DUF1725	DUF1725	0	0	0	0	0	0	0	0	0	0	0	1
DUF1726	DUF1726	0	1	2	2	2	2	2	1	1	1	1	1
DUF1731	DUF1731	2	2	1	2	2	1	1	1	2	1	1	1
DUF1736	DUF1736	2	8	5	7	11	3	8	5	5	3	6	4
DUF1741	DUF1741	1	1	1	1	1	2	1	1	1	1	2	1
DUF1744	DUF1744	1	1	1	2	1	1	2	1	3	1	1	0
DUF1751	DUF1751	1	1	0	2	1	2	2	1	1	1	1	0
DUF1754	DUF1754	2	0	2	4	2	1	1	1	2	1	0	1
DUF1757	DUF1757	2	3	2	0	0	1	2	0	0	2	0	0
DUF1758	DUF1758	1	0	0	8	11	0	6	1	0	15	0	1
DUF1759	DUF1759	3	12	4	39	27	0	13	5	2	35	0	4
DUF1761	DUF1761	1	0	1	2	2	0	1	1	1	0	0	2
DUF1768	DUF1768	14	3	7	58	37	3	6	2	2	15	0	24
DUF1771	DUF1771	1	0	1	2	1	0	2	0	4	2	0	2
DUF1772	DUF1772	3	0	2	10	13	0	0	0	5	2	0	2
DUF1777	DUF1777	0	1	1	2	2	1	2	1	1	0	1	0
DUF1794	DUF1794	1	0	2	2	1	0	3	1	3	1	0	1
DUF1799	DUF1799	0	0	0	0	0	0	0	0	0	0	0	2
DUF1819	DUF1819	0	0	0	0	0	1	0	0	0	0	0	0
DUF1820	DUF1820	0	1	0	0	0	0	0	0	0	0	0	0
DUF1838	DUF1838	0	0	2	2	2	0	0	4	0	0	0	0
DUF1866	DUF1866	1	1	1	2	4	1	4	1	2	1	2	1
DUF1891	DUF1891	0	12	0	0	0	0	0	0	0	0	0	0
DUF1897	DUF1897	1	1	3	0	6	2	3	0	4	1	5	1
DUF1899	DUF1899	2	5	3	8	35	6	16	4	12	4	14	1
DUF19	DUF19	1	0	0	0	0	0	0	0	0	0	0	0
DUF1907	DUF1907	5	2	1	3	1	0	3	1	1	1	1	0
DUF1908	DUF1908	1	1	1	2	2	3	12	1	1	1	4	1
DUF1917	DUF1917	1	1	1	4	11	0	0	0	1	4	0	5
DUF1943	DUF1943	4	7	4	14	5	3	3	2	4	5	6	6
DUF1949	DUF1949	0	1	0	0	0	0	0	0	0	0	0	0
DUF1965	DUF1965	1	0	0	3	1	0	3	2	0	0	2	2
DUF1966	DUF1966	0	0	0	0	0	0	2	0	0	0	0	0
DUF1977	DUF1977	5	1	2	2	2	1	1	1	1	1	1	1
DUF1981	DUF1981	3	3	4	5	8	3	7	3	9	3	12	3
DUF1983	DUF1983	0	0	0	0	0	0	0	0	0	0	0	112
DUF1989	DUF1989	0	1	0	0	0	0	0	0	0	0	0	0
DUF1992	DUF1992	1	1	1	1	3	0	2	2	0	1	1	1
DUF2003	DUF2003	4	1	2	2	0	3	2	2	1	2	7	2
DUF2012	DUF2012	1	2	2	2	1	1	1	1	1	1	1	1
DUF2013	DUF2013	1	1	1	1	3	1	1	1	1	1	1	1
DUF202	DUF202	0	0	0	0	0	0	1	0	0	0	0	0
DUF2039	DUF2039	0	2	1	2	2	1	2	1	1	0	1	1
DUF2040	DUF2040	1	1	2	2	1	1	3	1	1	0	1	1
DUF2043	DUF2043	1	1	1	2	2	1	1	1	1	1	1	0
DUF2045	DUF2045	1	1	2	1	1	1	4	1	1	1	1	1
DUF2046	DUF2046	1	1	1	2	1	1	1	0	2	1	4	1
DUF2048	DUF2048	1	1	1	3	1	1	1	1	1	1	1	1
DUF2052	DUF2052	1	1	1	2	4	2	3	2	1	1	1	0
DUF2053	DUF2053	2	1	1	2	2	1	1	1	1	1	2	2
DUF2054	DUF2054	1	1	2	2	1	1	2	1	1	2	1	1
DUF2064	DUF2064	0	0	1	2	2	0	4	0	1	1	0	1
DUF2075	DUF2075	0	0	0	0	0	0	0	0	1	2	0	0
DUF21	DUF21	2	1	2	1	2	3	5	3	2	3	4	2
DUF2151	DUF2151	1	1	2	5	7	2	3	2	2	0	2	3
DUF2152	DUF2152	1	1	0	5	4	2	5	1	1	0	4	2
DUF2169	DUF2169	0	1	0	0	0	0	0	0	0	0	0	0
DUF218	DUF218	2	0	1	2	2	0	0	1	3	3	0	0
DUF2181	DUF2181	1	3	0	2	1	0	7	1	1	2	1	1
DUF2184	DUF2184	0	0	0	0	0	0	0	0	0	0	0	116
DUF2205	DUF2205	1	1	1	2	1	1	1	1	3	1	2	0
DUF2213	DUF2213	0	0	0	0	0	0	0	0	0	0	0	112
DUF2225	DUF2225	0	0	0	0	0	0	0	0	0	0	3	0
DUF2228	DUF2228	1	1	1	2	1	0	1	1	1	1	1	1
DUF2236	DUF2236	1	1	1	2	1	0	0	1	1	1	0	1
DUF229	DUF229	24	3	15	22	30	2	30	14	31	31	16	12
DUF2292	DUF2292	0	0	0	0	0	0	0	0	0	0	0	1
DUF2315	DUF2315	1	2	1	2	1	1	1	1	1	1	2	0
DUF2340	DUF2340	0	1	1	2	1	0	3	0	1	0	0	0
DUF2347	DUF2347	1	1	1	2	1	1	2	1	1	1	1	1
DUF2353	DUF2353	1	3	1	2	1	1	4	1	1	2	2	1
DUF2358	DUF2358	1	1	1	1	1	1	1	2	1	1	1	0
DUF2362	DUF2362	2	1	1	2	3	1	2	1	3	1	1	2
DUF2363	DUF2363	1	1	1	1	4	1	1	1	1	0	2	1
DUF2367	DUF2367	1	3	5	2	2	2	2	1	2	1	1	0
DUF2368	DUF2368	1	1	1	2	7	0	2	1	2	1	0	0
DUF2369	DUF2369	1	1	1	1	6	0	3	1	6	1	3	1
DUF2370	DUF2370	0	0	1	1	0	0	2	1	1	0	1	0
DUF2371	DUF2371	0	1	1	2	3	0	6	1	5	1	0	1
DUF2373	DUF2373	1	1	1	2	1	0	1	1	2	1	4	1
DUF2405	DUF2405	1	1	1	2	1	1	1	1	2	1	2	1
DUF241	DUF241	0	0	1	0	0	0	0	0	0	0	0	0
DUF2428	DUF2428	2	3	2	4	8	2	3	2	5	2	3	1
DUF2431	DUF2431	1	1	1	2	1	0	1	1	1	1	1	1
DUF2439	DUF2439	0	1	0	0	3	0	2	0	0	1	0	0
DUF2448	DUF2448	0	0	0	0	0	0	4	0	0	0	0	0
DUF2451	DUF2451	1	1	1	1	1	1	1	1	2	1	2	1
DUF2452	DUF2452	3	1	1	2	2	0	2	1	1	2	2	2
DUF2462	DUF2462	1	0	1	2	1	0	2	0	1	0	1	0
DUF2464	DUF2464	2	1	1	2	9	2	4	2	5	1	4	1
DUF2465	DUF2465	0	1	0	2	2	1	2	1	2	1	1	1
DUF2475	DUF2475	4	4	6	11	8	3	7	5	6	5	5	2
DUF2586	DUF2586	0	1	0	0	0	0	0	0	0	0	0	0
DUF2590	DUF2590	0	1	0	0	0	0	0	0	0	0	0	0
DUF2597	DUF2597	0	1	0	0	0	0	0	0	0	0	0	0
DUF2615	DUF2615	1	0	1	2	2	1	2	1	3	1	4	1
DUF2678	DUF2678	1	1	1	2	2	0	9	1	2	0	1	0
DUF268	DUF268	15	0	0	0	9	0	13	0	0	12	0	0
DUF2722	DUF2722	0	0	0	0	0	0	0	0	0	1	2	0
DUF2723	DUF2723	1	0	2	0	0	1	2	0	1	1	1	2
DUF2760	DUF2760	0	0	0	0	0	0	0	0	0	0	0	1
DUF2764	DUF2764	0	1	0	0	0	0	0	0	0	0	0	0
DUF2781	DUF2781	3	1	3	4	2	1	5	1	4	1	1	3
DUF2838	DUF2838	1	1	2	2	2	0	2	2	2	1	0	1
DUF285	DUF285	0	2	0	2	0	0	0	0	0	0	0	0
DUF2870	DUF2870	1	1	1	2	2	1	2	1	2	1	1	2
DUF2959	DUF2959	0	1	0	0	0	0	0	0	0	0	0	0
DUF296	DUF296	1	2	1	1	0	0	1	1	1	1	1	0
DUF2960	DUF2960	0	0	0	1	0	0	0	0	0	0	0	0
DUF2961	DUF2961	0	1	0	0	0	1	0	0	0	0	0	0
DUF3011	DUF3011	7	0	1	5	3	0	21	0	4	2	1	1
DUF3050	DUF3050	0	0	0	0	0	2	0	0	0	0	0	0
DUF3105	DUF3105	1	1	1	2	1	1	2	1	3	0	4	1
DUF3128	DUF3128	1	1	1	2	1	1	1	1	1	0	1	1
DUF3161	DUF3161	0	1	1	2	2	0	1	1	1	1	1	0
DUF3253	DUF3253	0	0	0	0	0	0	0	0	0	1	0	0
DUF3329	DUF3329	0	1	0	0	0	0	0	0	0	0	0	0
DUF3337	DUF3337	0	2	1	3	6	1	2	1	1	1	1	0
DUF3338	DUF3338	1	1	0	2	7	1	8	0	5	0	10	1
DUF3340	DUF3340	0	1	0	0	0	0	0	0	0	0	0	0
DUF3342	DUF3342	1	1	1	2	12	1	2	1	3	1	1	1
DUF3350	DUF3350	1	1	1	2	4	0	3	0	2	1	3	1
DUF3361	DUF3361	3	1	1	2	6	1	1	1	1	1	1	1
DUF3362	DUF3362	0	1	0	0	0	0	0	0	0	0	0	0
DUF3381	DUF3381	1	1	1	2	1	1	2	1	1	2	1	1
DUF3382	DUF3382	0	1	0	0	0	0	0	0	0	0	0	0
DUF3384	DUF3384	1	2	1	3	5	0	1	1	9	1	2	3
DUF3385	DUF3385	1	1	1	2	4	1	2	1	1	1	2	1
DUF3394	DUF3394	0	1	0	0	0	0	0	0	0	0	0	0
DUF3395	DUF3395	1	1	1	2	1	1	2	1	1	1	2	0
DUF3398	DUF3398	1	2	3	3	28	1	8	2	10	2	16	2
DUF3399	DUF3399	1	1	1	2	2	1	3	1	1	1	1	2
DUF3402	DUF3402	2	2	2	4	12	0	2	2	4	2	6	2
DUF3412	DUF3412	0	1	0	0	0	0	0	0	0	0	0	0
DUF3421	DUF3421	8	0	3	33	24	0	0	0	0	0	0	0
DUF3429	DUF3429	1	1	2	2	5	0	1	1	2	0	2	2
DUF3437	DUF3437	1	0	1	2	1	1	1	1	1	1	1	2
DUF3439	DUF3439	0	0	0	1	0	0	0	0	0	0	0	0
DUF3441	DUF3441	1	1	1	2	1	1	1	1	2	1	1	1
DUF3449	DUF3449	0	1	2	1	1	1	1	1	1	0	1	1
DUF3452	DUF3452	2	2	3	4	7	1	3	1	4	2	2	0
DUF3453	DUF3453	1	1	1	2	1	1	1	1	1	1	1	0
DUF3454	DUF3454	1	1	1	1	1	0	2	0	4	1	3	1
DUF3456	DUF3456	4	3	3	3	3	4	5	3	9	3	2	3
DUF3458	DUF3458	0	1	0	0	0	0	0	0	0	0	0	0
DUF3458_C	DUF3458_C	0	1	0	0	0	0	0	0	0	0	0	0
DUF3471	DUF3471	1	0	0	3	1	0	1	0	0	0	0	0
DUF3472	DUF3472	0	0	1	2	1	0	0	0	2	1	0	2
DUF3480	DUF3480	1	1	1	2	2	1	3	1	2	1	8	0
DUF3498	DUF3498	1	2	1	2	1	0	17	1	17	1	9	4
DUF3504	DUF3504	76	3	76	87	21	3	4	23	38	142	12	38
DUF3506	DUF3506	1	1	0	0	0	0	0	0	0	0	0	0
DUF3510	DUF3510	1	1	1	2	1	1	2	1	2	1	1	1
DUF3512	DUF3512	1	2	1	2	3	1	1	1	1	1	1	1
DUF3513	DUF3513	1	2	1	2	4	1	3	1	3	1	1	1
DUF3520	DUF3520	0	0	0	0	0	1	0	0	0	0	0	0
DUF3522	DUF3522	2	2	2	2	2	2	2	1	2	2	3	1
DUF3523	DUF3523	1	1	1	2	1	1	1	1	1	2	1	1
DUF3524	DUF3524	1	2	1	2	3	1	2	0	5	1	1	3
DUF3534	DUF3534	2	1	1	3	16	2	3	2	8	2	4	3
DUF3535	DUF3535	1	1	1	2	2	2	2	2	1	1	2	1
DUF3538	DUF3538	1	0	1	2	2	1	2	1	1	1	4	1
DUF3543	DUF3543	1	1	1	2	3	0	4	0	1	1	1	1
DUF3546	DUF3546	1	1	1	2	4	2	3	1	5	1	1	1
DUF3548	DUF3548	1	0	1	2	2	1	2	1	2	1	6	1
DUF3583	DUF3583	0	0	0	0	9	0	0	0	0	0	0	0
DUF3585	DUF3585	4	3	3	8	24	1	9	3	17	6	8	4
DUF3589	DUF3589	0	2	0	0	0	0	0	0	0	0	0	0
DUF3591	DUF3591	2	1	1	3	2	1	1	1	4	2	2	3
DUF3604	DUF3604	0	1	0	0	0	0	0	0	0	0	0	0
DUF3641	DUF3641	1	0	1	2	1	0	2	0	1	1	0	1
DUF3646	DUF3646	0	1	0	0	0	0	0	0	0	0	0	0
DUF3652	DUF3652	1	1	1	2	2	1	1	1	1	1	2	1
DUF3657	DUF3657	1	1	1	2	8	1	2	1	1	1	8	1
DUF3668	DUF3668	1	1	2	2	2	1	2	1	2	1	2	1
DUF3672	DUF3672	0	0	0	0	0	0	0	0	0	0	0	112
DUF3677	DUF3677	1	1	1	2	1	1	1	1	1	1	1	1
DUF368	DUF368	0	1	0	0	0	0	0	0	0	0	0	0
DUF3689	DUF3689	2	1	2	2	2	0	2	1	1	0	1	1
DUF3694	DUF3694	3	3	3	6	28	3	9	3	25	3	22	3
DUF3695	DUF3695	1	1	3	2	1	1	1	1	3	1	1	0
DUF3697	DUF3697	1	0	0	1	6	0	1	1	10	1	9	1
DUF3715	DUF3715	2	3	1	5	12	2	11	2	6	1	1	3
DUF3719	DUF3719	1	1	1	1	10	2	7	1	6	1	3	1
DUF3730	DUF3730	1	1	1	2	1	0	3	1	3	1	1	0
DUF3731	DUF3731	0	0	0	0	0	0	0	0	0	0	0	1
DUF3736	DUF3736	1	0	1	2	1	0	1	1	2	1	3	1
DUF3740	DUF3740	1	1	1	1	6	0	7	0	5	1	4	1
DUF3751	DUF3751	0	1	0	0	0	0	0	0	0	0	0	0
DUF3752	DUF3752	1	1	2	2	1	1	2	0	1	1	1	3
DUF3754	DUF3754	1	1	1	2	1	1	1	1	2	0	2	1
DUF3767	DUF3767	1	0	0	0	0	0	0	0	0	0	1	0
DUF3799	DUF3799	0	0	1	0	0	0	0	0	0	0	0	111
DUF3808	DUF3808	2	2	3	6	3	1	4	3	3	2	2	4
DUF3819	DUF3819	1	1	1	2	6	1	1	1	4	1	3	1
DUF382	DUF382	1	1	2	2	2	1	4	1	1	1	1	1
DUF3827	DUF3827	1	2	3	3	90	0	2	1	3	1	1	2
DUF383	DUF383	1	1	1	2	2	1	4	1	2	2	1	1
DUF384	DUF384	0	1	1	2	2	1	4	1	2	2	1	1
DUF3883	DUF3883	1	0	1	1	5	0	1	0	3	1	1	1
DUF389	DUF389	1	1	2	2	6	2	6	1	1	1	2	1
DUF3915	DUF3915	0	0	0	0	0	0	0	0	0	0	0	1
DUF393	DUF393	1	0	0	1	2	0	2	1	0	1	0	1
DUF3972	DUF3972	0	0	0	0	0	0	2	0	0	0	0	0
DUF3987	DUF3987	0	0	0	10	0	0	0	0	4	1	2	0
DUF4042	DUF4042	1	1	1	2	1	0	2	1	1	1	1	2
DUF4054	DUF4054	0	0	0	0	0	0	0	0	0	0	0	3
DUF4061	DUF4061	1	1	1	2	7	0	1	1	1	1	3	2
DUF4062	DUF4062	6	15	16	27	29	8	32	13	23	19	4	9
DUF4071	DUF4071	2	1	3	2	0	2	1	1	2	1	3	1
DUF4078	DUF4078	1	1	1	2	2	1	2	1	1	0	1	1
DUF4094	DUF4094	0	0	0	0	0	0	0	1	0	0	0	0
DUF4097	DUF4097	0	1	1	2	1	1	2	1	1	1	1	1
DUF410	DUF410	1	1	2	2	1	1	1	1	1	1	1	1
DUF4110	DUF4110	0	0	0	0	0	0	0	0	0	0	1	0
DUF4115	DUF4115	0	1	0	0	0	0	0	0	0	0	0	0
DUF4139	DUF4139	0	1	0	0	0	0	1	1	0	0	0	0
DUF4140	DUF4140	0	1	0	0	0	0	1	1	0	0	0	0
DUF4147	DUF4147	2	3	1	2	2	1	3	1	2	1	1	1
DUF4149	DUF4149	1	1	2	0	0	0	9	1	1	1	2	0
DUF4157	DUF4157	0	0	0	0	0	0	0	0	0	0	0	1
DUF4174	DUF4174	0	0	0	0	0	0	2	0	0	0	0	0
DUF4187	DUF4187	1	0	1	1	1	1	2	1	1	1	3	0
DUF4200	DUF4200	3	3	4	6	5	3	8	3	6	3	2	5
DUF4201	DUF4201	2	2	2	4	2	2	3	2	2	2	2	1
DUF4203	DUF4203	3	2	1	3	17	3	5	2	2	1	3	2
DUF4205	DUF4205	3	3	7	4	8	1	5	3	7	3	2	6
DUF4207	DUF4207	1	1	1	2	2	0	5	1	4	1	3	1
DUF4208	DUF4208	1	1	1	2	3	1	5	1	1	1	3	1
DUF4209	DUF4209	1	0	1	2	1	1	1	1	1	1	2	0
DUF4210	DUF4210	1	1	1	1	3	1	1	1	2	1	3	1
DUF4211	DUF4211	1	1	3	1	1	1	4	1	1	1	4	1
DUF4215	DUF4215	0	0	1	0	0	0	0	1	0	0	0	0
DUF4217	DUF4217	2	4	3	6	5	5	9	4	6	2	6	4
DUF4218	DUF4218	0	0	3	7	6	0	0	0	4	7	0	1
DUF423	DUF423	1	1	1	2	1	1	3	1	1	1	1	0
DUF4239	DUF4239	1	0	0	3	2	0	2	1	1	0	0	2
DUF4243	DUF4243	0	4	1	0	0	0	0	0	3	0	0	0
DUF4255	DUF4255	0	0	0	0	0	0	0	0	0	0	0	1
DUF4260	DUF4260	0	1	0	0	0	0	0	0	0	0	0	0
DUF4291	DUF4291	2	1	2	1	2	0	0	1	1	1	0	1
DUF4297	DUF4297	0	1	0	0	0	0	0	0	0	0	0	0
DUF4326	DUF4326	1	0	0	0	0	0	0	0	1	3	0	9
DUF4339	DUF4339	0	1	1	2	4	1	1	1	2	1	2	1
DUF4347	DUF4347	1	0	2	1	9	0	1	1	3	1	1	0
DUF4371	DUF4371	17	2	53	42	33	7	13	0	19	55	100	4
DUF4378	DUF4378	0	1	1	1	6	0	0	0	0	1	0	1
DUF4414	DUF4414	2	1	3	2	6	1	1	0	12	2	8	3
DUF442	DUF442	0	0	0	0	0	0	0	0	0	1	0	3
DUF4430	DUF4430	3	0	5	0	0	0	8	3	2	1	0	0
DUF444	DUF444	0	1	0	0	0	0	0	0	0	0	0	0
DUF4440	DUF4440	0	2	0	0	0	0	0	0	0	0	0	0
DUF445	DUF445	0	0	1	0	0	0	0	0	0	0	0	0
DUF4455	DUF4455	2	1	2	2	25	2	1	1	7	2	1	1
DUF4456	DUF4456	1	1	2	3	25	1	1	1	6	1	1	1
DUF4457	DUF4457	3	3	6	6	3	1	18	2	4	3	4	1
DUF4460	DUF4460	1	1	2	2	1	1	2	1	1	1	1	3
DUF4461	DUF4461	1	1	2	2	1	1	2	1	1	1	1	3
DUF4464	DUF4464	1	1	1	2	2	1	1	2	1	1	1	1
DUF4470	DUF4470	1	1	1	2	1	1	1	1	1	1	2	0
DUF4471	DUF4471	1	2	1	2	1	2	1	1	1	1	2	1
DUF4472	DUF4472	1	1	2	2	2	0	2	1	3	1	0	1
DUF4476	DUF4476	1	1	0	0	0	0	3	1	1	1	0	0
DUF4477	DUF4477	0	1	1	1	1	0	1	1	1	0	0	1
DUF4478	DUF4478	0	1	0	0	0	0	0	0	0	0	0	0
DUF4481	DUF4481	0	4	0	0	0	0	0	0	1	1	0	0
DUF4483	DUF4483	2	1	0	2	1	1	1	1	6	1	2	1
DUF4485	DUF4485	1	0	1	1	1	0	1	1	3	1	1	1
DUF4486	DUF4486	1	1	1	2	10	2	1	1	3	1	1	1
DUF4487	DUF4487	1	1	1	10	2	1	3	0	3	1	2	0
DUF4490	DUF4490	1	1	1	2	2	2	2	1	1	1	2	2
DUF4495	DUF4495	1	1	1	2	1	0	2	1	1	2	5	1
DUF4496	DUF4496	0	1	1	1	1	0	1	1	3	1	1	0
DUF4497	DUF4497	1	2	1	2	1	0	1	1	1	1	1	1
DUF4498	DUF4498	2	2	1	2	1	1	1	1	1	1	2	1
DUF4499	DUF4499	1	2	0	2	2	0	2	1	0	0	1	0
DUF4500	DUF4500	1	1	1	1	1	1	1	1	1	0	1	1
DUF4502	DUF4502	1	2	1	1	1	0	2	1	1	1	0	1
DUF4503	DUF4503	1	1	1	2	6	0	0	2	3	2	1	1
DUF4504	DUF4504	0	1	1	2	1	1	1	1	1	1	1	1
DUF4505	DUF4505	2	1	1	2	3	1	2	1	2	0	1	2
DUF4506	DUF4506	1	1	1	1	2	1	1	1	1	1	0	2
DUF4507	DUF4507	2	1	2	1	1	0	8	1	2	1	1	1
DUF4508	DUF4508	1	2	0	0	0	0	0	1	0	1	0	1
DUF4509	DUF4509	1	1	1	1	1	1	1	1	2	1	1	2
DUF4512	DUF4512	0	1	0	2	0	0	0	1	0	0	1	0
DUF4513	DUF4513	1	1	1	1	2	0	2	1	1	1	0	0
DUF4515	DUF4515	2	2	2	4	4	1	3	3	2	2	2	1
DUF4516	DUF4516	0	0	0	0	0	0	0	0	0	0	1	0
DUF4517	DUF4517	1	1	1	2	1	2	2	1	1	1	8	1
DUF4518	DUF4518	1	0	1	2	2	1	1	1	1	2	3	1
DUF4519	DUF4519	1	0	1	1	0	0	0	0	0	0	0	0
DUF4520	DUF4520	1	1	1	2	3	0	1	1	1	0	0	0
DUF4523	DUF4523	2	0	0	2	1	0	1	1	3	0	0	0
DUF4524	DUF4524	1	1	1	2	3	0	1	1	1	0	0	1
DUF4525	DUF4525	1	1	1	2	1	0	5	0	2	0	2	1
DUF4527	DUF4527	0	0	0	0	0	0	1	0	0	0	0	0
DUF4528	DUF4528	1	1	0	0	0	0	1	1	0	1	1	0
DUF4532	DUF4532	1	1	2	2	1	0	1	1	2	1	0	1
DUF4537	DUF4537	4	2	7	9	22	0	9	1	7	1	1	11
DUF4538	DUF4538	1	0	0	0	0	0	0	0	1	0	1	0
DUF4539	DUF4539	0	1	1	2	1	1	2	1	1	1	1	1
DUF4540	DUF4540	2	1	1	3	3	0	1	1	2	1	0	2
DUF4541	DUF4541	1	0	2	4	4	0	2	2	3	2	1	2
DUF4542	DUF4542	2	2	3	4	5	0	2	1	2	2	1	3
DUF4545	DUF4545	0	0	0	0	0	0	0	0	0	1	0	0
DUF4549	DUF4549	1	1	1	2	5	0	2	1	4	1	1	1
DUF455	DUF455	1	0	0	1	1	0	0	0	1	1	0	0
DUF4550	DUF4550	1	0	1	2	9	0	2	0	6	1	1	2
DUF4551	DUF4551	4	2	1	7	15	1	2	2	7	2	1	1
DUF4555	DUF4555	1	1	1	2	1	0	3	1	1	1	0	1
DUF4558	DUF4558	1	1	1	2	2	0	1	1	2	1	0	0
DUF4559	DUF4559	8	3	186	8	5	0	0	1	1	6	0	7
DUF4562	DUF4562	2	2	2	4	1	0	3	1	2	2	0	1
DUF4564	DUF4564	1	1	1	2	1	1	0	1	0	1	3	0
DUF4566	DUF4566	1	2	1	2	1	2	1	0	1	1	1	1
DUF4570	DUF4570	0	0	0	1	2	0	1	1	1	0	1	1
DUF4572	DUF4572	1	1	1	2	1	1	1	1	1	1	0	1
DUF4573	DUF4573	5	2	10	3	4	0	0	3	9	2	3	1
DUF4579	DUF4579	0	0	0	0	0	0	1	0	0	0	0	0
DUF4580	DUF4580	0	0	0	0	0	1	2	1	0	1	0	0
DUF4581	DUF4581	0	0	0	2	1	0	2	1	2	1	0	0
DUF4586	DUF4586	1	1	1	2	1	3	3	1	2	1	2	1
DUF4587	DUF4587	1	1	1	2	7	0	2	0	4	1	0	0
DUF4588	DUF4588	1	1	1	2	1	1	1	1	1	2	1	1
DUF4590	DUF4590	0	1	1	1	22	2	4	2	5	1	1	2
DUF4591	DUF4591	3	1	1	2	6	0	1	0	3	1	1	2
DUF4592	DUF4592	0	0	0	2	3	0	0	0	10	0	0	0
DUF4594	DUF4594	1	0	1	1	7	0	3	1	5	1	11	2
DUF4598	DUF4598	1	3	1	2	2	0	2	0	1	1	1	1
DUF4600	DUF4600	2	1	6	4	35	0	4	2	11	1	1	4
DUF4601	DUF4601	0	1	1	4	2	0	1	1	1	0	0	1
DUF4602	DUF4602	1	0	1	2	2	1	4	1	1	1	0	1
DUF4603	DUF4603	1	1	1	2	1	0	1	1	2	1	0	1
DUF4604	DUF4604	1	1	1	2	3	1	1	1	1	1	0	1
DUF4605	DUF4605	1	1	1	2	2	1	1	1	1	0	0	1
DUF4606	DUF4606	1	1	2	2	2	0	1	1	4	1	0	1
DUF4611	DUF4611	1	1	1	2	0	0	1	0	1	0	0	0
DUF4612	DUF4612	0	1	0	2	7	0	6	1	5	0	1	0
DUF4614	DUF4614	1	2	1	2	1	0	1	1	1	1	1	1
DUF4615	DUF4615	1	1	1	0	0	0	2	0	1	0	0	1
DUF4618	DUF4618	1	0	2	2	2	0	1	1	3	0	1	1
DUF4619	DUF4619	1	0	0	0	0	0	0	0	1	1	0	1
DUF4638	DUF4638	0	0	0	0	1	0	0	0	0	0	0	1
DUF4639	DUF4639	1	1	1	2	1	0	1	1	1	1	2	2
DUF4647	DUF4647	0	0	0	0	0	0	2	0	0	0	0	0
DUF4653	DUF4653	0	0	0	0	0	0	6	0	0	0	0	0
DUF4659	DUF4659	1	3	1	1	1	2	4	1	1	1	1	1
DUF4663	DUF4663	1	0	1	3	3	0	0	2	2	1	0	0
DUF4665	DUF4665	0	0	0	1	2	0	1	1	5	1	0	1
DUF4670	DUF4670	1	1	1	2	31	0	2	0	1	1	1	1
DUF4674	DUF4674	1	1	0	2	1	1	3	1	1	1	2	0
DUF4682	DUF4682	0	0	2	2	3	0	5	0	2	0	2	1
DUF4686	DUF4686	1	0	1	2	13	1	3	1	10	1	0	1
DUF4693	DUF4693	1	0	0	0	0	0	1	0	0	0	0	0
DUF4695	DUF4695	1	1	1	2	1	0	0	1	0	1	1	2
DUF4698	DUF4698	1	2	2	2	19	0	4	2	9	2	4	3
DUF4704	DUF4704	2	2	4	7	4	1	4	1	9	3	8	2
DUF4706	DUF4706	0	1	2	2	1	1	1	1	1	1	1	1
DUF4707	DUF4707	0	0	1	0	0	0	0	0	0	1	1	0
DUF4708	DUF4708	1	1	1	4	6	1	4	1	2	0	0	0
DUF4709	DUF4709	1	1	1	2	18	0	3	1	1	1	0	1
DUF4728	DUF4728	0	0	1	2	2	0	18	1	1	2	0	0
DUF4730	DUF4730	1	0	0	0	0	0	0	0	0	0	0	0
DUF4732	DUF4732	0	3	0	0	2	0	0	0	0	0	1	0
DUF4735	DUF4735	3	2	8	6	5	2	8	5	6	3	3	3
DUF4743	DUF4743	1	0	2	2	1	0	4	1	1	1	1	0
DUF4745	DUF4745	0	0	0	0	0	0	2	0	0	0	0	0
DUF4748	DUF4748	0	0	1	0	0	0	0	0	0	0	0	0
DUF4749	DUF4749	3	2	4	7	10	2	6	2	4	3	11	5
DUF4757	DUF4757	0	0	0	0	0	0	0	0	0	0	0	1
DUF4764	DUF4764	2	1	1	4	2	1	2	2	2	1	1	2
DUF4772	DUF4772	1	1	1	2	1	1	1	1	1	1	1	1
DUF4773	DUF4773	3	2	12	7	11	0	5	1	4	4	3	1
DUF4782	DUF4782	1	1	1	2	5	3	6	1	3	1	9	1
DUF4787	DUF4787	1	0	1	2	1	0	1	0	1	0	1	1
DUF4792	DUF4792	0	0	1	2	1	0	1	0	9	1	0	1
DUF4793	DUF4793	0	0	2	2	1	0	1	1	10	2	2	3
DUF4795	DUF4795	1	1	1	2	10	2	3	1	5	1	0	2
DUF4796	DUF4796	1	1	1	1	2	1	1	0	1	1	1	1
DUF4800	DUF4800	1	1	2	2	2	0	1	1	3	1	2	1
DUF4801	DUF4801	1	0	1	1	3	1	4	1	4	1	0	1
DUF4806	DUF4806	3	12	3	10	10	0	3	0	5	3	0	2
DUF4807	DUF4807	1	1	1	2	1	1	2	1	1	1	1	0
DUF4808	DUF4808	1	1	1	1	2	0	0	1	1	1	0	1
DUF4817	DUF4817	0	0	0	0	0	0	0	0	0	0	7	0
DUF4819	DUF4819	1	1	1	2	4	0	1	1	4	1	3	1
DUF4821	DUF4821	1	1	1	2	1	1	1	2	4	1	4	2
DUF4832	DUF4832	0	0	0	0	0	0	0	2	3	1	0	0
DUF4874	DUF4874	0	0	0	0	0	0	0	2	3	0	0	0
DUF489	DUF489	0	1	0	0	0	0	0	0	0	0	0	0
DUF4962	DUF4962	0	1	0	0	0	0	0	0	0	0	0	0
DUF4976	DUF4976	1	16	2	2	1	0	2	0	2	1	1	1
DUF498	DUF498	1	1	1	2	1	1	3	1	2	1	1	1
DUF5009	DUF5009	1	1	2	3	2	0	3	3	6	1	1	1
DUF504	DUF504	1	1	2	2	1	1	1	2	1	0	3	1
DUF5050	DUF5050	1	0	0	2	2	0	1	1	2	6	0	1
DUF5051	DUF5051	0	0	0	1	0	0	0	0	0	0	0	0
DUF5054	DUF5054	3	0	2	4	5	1	4	1	2	1	0	2
DUF5077	DUF5077	0	0	0	2	1	0	0	0	2	0	0	2
DUF5110	DUF5110	0	0	0	0	0	0	3	0	0	1	0	2
DUF5128	DUF5128	0	7	0	3	3	0	3	0	0	0	0	0
DUF525	DUF525	1	2	2	1	1	2	5	2	2	1	2	0
DUF543	DUF543	1	0	1	2	1	1	1	1	1	1	1	0
DUF547	DUF547	2	4	3	6	15	0	3	3	3	2	4	4
DUF550	DUF550	0	0	0	0	0	0	0	0	0	0	0	116
DUF563	DUF563	6	31	22	12	7	9	26	7	11	10	8	8
DUF572	DUF572	2	2	3	4	1	2	4	2	2	2	3	2
DUF608	DUF608	2	4	1	2	1	1	4	2	2	1	1	1
DUF624	DUF624	0	0	0	2	2	0	0	0	0	0	0	0
DUF640	DUF640	12	0	0	4	0	0	0	3	0	8	0	4
DUF647	DUF647	1	1	1	3	2	1	1	2	2	1	1	1
DUF659	DUF659	2	0	2	1	0	0	0	0	5	0	9	0
DUF667	DUF667	4	4	6	8	4	2	4	4	7	4	2	3
DUF676	DUF676	2	1	1	2	8	1	2	1	1	2	8	1
DUF678	DUF678	0	0	0	0	0	0	0	0	2	0	0	0
DUF692	DUF692	0	1	0	0	0	0	0	0	0	0	0	0
DUF716	DUF716	5	3	4	3	14	3	4	2	12	2	4	11
DUF719	DUF719	1	1	1	2	1	1	2	1	4	1	1	1
DUF726	DUF726	2	1	1	2	1	1	3	1	1	1	2	2
DUF727	DUF727	1	2	2	4	3	1	5	1	3	2	2	2
DUF745	DUF745	0	0	0	0	0	0	0	0	0	1	0	0
DUF747	DUF747	1	1	1	2	1	1	1	1	1	1	1	0
DUF748	DUF748	0	1	0	0	0	0	0	0	0	0	0	0
DUF753	DUF753	0	0	0	0	0	1	0	0	0	0	0	0
DUF758	DUF758	1	1	1	2	1	1	5	1	6	2	4	2
DUF766	DUF766	1	1	1	2	1	1	2	1	1	1	1	2
DUF773	DUF773	3	1	1	2	2	1	1	1	1	2	1	0
DUF775	DUF775	1	2	1	3	4	1	2	1	2	1	1	3
DUF778	DUF778	2	5	2	4	4	2	4	2	2	2	1	0
DUF788	DUF788	1	2	1	2	1	1	1	1	1	1	1	0
DUF799	DUF799	0	1	0	0	0	0	0	0	0	0	0	0
DUF812	DUF812	2	1	1	3	1	1	2	0	1	2	1	2
DUF814	DUF814	2	3	2	4	2	2	2	2	3	2	2	2
DUF815	DUF815	0	0	0	0	6	0	0	0	0	0	0	0
DUF819	DUF819	0	2	0	0	0	0	0	0	0	0	0	0
DUF829	DUF829	3	3	5	7	5	1	3	4	5	3	2	3
DUF836	DUF836	1	1	1	2	0	0	0	1	1	1	1	0
DUF842	DUF842	2	1	1	4	4	1	1	1	1	1	1	0
DUF846	DUF846	1	1	2	2	1	0	1	1	2	1	2	1
DUF866	DUF866	1	1	1	2	1	1	1	1	1	1	1	0
DUF872	DUF872	2	1	3	4	5	1	2	2	2	1	4	1
DUF874	DUF874	0	0	0	0	0	0	0	0	0	1	0	0
DUF885	DUF885	7	11	9	19	8	0	8	5	13	7	3	9
DUF89	DUF89	2	2	3	3	3	2	5	2	3	2	2	3
DUF902	DUF902	2	1	1	2	1	4	2	1	9	1	1	1
DUF908	DUF908	0	2	1	4	6	2	1	2	14	0	16	2
DUF913	DUF913	2	1	1	2	6	1	1	1	7	1	8	5
DUF917	DUF917	2	0	1	2	2	0	1	1	1	2	0	3
DUF92	DUF92	1	2	1	2	1	1	1	1	1	1	1	4
DUF924	DUF924	0	0	0	0	0	0	2	0	0	0	0	0
DUF937	DUF937	0	0	0	0	0	1	0	0	0	0	0	0
DUF938	DUF938	0	1	2	1	7	2	7	1	2	0	0	1
DUF953	DUF953	1	1	1	2	1	1	2	1	1	0	1	0
DUF971	DUF971	4	3	0	4	7	1	14	2	13	0	0	2
DUF974	DUF974	1	1	1	2	1	1	7	1	7	1	4	2
DuoxA	DuoxA	2	2	3	4	9	0	9	2	3	2	1	4
Dus	Dus	6	7	5	7	8	3	10	4	7	3	7	7
DUSP	DUSP	3	5	7	10	12	3	9	4	14	3	4	5
dUTPase	dUTPase	0	4	0	0	6	1	2	1	1	1	3	0
DWNN	DWNN	1	3	1	2	1	1	1	1	1	1	2	1
Dymeclin	Dymeclin	9	1	1	2	2	1	3	2	1	2	3	3
Dynactin	Dynactin	1	1	1	2	18	1	7	1	6	1	4	1
Dynactin_p22	Dynactin_p22	1	1	1	2	4	1	1	1	2	1	3	0
Dynactin_p62	Dynactin_p62	2	2	4	4	2	2	4	2	3	2	2	2
Dynamin_M	Dynamin_M	4	3	3	5	11	3	11	2	7	2	7	3
Dynamin_N	Dynamin_N	23	9	31	53	88	12	43	7	38	25	24	19
Dynamitin	Dynamitin	2	2	2	3	1	2	1	1	1	1	1	1
Dynein_attach_N	Dynein_attach_N	1	0	1	2	3	1	1	1	1	1	2	0
Dynein_heavy	Dynein_heavy	27	21	23	43	133	23	29	18	58	26	24	26
Dynein_IC2	Dynein_IC2	1	1	2	2	26	0	4	1	28	1	29	1
Dynein_light	Dynein_light	9	2	5	3	3	2	3	8	4	7	2	4
Dyp_perox	Dyp_perox	1	1	3	2	1	1	2	1	1	2	0	1
DZF	DZF	2	4	2	4	4	7	3	2	6	1	7	1
Dzip-like_N	Dzip-like_N	1	1	1	2	2	0	2	1	2	1	1	2
DZR	DZR	7	1	4	1	0	1	4	1	0	6	1	0
E_Pc_C	E_Pc_C	0	0	1	2	1	0	2	0	2	1	1	0
E1_4HB	E1_4HB	2	2	2	6	5	3	2	2	8	2	4	2
E1_DerP2_DerF2	E1_DerP2_DerF2	13	5	27	42	16	3	18	13	23	12	7	16
E1_dh	E1_dh	7	6	6	8	11	4	10	6	5	4	6	2
E1_FCCH	E1_FCCH	2	2	2	8	5	2	2	2	8	2	4	1
E1_UFD	E1_UFD	2	2	2	10	5	3	1	2	8	1	5	2
E1-E2_ATPase	E1-E2_ATPase	12	17	24	30	115	41	47	13	51	15	57	16
E2_bind	E2_bind	1	1	1	2	1	1	2	1	2	0	2	1
E2F_CC-MB	E2F_CC-MB	2	2	2	3	6	1	2	2	5	1	4	2
E2F_TDP	E2F_TDP	5	6	5	9	14	5	9	5	11	4	8	7
E3_binding	E3_binding	2	4	2	7	3	2	3	2	3	3	4	3
E3_UbLigase_EDD	E3_UbLigase_EDD	1	1	1	2	2	1	1	1	3	1	1	2
E3_UbLigase_R4	E3_UbLigase_R4	1	1	1	2	8	1	1	2	6	1	7	3
E3_UFM1_ligase	E3_UFM1_ligase	1	1	2	1	2	1	2	1	1	1	1	1
EABR	EABR	0	0	1	0	0	0	13	0	0	0	0	0
EAF	EAF	1	1	1	1	1	0	1	1	2	1	2	1
Eaf7	Eaf7	1	1	1	1	1	1	1	1	1	1	1	0
EAL	EAL	0	2	0	0	0	0	0	0	0	0	0	0
EamA	EamA	1	1	2	4	4	1	20	1	5	2	5	3
EAP30	EAP30	2	2	3	4	6	2	3	2	3	2	3	4
Eapp_C	Eapp_C	1	1	1	2	1	1	2	1	1	1	2	1
EB1	EB1	1	2	2	2	12	2	2	1	5	2	3	1
EBP	EBP	3	1	5	7	4	0	1	2	2	3	1	3
Ebp2	Ebp2	1	1	1	2	1	1	2	1	2	1	2	0
ECH_1	ECH_1	16	25	19	25	15	11	40	14	23	13	19	17
ECH_2	ECH_2	1	3	1	1	5	1	4	1	1	1	1	3
Eclosion	Eclosion	0	0	0	0	0	0	0	0	1	0	0	0
Ecm29	Ecm29	4	2	1	2	1	0	2	1	1	1	2	2
ECR1_N	ECR1_N	1	2	1	4	2	1	3	2	4	2	2	3
ECSIT	ECSIT	1	1	1	2	2	1	6	1	4	0	4	1
ECSIT_C	ECSIT_C	1	1	1	2	2	1	6	1	4	1	4	1
EDR1	EDR1	1	1	2	2	5	1	2	1	3	1	1	1
EF_assoc_1	EF_assoc_1	1	1	1	2	4	1	3	1	2	1	2	1
EF_assoc_2	EF_assoc_2	1	1	1	2	4	1	3	1	2	1	2	1
EF_TS	EF_TS	1	1	1	2	1	1	1	1	3	1	2	2
EF-1_beta_acid	EF-1_beta_acid	1	4	0	3	3	1	2	1	4	2	2	1
EF-hand_1	EF-hand_1	12	11	13	28	42	11	33	6	51	19	7	17
EF-hand_10	EF-hand_10	0	0	0	0	0	0	0	0	0	0	0	1
EF-hand_11	EF-hand_11	2	4	5	7	26	0	13	7	15	5	0	12
EF-hand_2	EF-hand_2	3	3	2	6	5	4	23	2	7	3	11	2
EF-hand_3	EF-hand_3	3	3	2	6	5	3	23	2	7	3	11	2
EF-hand_4	EF-hand_4	5	9	5	11	22	14	26	8	17	6	35	15
EF-hand_6	EF-hand_6	11	11	18	22	36	11	17	9	14	12	11	15
EF-hand_9	EF-hand_9	0	1	0	2	3	0	1	0	4	1	0	0
EF-hand_like	EF-hand_like	4	4	5	9	41	4	20	4	29	4	11	6
EF1_GNE	EF1_GNE	1	3	2	3	3	2	2	2	4	2	2	1
EF1G	EF1G	1	1	1	2	2	1	1	1	1	0	1	1
EFG_C	EFG_C	7	9	9	12	11	5	10	6	11	4	6	4
EFG_II	EFG_II	6	6	8	11	11	5	10	5	9	5	6	4
EFG_IV	EFG_IV	4	4	4	9	9	3	7	4	6	4	4	3
EFhand_Ca_insen	EFhand_Ca_insen	1	2	2	4	2	4	14	2	3	2	13	2
EFP	EFP	0	1	0	0	0	0	0	0	0	0	0	0
EFP_N	EFP_N	0	1	0	0	0	0	0	0	0	0	0	0
efThoc1	efThoc1	1	1	1	2	3	1	2	1	1	1	1	2
EFTUD2	EFTUD2	0	1	1	2	2	1	4	1	1	1	1	1
EGF_2	EGF_2	12	5	18	37	59	5	33	7	18	14	10	8
EGF_MSP1_1	EGF_MSP1_1	0	0	1	0	0	0	0	0	0	0	0	0
EHD_N	EHD_N	1	1	1	2	1	3	1	1	1	1	2	1
EHN	EHN	0	1	0	0	0	0	5	0	0	0	0	0
EI24	EI24	1	1	1	2	2	1	4	1	1	1	5	1
EIF_2_alpha	EIF_2_alpha	1	1	1	2	1	1	2	1	2	1	1	0
eIF_4EBP	eIF_4EBP	1	1	1	2	1	2	1	1	1	0	1	1
eIF-1a	eIF-1a	2	3	3	3	3	2	3	2	4	2	2	1
eIF-3_zeta	eIF-3_zeta	1	1	1	2	2	1	2	1	1	1	1	1
eIF-3c_N	eIF-3c_N	1	1	0	2	5	1	5	1	2	1	1	3
eIF-5_eIF-2B	eIF-5_eIF-2B	2	2	2	5	2	2	3	2	2	2	2	2
eIF-5a	eIF-5a	2	2	3	2	4	1	3	2	3	2	1	1
eIF-6	eIF-6	1	1	1	2	2	1	2	1	1	1	1	2
eIF2_C	eIF2_C	0	1	2	1	1	1	1	1	1	1	1	1
eIF2A	eIF2A	4	2	3	7	4	4	4	3	5	4	3	4
eIF3_N	eIF3_N	1	1	1	2	2	1	1	1	1	1	2	3
eIF3_p135	eIF3_p135	1	1	1	2	1	1	5	2	2	1	1	1
eIF3_subunit	eIF3_subunit	1	0	1	2	3	2	1	1	2	1	1	1
eIF3g	eIF3g	1	2	1	2	1	1	2	1	1	1	2	2
EIF4E-T	EIF4E-T	1	1	1	2	5	1	3	1	5	1	1	2
EIIC-GAT	EIIC-GAT	0	0	0	0	0	0	0	0	0	0	0	1
EKR	EKR	0	1	0	0	0	0	3	0	0	0	0	0
Elf1	Elf1	0	2	1	2	1	2	2	0	1	0	2	0
ELFV_dehydrog	ELFV_dehydrog	1	2	2	2	1	3	3	1	1	1	1	0
ELFV_dehydrog_N	ELFV_dehydrog_N	1	2	1	2	1	3	3	1	1	1	1	0
ELH	ELH	0	0	0	1	0	0	3	2	2	0	0	0
ELL	ELL	1	1	2	2	1	0	1	1	1	1	2	0
ELM2	ELM2	3	4	4	10	12	4	8	3	15	4	13	3
ELMO_CED12	ELMO_CED12	6	3	3	5	13	3	19	4	9	3	2	4
ELO	ELO	12	13	8	22	28	6	20	12	17	8	8	14
EloA-BP1	EloA-BP1	1	1	1	2	3	1	2	1	1	1	2	1
Elong_Iki1	Elong_Iki1	2	2	2	4	2	0	6	2	2	2	1	1
Elongin_A	Elongin_A	1	4	1	2	2	1	3	1	2	0	1	1
ELP6	ELP6	1	1	1	2	1	1	1	1	1	1	1	1
ELYS	ELYS	1	0	1	2	1	0	5	0	2	1	2	1
ELYS-bb	ELYS-bb	1	0	2	2	1	0	2	0	2	2	2	3
EMG1	EMG1	1	1	2	2	1	1	1	1	1	1	1	0
EMI	EMI	0	0	3	1	2	0	3	2	1	0	2	0
EMP24_GP25L	EMP24_GP25L	7	11	7	17	13	9	11	8	12	5	8	5
EMP70	EMP70	4	4	5	9	9	5	13	5	4	4	4	11
EndIII_4Fe-2S	EndIII_4Fe-2S	0	1	0	0	0	0	0	1	0	0	1	0
Endonuc_Holl	Endonuc_Holl	0	0	0	1	0	0	0	0	0	0	0	0
Endonuclease_1	Endonuclease_1	0	1	0	0	0	0	0	0	0	0	0	0
Endonuclease_5	Endonuclease_5	1	2	0	2	1	1	3	1	1	0	1	1
Endonuclease_7	Endonuclease_7	0	6	0	6	0	0	0	0	0	7	0	4
Endonuclease_NS	Endonuclease_NS	6	4	5	9	8	1	9	1	8	6	3	4
Endostatin	Endostatin	0	1	1	1	5	1	5	1	1	2	10	0
Endosulfine	Endosulfine	1	1	2	2	1	1	1	1	1	0	2	0
Endotoxin_N	Endotoxin_N	0	0	2	0	0	0	0	0	0	0	0	0
Engrail_1_C_sig	Engrail_1_C_sig	2	1	2	4	3	2	4	1	1	1	1	2
Enkurin	Enkurin	2	3	2	3	3	3	4	2	2	2	2	2
Enolase_C	Enolase_C	2	3	2	4	6	3	3	2	7	3	3	5
Enolase_N	Enolase_N	2	2	1	4	6	3	3	2	7	2	1	2
ENT	ENT	1	1	1	2	1	0	2	1	1	1	1	1
ENTH	ENTH	3	4	2	6	18	7	7	2	9	3	19	3
EnY2	EnY2	1	1	1	2	1	1	1	1	1	0	2	0
EP400_N	EP400_N	1	0	0	2	6	0	1	0	1	1	0	1
Ependymin	Ependymin	15	4	19	54	29	1	25	17	28	30	2	17
EphA2_TM	EphA2_TM	1	1	1	2	13	2	5	1	7	1	1	1
Ephrin	Ephrin	1	1	1	2	1	4	3	1	1	1	1	0
Ephrin_lbd	Ephrin_lbd	1	1	1	3	13	0	14	1	7	2	1	1
Epiglycanin_C	Epiglycanin_C	1	0	0	0	0	0	0	0	0	0	0	0
Epimerase	Epimerase	18	10	10	16	18	6	16	8	15	14	10	10
EPL1	EPL1	1	2	4	6	10	8	4	2	9	3	3	4
EPSP_synthase	EPSP_synthase	0	1	0	0	0	0	0	0	0	0	0	0
EPTP	EPTP	5	6	7	15	12	0	11	6	7	8	6	7
ER	ER	1	2	1	1	1	1	2	1	2	1	3	2
ER_lumen_recept	ER_lumen_recept	1	1	2	2	4	3	1	1	2	1	1	1
ERAP1_C	ERAP1_C	9	22	14	27	19	15	21	9	40	18	11	16
ERCC3_RAD25_C	ERCC3_RAD25_C	1	1	2	2	3	1	2	1	1	1	1	0
ERCC4	ERCC4	3	2	5	11	12	3	11	2	9	4	5	5
ERF	ERF	0	0	0	0	0	0	0	0	0	0	0	112
eRF1_1	eRF1_1	1	2	2	5	2	2	4	2	2	2	3	0
eRF1_2	eRF1_2	2	2	2	6	2	2	4	2	2	2	3	1
eRF1_3	eRF1_3	2	2	2	6	2	2	5	3	2	3	2	1
[truncated: 4,056 more rows]
