# Supplementary material for: Dissecting the chromosome-level genome of the Asian Clam (Corbicula fluminea)
Source: Sci Rep. 2021 Jul 22;11:15021. doi: 10.1038/s41598-021-94545-2 (PMC8298618; doi:10.1038/s41598-021-94545-2)
Supplement: Supplementary file 14 — Supplementary Table S19. [file 41598_2021_94545_MOESM14_ESM.xls]

## Sheet: NLRP_domain
gene_ID	domain_start	domain_end	domain
EVM0000198.1	529	698	NACHT
EVM0000198.1	8	376	DUF4559
EVM0000790.1	210	373	NACHT
EVM0001235.1	154	326	NACHT
EVM0002858.1	7	347	DUF4559
EVM0002858.1	421	596	NACHT
EVM0003664.1	26	362	DUF4559
EVM0003664.1	508	670	NACHT
EVM0004293.1	18	152	NACHT
EVM0004798.1	385	565	NACHT
EVM0005349.1	383	563	NACHT
EVM0005349.1	7	327	DUF4559
EVM0005424.1	8	340	DUF4559
EVM0005424.1	460	625	NACHT
EVM0005568.1	192	331	NACHT
EVM0005652.1	243	417	NACHT
EVM0005662.1	342	508	NACHT
EVM0005791.1	457	611	NACHT
EVM0005791.1	10	373	DUF4559
EVM0005942.1	38	211	NACHT
EVM0006525.1	32	207	NACHT
EVM0006649.1	6	358	DUF4559
EVM0006649.1	572	740	NACHT
EVM0007120.1	413	593	NACHT
EVM0007120.1	6	349	DUF4559
EVM0007283.1	216	383	NACHT
EVM0007833.2	358	535	NACHT
EVM0007833.2	7	305	DUF4559
EVM0007888.1	450	620	NACHT
EVM0007888.1	10	374	DUF4559
EVM0008505.1	497	670	NACHT
EVM0008505.1	144	245	DUF4062
EVM0009243.1	7	325	DUF4559
EVM0009243.1	445	624	NACHT
EVM0009874.1	6	369	DUF4559
EVM0009874.1	432	601	NACHT
EVM0010937.1	1325	1346	LRR_6
EVM0010937.1	515	598	CARD
EVM0010937.1	679	828	NACHT
EVM0011098.1	79	248	NACHT
EVM0011575.1	880	917	WD40
EVM0011575.1	835	875	WD40
EVM0011575.1	585	623	WD40
EVM0011575.1	1002	1039	WD40
EVM0011575.1	17	195	NACHT
EVM0011972.1	39	139	DUF4062
EVM0011972.1	481	654	NACHT
EVM0013132.1	551	719	NACHT
EVM0013921.1	7	328	DUF4559
EVM0013921.1	450	629	NACHT
EVM0014033.1	465	639	NACHT
EVM0014033.1	108	210	DUF4062
EVM0014420.1	92	261	NACHT
EVM0015034.1	6	357	DUF4559
EVM0015034.1	466	635	NACHT
EVM0016296.1	10	397	DUF4559
EVM0016296.1	435	596	NACHT
EVM0016701.1	160	329	NACHT
EVM0016735.1	25	128	DUF4062
EVM0016735.1	383	553	NACHT
EVM0016905.1	562	653	Ank_2
EVM0016905.1	88	273	NACHT
EVM0017158.1	103	278	NACHT
EVM0017675.1	238	405	NACHT
EVM0018350.1	385	565	NACHT
EVM0018350.1	7	323	DUF4559
EVM0018597.1	6	390	DUF4559
EVM0018597.1	452	600	NACHT
EVM0018856.1	9	342	DUF4559
EVM0018856.1	393	566	NACHT
EVM0019712.1	454	623	NACHT
EVM0019712.1	11	371	DUF4559
EVM0019792.1	9	351	DUF4559
EVM0019792.1	418	586	NACHT
EVM0019891.1	220	383	NACHT
EVM0020873.1	586	754	NACHT
EVM0020873.1	10	344	DUF4559
EVM0021072.1	10	364	DUF4559
EVM0021072.1	450	617	NACHT
EVM0021283.1	503	668	NACHT
EVM0021283.1	211	447	DUF4559
EVM0021294.4	9	339	DUF4559
EVM0021294.4	410	581	NACHT
EVM0021578.1	344	517	NACHT
EVM0021611.2	681	849	NACHT
EVM0021611.2	178	338	FBA
EVM0021611.2	425	523	DUF4062
EVM0021778.1	198	373	NACHT
EVM0022128.1	217	389	NACHT
EVM0022418.1	562	728	NACHT
EVM0023179.1	603	767	NACHT
EVM0023179.1	26	363	DUF4559
EVM0023216.1	279	451	NACHT
EVM0023715.1	234	402	NACHT
EVM0024452.1	6	338	DUF4559
EVM0024452.1	425	599	NACHT
EVM0024760.1	1	333	DUF4559
EVM0024760.1	349	525	NACHT
EVM0025099.1	512	685	NACHT
EVM0025637.1	382	550	NACHT
EVM0025637.1	90	204	DUF4062
EVM0025892.2	415	580	NACHT
EVM0026381.1	324	500	NACHT
EVM0026417.1	8	346	DUF4559
EVM0026417.1	414	586	NACHT
EVM0027083.1	322	486	NACHT
EVM0027772.1	434	591	NACHT
EVM0027772.1	18	358	DUF4559
EVM0027958.1	124	289	NACHT
EVM0028078.1	7	326	DUF4559
EVM0028078.1	445	624	NACHT
EVM0028199.1	356	528	NACHT
EVM0028199.1	7	300	DUF4559
EVM0028791.1	255	424	NACHT
EVM0028791.1	2	177	DUF4559
EVM0029538.1	416	591	NACHT
EVM0030048.1	28	128	DUF4062
EVM0030048.1	392	556	NACHT
EVM0030529.1	353	524	NACHT
EVM0030529.1	7	297	DUF4559
EVM0030616.1	103	277	NACHT
EVM0030787.1	7	327	DUF4559
EVM0030787.1	551	725	NACHT
EVM0030832.1	432	587	NACHT
EVM0030832.1	10	356	DUF4559
EVM0031099.1	16	152	NACHT
EVM0031105.1	55	224	NACHT
EVM0032074.1	104	279	NACHT
EVM0032343.1	1730	1767	WD40
EVM0032343.1	2071	2109	WD40
EVM0032343.1	189	685	TROVE
EVM0032343.1	2155	2191	WD40
EVM0032343.1	2544	2578	WD40
EVM0032343.1	2266	2303	WD40
EVM0032343.1	1816	1850	WD40
EVM0032343.1	1695	1726	WD40
EVM0032343.1	1179	1350	NACHT
EVM0032343.1	2307	2345	WD40
EVM0032343.1	922	1032	DUF4062
EVM0032343.1	1854	1891	WD40
EVM0032343.1	1771	1809	WD40
EVM0032343.1	2352	2389	WD40
EVM0032343.1	1896	1934	WD40
EVM0032720.1	6	350	DUF4559
EVM0032720.1	577	733	NACHT
EVM0032721.1	9	353	DUF4559
EVM0032721.1	420	590	NACHT
EVM0033404.1	189	357	NACHT
EVM0034661.1	1629	1666	WD40
EVM0034661.1	40	139	DUF4062
EVM0034661.1	411	587	NACHT
EVM0035132.1	1238	1406	NACHT
EVM0035132.1	735	895	FBA
EVM0035132.1	1730	1762	TPR_8
EVM0035132.1	982	1080	DUF4062
EVM0035139.1	466	635	NACHT
EVM0035139.1	6	378	DUF4559
EVM0035507.2	934	975	TPR_10
EVM0035507.2	285	460	NACHT
EVM0035866.2	416	584	NACHT
EVM0035866.2	7	345	DUF4559
EVM0035942.1	288	458	NACHT
EVM0036127.1	10	332	DUF4559
EVM0036127.1	515	681	NACHT
EVM0036165.1	308	425	DUF4062
EVM0036165.1	1279	1317	WD40
EVM0036165.1	749	924	NACHT
EVM0036300.1	97	266	NACHT
EVM0036322.1	9	350	DUF4559
EVM0036322.1	420	590	NACHT
EVM0036345.1	116	283	NACHT
EVM0036378.1	6	362	DUF4559
EVM0036378.1	422	593	NACHT
EVM0036406.1	449	629	NACHT
EVM0036406.1	7	328	DUF4559
EVM0036449.1	209	309	DUF4062
EVM0036449.1	561	733	NACHT
EVM0036449.1	1067	1105	WD40
EVM0036510.1	106	278	NACHT
EVM0037192.1	7	103	DUF4559
EVM0037192.1	255	426	NACHT
EVM0037446.1	468	623	NACHT
EVM0037446.1	10	381	DUF4559
