# Supplementary material for: Dissecting the chromosome-level genome of the Asian Clam (Corbicula fluminea)
Source: Sci Rep. 2021 Jul 22;11:15021. doi: 10.1038/s41598-021-94545-2 (PMC8298618; doi:10.1038/s41598-021-94545-2)
Supplement: Supplementary file 15 — Supplementary Table S20. [file 41598_2021_94545_MOESM15_ESM.xls]

## Sheet: subfamily
Gene ID	Color	Subfamily
EVM0036165.1	orange	a
EVM0034661.1	orange	a
EVM0016735.1	orange	a
EVM0030048.1	orange	a
EVM0036449.1	orange	a
EVM0008505.1	orange	a
EVM0021611.2	orange	a
EVM0035132.1	orange	a
EVM0011972.1	orange	a
EVM0016905.1	orange	a
EVM0029538.1	orange	a
EVM0014033.1	orange	a
EVM0019712.1	red	b
EVM0031105.1	red	b
EVM0036300.1	red	b
EVM0016701.1	red	b
EVM0005662.1	red	b
EVM0000198.1	red	b
EVM0027083.1	red	b
EVM0036127.1	red	b
EVM0035507.2	red	b
EVM0018597.1	red	b
EVM0000790.1	red	b
EVM0003664.1	red	b
EVM0023179.1	red	b
EVM0021283.1	red	b
EVM0032720.1	red	b
EVM0036378.1	red	b
EVM0023715.1	red	b
EVM0031099.1	red	b
EVM0006649.1	red	b
EVM0015034.1	red	b
EVM0004293.1	red	b
EVM0007283.1	red	b
EVM0009874.1	red	b
EVM0035139.1	red	b
EVM0007120.1	red	b
EVM0024452.1	red	b
EVM0024760.1	red	b
EVM0007888.1	red	b
EVM0005791.1	red	b
EVM0027772.1	red	b
EVM0037446.1	red	b
EVM0021072.1	red	b
EVM0028791.1	red	b
EVM0020873.1	red	b
EVM0016296.1	red	b
EVM0030832.1	red	b
EVM0025892.2	yellow	c
EVM0005424.1	yellow	c
EVM0017675.1	yellow	c
EVM0026381.1	green	d
EVM0009243.1	green	d
EVM0028078.1	green	d
EVM0013921.1	green	d
EVM0036406.1	green	d
EVM0007833.2	green	d
EVM0005349.1	green	d
EVM0018350.1	green	d
EVM0004798.1	green	d
EVM0005942.1	green	d
EVM0018856.1	green	d
EVM0028199.1	green	d
EVM0030529.1	green	d
EVM0037192.1	green	d
EVM0017158.1	green	d
EVM0032074.1	green	d
EVM0006525.1	green	d
EVM0021778.1	green	d
EVM0025099.1	blue	e
EVM0001235.1	blue	e
EVM0005652.1	blue	e
EVM0030616.1	blue	e
EVM0027958.1	blue	e
EVM0005568.1	blue	e
EVM0022418.1	blue	e
EVM0036510.1	blue	e
EVM0035942.1	blue	e
EVM0021294.4	blue	e
EVM0022128.1	blue	e
EVM0014420.1	blue	e
EVM0019792.1	blue	e
EVM0033404.1	blue	e
EVM0032721.1	blue	e
EVM0036322.1	blue	e
EVM0035866.2	blue	e
EVM0036345.1	blue	e
EVM0002858.1	blue	e
EVM0030787.1	blue	e
EVM0026417.1	blue	e
EVM0021578.1	blue	e
EVM0011098.1	blue	e
EVM0023216.1	blue	e
EVM0013132.1	blue	e
EVM0025637.1	grey
EVM0019891.1	grey
EVM0010937.1	grey
EVM0011575.1	grey
EVM0032343.1	grey
